# Supplementary material for: Evaluation of Signaling Pathways Profiling in Human Dermal Endothelial Cells Treated by Snake Venom Cysteine-Rich Secretory Proteins (svCRiSPs) from North American Snakes Using Reverse Phase Protein Array (RPPA)
Source: Toxins (Basel). 2021 Aug 31;13(9):613. doi: 10.3390/toxins13090613 (PMC8473428; doi:10.3390/toxins13090613)
Supplement: Supplementary file 1 [file toxins-13-00613-s001.zip]

Archive with 1 entries (1 files):
- toxins-1320887-supplementary.xlsx
