# Supplementary material for: Evaluation of Signaling Pathways Profiling in Human Dermal Endothelial Cells Treated by Snake Venom Cysteine-Rich Secretory Proteins (svCRiSPs) from North American Snakes Using Reverse Phase Protein Array (RPPA)
Source: Toxins (Basel). 2021 Aug 31;13(9):613. doi: 10.3390/toxins13090613 (PMC8473428; doi:10.3390/toxins13090613)
Supplement: Supplementary file 1 [file toxins-13-00613-s001.zip › toxins-1320887-supplementary.xlsx]

## Sheet: Table S1
Table S1. The relative composition of identified proteins from C. s. scutulatus venom
Protein Family	Accession	Description	Coverage [%]	# Peptides	# PSMs	# Unique Peptides	# AAs	MW [kDa]	calc. pI	Score Sequest HT: Sequest HT	# Peptides (by Search Engine): Sequest HT	# Protein Groups
LAAO
	T1DP54	LAAO-CohCI-1 OS=Crotalus oreganus helleri OX=8741 PE=2 SV=1	65	33	284	3	516	58.6	6.77	1313.53	33	1
	Sequence	Modifications	# Protein Groups	# Proteins	# PSMs	Master Protein Accessions	# Missed Cleavages	Theo. MH+ [Da]	Confidence (by Search Engine): Sequest HT	Percolator q-Value (by Search Engine): Sequest HT	Percolator PEP (by Search Engine): Sequest HT	XCorr (by Search Engine): Sequest HT
	ASENPSGIHLSNDNEF		3	10	1	A0A0K8RYX4; A0A0F7Z0X7; T1DP54	0	1730.76	High	0.0006873	0.0001119	4.12
	DCADIVINDLSLIHELPK	1xCarbamidomethyl [C2]	2	7	18	A0A0K8RYX4; T1DP54	0	2065.06	High	0.0006873	7.889e-09	6.18
	DWYANLGPMR		3	11	3	A0A0K8RYX4; A0A0F7Z0X7; T1DP54	0	1222.57	High	0.0006873	0.006098	2.79
	DWYANLGPMR	1xOxidation [M9]	3	11	6	A0A0K8RYX4; A0A0F7Z0X7; T1DP54	0	1238.56	High	0.0006873	0.009383	2.5
	DWYANLGPMRLPTK	1xOxidation [M9]	3	11	3	A0A0K8RYX4; A0A0F7Z0X7; T1DP54	1	1677.84	High	0.0006873	0.0008527	3.36
	EATVTYQTSANEMSSVTADYVIVCTTSR	1xCarbamidomethyl [C24]	3	10	10	A0A0K8RYX4; A0A0F7Z0X7; T1DP54	0	3084.41	High	0.0006873	6.251e-12	6.7
	EDIQTFCHPSMIQR	1xCarbamidomethyl [C7]	1	2	5	T1DP54	0	1761.8	High	0.0006873	6.844e-06	4.46
	EDIQTFCHPSMIQR	1xCarbamidomethyl [C7]; 1xOxidation [M11]	1	2	4	T1DP54	0	1777.8	High	0.0006873	7.865e-05	4.19
	ETDYEEFLEIAK		3	10	2	A0A0K8RYX4; A0A0F7Z0X7; T1DP54	0	1486.69	High	0.0006873	0.0002416	3.4
	FDEIVGGMDQLPTSMYEAIK		3	11	1	A0A0K8RYX4; A0A0F7Z0X7; T1DP54	0	2244.06	High	0.0006873	8.777e-05	2.99
	FEPPLPPK		3	11	6	A0A0K8RYX4; A0A0F7Z0X7; T1DP54	0	924.519	High	0.001585	0.07825	1.42
	FWEDDGIHGGK		1	2	5	T1DP54	0	1260.56	High	0.0006873	0.0001602	2.78
	HDDIFGYEK		3	11	14	A0A0K8RYX4; A0A0F7Z0X7; T1DP54	0	1123.51	High	0.0006873	3.719e-05	3.11
	KFWEDDGIHGGK		1	2	2	T1DP54	1	1388.66	High	0.0006873	1.169e-06	4.57
	IFLTCTK	1xCarbamidomethyl [C5]	2	7	7	A0A0K8RYX4; T1DP54	0	882.475	High	0.001214	0.01703	1.02
	IKFEPPLPPK		3	11	4	A0A0K8RYX4; A0A0F7Z0X7; T1DP54	1	1165.7	High	0.0006873	0.0004188	2.77
	LNEFSQENENAWYFIK		2	3	13	A0A0F7Z0X7; T1DP54	0	2031.94	High	0.0006873	8.621e-09	5.79
	IYFAGEYTAQFHGWIDSTIK		3	9	22	A0A0K8RYX4; A0A0F7Z0X7; T1DP54	0	2347.14	High	0.0006873	3.861e-08	4.83
	NGLTATSNPK		3	10	1	A0A0K8RYX4; A0A0F7Z0X7; T1DP54	0	1002.52	High	0.001585	0.1156	1.36
	NNPGLLEYPVKPSEEGK		3	11	8	A0A0K8RYX4; A0A0F7Z0X7; T1DP54	0	1870.95	High	0.0006873	1.417e-06	4.45
	NPLEECFR	1xCarbamidomethyl [C6]	4	11	1	A0A0K8RYX4; A0A0F7Z0X7; C0HJE7; T1DP54	0	1064.48	High	0.001585	0.03742	2.47
	NPLEECFRETDYEEFLEIAK	1xCarbamidomethyl [C6]	3	9	2	A0A0K8RYX4; A0A0F7Z0X7; T1DP54	1	2532.16	High	0.0006873	2.867e-12	5.22
	RFDEIVGGMDQLPTSMYEAIK		3	11	27	A0A0K8RYX4; A0A0F7Z0X7; T1DP54	1	2400.16	High	0.0006873	5.991e-11	6.77
	RFDEIVGGMDQLPTSMYEAIK	1xOxidation [M]	3	11	17	A0A0K8RYX4; A0A0F7Z0X7; T1DP54	1	2416.15	High	0.0006873	9.304e-10	4.55
	RFDEIVGGMDQLPTSMYEAIK	2xOxidation [M9; M16]	3	11	1	A0A0K8RYX4; A0A0F7Z0X7; T1DP54	1	2432.15	High	0.0006873	3.159e-06	3.98
	RIYFAGEYTAQFHGWIDSTIK		3	9	18	A0A0K8RYX4; A0A0F7Z0X7; T1DP54	1	2503.24	High	0.0006873	2.601e-10	6.15
	RVVIVGAGMAGLSAAYVLAGAGHQVTVLEASER		2	3	14	A0A0F7Z0X7; T1DP54	1	3252.75	High	0.000687285	3.12863e-19	9.67
	RVVIVGAGMAGLSAAYVLAGAGHQVTVLEASER	1xOxidation [M9]	2	3	9	A0A0F7Z0X7; T1DP54	1	3268.75	High	0.0006873	7.395e-14	10.29
	SAAQLYVESLR		2	4	3	A0A0F7Z0X7; T1DP54	0	1236.66	High	0.0006873	0.0006892	2.06
	SAAQLYVESLRK		2	4	7	A0A0F7Z0X7; T1DP54	1	1364.75	High	0.0006873	1.649e-05	4.26
	VIEIQQNDR		3	11	2	A0A0K8RYX4; A0A0F7Z0X7; T1DP54	0	1114.59	High	0.0006873	0.002523	2.41
	VIEIQQNDREATVTYQTSANEMSSVTADYVIVCTTSR	1xCarbamidomethyl [C33]	3	10	14	A0A0K8RYX4; A0A0F7Z0X7; T1DP54	1	4179.98	High	0.0006873	9.931e-13	9.29
	VIEIQQNDREATVTYQTSANEMSSVTADYVIVCTTSR	1xCarbamidomethyl [C33]; 1xOxidation [M22]	3	10	1	A0A0K8RYX4; A0A0F7Z0X7; T1DP54	1	4195.98	High	0.0006873	0.001108	4.96
	VQVHFNAR		3	11	1	A0A0K8RYX4; A0A0F7Z0X7; T1DP54	0	970.522	High	0.0006873	0.008344	2.33
	VVIVGAGMAGLSAAYVLAGAGHQVTVLEASER		2	3	9	A0A0F7Z0X7; T1DP54	0	3096.65	High	0.0006873	3.003e-11	10.13
	YAMGGITTFTPYQFQHFSEALTAPFK		3	11	8	A0A0K8RYX4; A0A0F7Z0X7; T1DP54	0	2953.42	High	0.0006873	1.532e-09	7.78
	YAMGGITTFTPYQFQHFSEALTAPFK	1xOxidation [M3]	3	11	9	A0A0K8RYX4; A0A0F7Z0X7; T1DP54	0	2969.42	High	0.0006873	6.592e-09	6.97
	YAMGGITTFTPYQFQHFSEALTAPFKR		3	11	3	A0A0K8RYX4; A0A0F7Z0X7; T1DP54	1	3109.52	High	0.0006873	1.069e-07	7.71
	YAMGGITTFTPYQFQHFSEALTAPFKR	1xOxidation [M3]	3	11	2	A0A0K8RYX4; A0A0F7Z0X7; T1DP54	1	3125.52	High	0.0006873	5.918e-09	7.21
	YDTYSTK		3	11	2	A0A0K8RYX4; A0A0F7Z0X7; T1DP54	0	877.394	High	0.001585	0.03599	0.9
	YILDKYDTYSTK		3	11	1	A0A0K8RYX4; A0A0F7Z0X7; T1DP54	1	1509.75	High	0.0006873	0.005506	2.33
	A0A0F7Z0X7	Cadam10_LAAO-1 OS=Crotalus adamanteus OX=8729 PE=2 SV=1	58	29	245	1	516	58.7	7.93	1162.37	29	1
	Sequence	Modifications	# Protein Groups	# Proteins	# PSMs	Master Protein Accessions	# Missed Cleavages	Theo. MH+ [Da]	Confidence (by Search Engine): Sequest HT	Percolator q-Value (by Search Engine): Sequest HT	Percolator PEP (by Search Engine): Sequest HT	XCorr (by Search Engine): Sequest HT
	ASENPSGIHLSNDNEF		3	10	1	A0A0K8RYX4; A0A0F7Z0X7; T1DP54	0	1730.76	High	0.0006873	0.0001119	4.12
	DCADIVINDLSLIHQLPK	1xCarbamidomethyl [C2]	1	4	2	A0A0F7Z0X7	0	2064.08	High	0.0006873	2.194e-06	6.5
	DWYANLGPMR		3	11	3	A0A0K8RYX4; A0A0F7Z0X7; T1DP54	0	1222.57	High	0.0006873	0.006098	2.79
	DWYANLGPMR	1xOxidation [M9]	3	11	6	A0A0K8RYX4; A0A0F7Z0X7; T1DP54	0	1238.56	High	0.0006873	0.009383	2.5
	DWYANLGPMRLPTK	1xOxidation [M9]	3	11	3	A0A0K8RYX4; A0A0F7Z0X7; T1DP54	1	1677.84	High	0.0006873	0.0008527	3.36
	EATVTYQTSANEMSSVTADYVIVCTTSR	1xCarbamidomethyl [C24]	3	10	10	A0A0K8RYX4; A0A0F7Z0X7; T1DP54	0	3084.41	High	0.0006873	6.251e-12	6.7
	ETDYEEFLEIAK		3	10	2	A0A0K8RYX4; A0A0F7Z0X7; T1DP54	0	1486.69	High	0.0006873	0.0002416	3.4
	FDEIVGGMDQLPTSMYEAIK		3	11	1	A0A0K8RYX4; A0A0F7Z0X7; T1DP54	0	2244.06	High	0.0006873	8.777e-05	2.99
	FEPPLPPK		3	11	6	A0A0K8RYX4; A0A0F7Z0X7; T1DP54	0	924.519	High	0.001585	0.07825	1.42
	HDDIFGYEK		3	11	14	A0A0K8RYX4; A0A0F7Z0X7; T1DP54	0	1123.51	High	0.0006873	3.719e-05	3.11
	IKFEPPLPPK		3	11	4	A0A0K8RYX4; A0A0F7Z0X7; T1DP54	1	1165.7	High	0.0006873	0.0004188	2.77
	LNEFSQENENAWYFIK		2	3	13	A0A0F7Z0X7; T1DP54	0	2031.94	High	0.0006873	8.621e-09	5.79
	IYFAGEYTAQFHGWIDSTIK		3	9	22	A0A0K8RYX4; A0A0F7Z0X7; T1DP54	0	2347.14	High	0.0006873	3.861e-08	4.83
	NGLTATSNPK		3	10	1	A0A0K8RYX4; A0A0F7Z0X7; T1DP54	0	1002.52	High	0.001585	0.1156	1.36
	NNPGLLEYPVKPSEEGK		3	11	8	A0A0K8RYX4; A0A0F7Z0X7; T1DP54	0	1870.95	High	0.0006873	1.417e-06	4.45
	NPLEECFR	1xCarbamidomethyl [C6]	4	11	1	A0A0K8RYX4; A0A0F7Z0X7; C0HJE7; T1DP54	0	1064.48	High	0.001585	0.03742	2.47
	NPLEECFRETDYEEFLEIAK	1xCarbamidomethyl [C6]	3	9	2	A0A0K8RYX4; A0A0F7Z0X7; T1DP54	1	2532.16	High	0.0006873	2.867e-12	5.22
	RFDEIVGGMDQLPTSMYEAIK		3	11	27	A0A0K8RYX4; A0A0F7Z0X7; T1DP54	1	2400.16	High	0.0006873	5.991e-11	6.77
	RFDEIVGGMDQLPTSMYEAIK	1xOxidation [M]	3	11	17	A0A0K8RYX4; A0A0F7Z0X7; T1DP54	1	2416.15	High	0.0006873	9.304e-10	4.55
	RFDEIVGGMDQLPTSMYEAIK	2xOxidation [M9; M16]	3	11	1	A0A0K8RYX4; A0A0F7Z0X7; T1DP54	1	2432.15	High	0.0006873	3.159e-06	3.98
	RIYFAGEYTAQFHGWIDSTIK		3	9	18	A0A0K8RYX4; A0A0F7Z0X7; T1DP54	1	2503.24	High	0.0006873	2.601e-10	6.15
	RVVIVGAGMAGLSAAYVLAGAGHQVTVLEASER		2	3	14	A0A0F7Z0X7; T1DP54	1	3252.75	High	0.000687285	3.12863e-19	9.67
	RVVIVGAGMAGLSAAYVLAGAGHQVTVLEASER	1xOxidation [M9]	2	3	9	A0A0F7Z0X7; T1DP54	1	3268.75	High	0.0006873	7.395e-14	10.29
	SAAQLYVESLR		2	4	3	A0A0F7Z0X7; T1DP54	0	1236.66	High	0.0006873	0.0006892	2.06
	SAAQLYVESLRK		2	4	7	A0A0F7Z0X7; T1DP54	1	1364.75	High	0.0006873	1.649e-05	4.26
	VIEIQQNDR		3	11	2	A0A0K8RYX4; A0A0F7Z0X7; T1DP54	0	1114.59	High	0.0006873	0.002523	2.41
	VIEIQQNDREATVTYQTSANEMSSVTADYVIVCTTSR	1xCarbamidomethyl [C33]	3	10	14	A0A0K8RYX4; A0A0F7Z0X7; T1DP54	1	4179.98	High	0.0006873	9.931e-13	9.29
	VIEIQQNDREATVTYQTSANEMSSVTADYVIVCTTSR	1xCarbamidomethyl [C33]; 1xOxidation [M22]	3	10	1	A0A0K8RYX4; A0A0F7Z0X7; T1DP54	1	4195.98	High	0.0006873	0.001108	4.96
	VQVHFNAR		3	11	1	A0A0K8RYX4; A0A0F7Z0X7; T1DP54	0	970.522	High	0.0006873	0.008344	2.33
	VVIVGAGMAGLSAAYVLAGAGHQVTVLEASER		2	3	9	A0A0F7Z0X7; T1DP54	0	3096.65	High	0.0006873	3.003e-11	10.13
	YAMGGITTFTPYQFQHFSEALTAPFK		3	11	8	A0A0K8RYX4; A0A0F7Z0X7; T1DP54	0	2953.42	High	0.0006873	1.532e-09	7.78
	YAMGGITTFTPYQFQHFSEALTAPFK	1xOxidation [M3]	3	11	9	A0A0K8RYX4; A0A0F7Z0X7; T1DP54	0	2969.42	High	0.0006873	6.592e-09	6.97
	YAMGGITTFTPYQFQHFSEALTAPFKR		3	11	3	A0A0K8RYX4; A0A0F7Z0X7; T1DP54	1	3109.52	High	0.0006873	1.069e-07	7.71
	YAMGGITTFTPYQFQHFSEALTAPFKR	1xOxidation [M3]	3	11	2	A0A0K8RYX4; A0A0F7Z0X7; T1DP54	1	3125.52	High	0.0006873	5.918e-09	7.21
	YDTYSTK		3	11	2	A0A0K8RYX4; A0A0F7Z0X7; T1DP54	0	877.394	High	0.001585	0.03599	0.9
	YILDKYDTYSTK		3	11	1	A0A0K8RYX4; A0A0F7Z0X7; T1DP54	1	1509.75	High	0.0006873	0.005506	2.33
	A0A0K8RYX4	L-amino-acid oxidase OS=Crotalus horridus OX=35024 PE=4 SV=1	58	27	218	2	516	58.6	7.21	944.14	27	1
	C0HJE7	L-amino acid oxidase (Fragment) OS=Crotalus durissus terrificus OX=8732 PE=1 SV=1	31	2	8	1	39	4.5	4.88	21.61	2	1
PLA2
	T1DE90	PLA2-CohID-4 OS=Crotalus oreganus helleri OX=8741 PE=2 SV=1	72	12	112	3	138	15.9	8.46	318.35	12	1
	P18998	Phospholipase A2 homolog mojave toxin acidic chain OS=Crotalus scutulatus scutulatus OX=8738 PE=1 SV=2	75	9	54	4	138	15.2	4.5	158.59	9	1
	P0CAS5	Basic phospholipase A2 F15 OS=Crotalus durissus terrificus OX=8732 PE=1 SV=1	52	8	109	1	122	14.5	8.85	268.51	8	1
	P08878	Phospholipase A2 homolog crotoxin acid subunit CA OS=Crotalus durissus terrificus OX=8732 PE=1 SV=1	59	6	40	1	138	15.3	4.37	108	6	1
	A0A2I7NAF3	Phospholipase A2 group IIG A2 Mojave toxin A-subunit (Fragment) OS=Crotalus scutulatus scutulatus OX=8738 GN=Pla2g2gA2 PE=3 SV=1	78	2	23	1	36	3.9	4.44	66.84	2	1
	A0A1J0R081	Phospholipase A2, group IIG, acidic-Pla2-gA1-prime OS=Crotalus atrox OX=8730 GN=Pla2g2gA1-prime PE=3 SV=1	18	3	47	1	138	15.4	4.84	139.28	3	1
	P0CAS6	Basic phospholipase A2 F16 OS=Crotalus durissus terrificus OX=8732 PE=1 SV=1	55	7	20	1	122	14.3	8.66	26.76	7	1
	Q71QE8	Basic phospholipase A2 Cvv-N6 OS=Crotalus viridis viridis OX=8742 PE=1 SV=1	30	3	3	3	138	16	8.46	10.88	3	1
	Sequence	Modifications	# Protein Groups	# Proteins	# PSMs	Master Protein Accessions	# Missed Cleavages	Theo. MH+ [Da]	Confidence (by Search Engine): Sequest HT	Percolator q-Value (by Search Engine): Sequest HT	Percolator PEP (by Search Engine): Sequest HT	XCorr (by Search Engine): Sequest HT
	NAFPFYTSYGCYCGWGGR	2xCarbamidomethyl [C11; C13]	1	6	1	Q71QE8	0	2162.88	High	0.0006873	8.078e-07	4.27
	RGVIICGK	1xCarbamidomethyl [C6]	1	2	1	Q71QE8	1	902.524	High	0.001585	0.04856	2.53
	YMFYLDFLCTDPSEK	1xCarbamidomethyl [C9]	1	5	1	Q71QE8	0	1928.84	High	0.0006873	4.985e-05	4.08
	T1DH13	Phospholipase A2 8 OS=Crotalus horridus OX=35024 PE=2 SV=1	13	2	26	1	139	16	8.24	57.36	2	1
	P0CAS3	Basic phospholipase A2 Cdr-12 OS=Crotalus durissus ruruima OX=221570 PE=1 SV=1	15	2	12	1	122	14.3	8.37	13.02	2	1
	T1DJP3	Phospholipase A2 inhibitor subunit gamma B-like protein OS=Crotalus horridus OX=35024 PE=2 SV=1	10	2	2	2	218	23.5	7.33	4.62	2	1
	A0A2I7YS21	Secretory phospholipase A2 OS=Crotalus mitchellii OX=384065 PE=2 SV=1	13	1	1	1	138	15.8	7.64	0	1	1
CRiSP
	Q7ZT99	Cysteine-rich venom protein catrin OS=Crotalus atrox OX=8730 PE=1 SV=1	49	10	39	1	240	26.6	8.06	106.95	10	1
	F2Q6F1	Cysteine-rich seceretory protein Cv-CRP (Fragment) OS=Crotalus viridis OX=8739 PE=2 SV=1	57	10	34	2	221	24.8	7.18	94.37	10	1
	F2Q6E8	Cysteine-rich seceretory protein Ch-CRPIa (Fragment) OS=Crotalus horridus OX=35024 PE=2 SV=1	57	10	23	2	221	24.7	7.64	45.5	10	1
SVMP
	Q9DGB9	Zinc metalloproteinase-disintegrin-like VAP1 OS=Crotalus atrox OX=8730 PE=1 SV=1	52	21	83	4	610	67.9	6.3	344.47	21	1
	F8S106	Metalloproteinase 5 OS=Crotalus adamanteus OX=8729 PE=2 SV=1	44	18	66	1	610	68	6.23	260.34	18	1
	A0A0B8RV98	Metalloproteinase (Type III) 5a OS=Crotalus horridus OX=35024 PE=3 SV=1	35	14	63	1	610	67.8	6.39	255.72	14	1
	T1E6U1	SVMP-CohPH-3 OS=Crotalus oreganus helleri OX=8741 PE=2 SV=1	17	6	27	5	444	49.6	5.3	76.68	6	1
	Q90391	Snake venom metalloproteinase atrolysin-B OS=Crotalus atrox OX=8730 PE=1 SV=1	7	1	23	1	414	46.8	5.59	100.13	1	1
	A0A0K8RYQ8	Metalloproteinase (Type II) 3a OS=Crotalus horridus OX=35024 PE=3 SV=1	9	2	6	2	478	53.1	5.44	43.95	2	1
	A0A0K8RYV7	Metalloproteinase (Type II) 2 OS=Crotalus horridus OX=35024 PE=3 SV=1	10	2	3	2	478	54.1	5.03	13.73	2	1
	A0A0K8S030	Metalloproteinase (Type II) 4a OS=Crotalus horridus OX=35024 PE=3 SV=1	3	1	1	1	478	53.6	6.1	3.45	1	1
	A0A1W7RB97	Cadam10_SVMPIII-6 OS=Crotalus adamanteus OX=8729 PE=3 SV=1	4	1	1	1	613	69	6.47	3.49	1	1
	A0A0K8RZ12	Metalloproteinase (Type II) 1 OS=Crotalus horridus OX=35024 PE=4 SV=1	6	1	1	1	485	54.6	6.13	3.68	1	1
CTL
	G9DCI1	C-type lectin 5 OS=Crotalus oreganus helleri OX=8741 PE=2 SV=1	16	1	5	1	149	17.1	8.57	23.64	1	1
	T1E3E0	C-type lectin 10 OS=Crotalus horridus OX=35024 PE=2 SV=1	16	1	6	1	149	17.4	6.52	29.34	1	1
	A0A0K8RYV6	C-type lectin 11b OS=Crotalus horridus OX=35024 PE=4 SV=1	19	2	6	2	151	16.8	5.29	5.08	2	1
	Sequence	Modifications	# Protein Groups	# Proteins	# PSMs	Master Protein Accessions	# Missed Cleavages	Theo. MH+ [Da]	Confidence (by Search Engine): Sequest HT	Percolator q-Value (by Search Engine): Sequest HT	Percolator PEP (by Search Engine): Sequest HT	XCorr (by Search Engine): Sequest HT
	RGISYIWIGLR		1	3	5	A0A0K8RYV6	1	1333.77	High	0.001214	0.01645	1.77
	WSDGSSVSYENWIEAESK		1	4	1	A0A0K8RYV6	0	2073.9	High	0.0006873	2.958e-06	5.08
	T1E3Z2	C-type lectin 2 OS=Crotalus horridus OX=35024 PE=2 SV=1	32	2	3	2	146	16.8	6.35	7.63	2	1
	J3RY43	C-type lectin 13 OS=Crotalus adamanteus OX=8729 PE=1 SV=1	9	1	1	1	142	16.6	6.15	3.3	1	1
	A0A1W7RBC3	Cadam10_CTL-11 OS=Crotalus adamanteus OX=8729 PE=4 SV=1	7	1	1	1	153	17.4	6.07	2.79	1	1
SVSP
	A0A0K8RS96	Serine proteinase 3c OS=Crotalus horridus OX=35024 PE=3 SV=1	48	8	79	0	263	29	5.3	296.75	8	1
	A0A0K8RSB6	Serine proteinase 10 OS=Crotalus horridus OX=35024 PE=3 SV=1	50	9	104	1	260	28.8	5.43	337.39	9	1
	Sequence	Modifications	# Protein Groups	# Proteins	# PSMs	Master Protein Accessions	# Missed Cleavages	Theo. MH+ [Da]	Confidence (by Search Engine): Sequest HT	Percolator q-Value (by Search Engine): Sequest HT	Percolator PEP (by Search Engine): Sequest HT	XCorr (by Search Engine): Sequest HT
	ETYPNVPHCANINILDYEVCLAAYPEFVLPATSR	2xCarbamidomethyl [C9; C20]	1	7	1	A0A0K8RSB6	0	3936.89	High	0.0006873	1.432e-05	4.56
	FFCLSSK	1xCarbamidomethyl [C3]	12	42	9	A0A2I7YS58; A0A2I7YS92; A0A2I7YSA7; A0A2I7YS50; A0A2I7YS30; A0A0K8RSB6; A0A2I7YS91; A0A2I7YS40; A0A2I7YS93; A0A2I7YSB7; A0A0K8RS96; A0A1W7RB87	0	888.428	High	0.001214	0.01862	1.19
	FLCGGTLLNEEWVLTAAHCDR	2xCarbamidomethyl [C3; C19]	5	10	8	A0A2I7YS50; A0A0K8RSB6; A0A2I7YS40; A0A0K8RS96; A0A2I7YSA2	0	2462.16	High	0.0006873	4.286e-10	5.24
	FLCGGTLLNEEWVLTAAHCDRR	2xCarbamidomethyl [C3; C19]	4	9	16	A0A2I7YS50; A0A0K8RSB6; A0A0K8RS96; A0A2I7YSA2	1	2618.26	High	0.0006873	2.771e-06	4.32
	FLVALYDPDR		9	22	11	T1E7I9; A0A2I7YS63; A0A2I7YS30; A0A2I7YS69; A0A0K8RSB6; A0A2I7YS91; A0A2I7YS77; A0A0K8RYQ4; A0A0K8RS96	0	1208.63	High	0.0006873	0.002493	2.95
	LDSPVSNSEHIAPLSLPSSPPSVGSVCR	1xCarbamidomethyl [C27]	11	32	22	T1DH10; A0A2I7YS63; T1DP94; A0A2I7YS69; A0A0K8RSB6; A0A2I7YS99; A0A2I7YS81; A0A2I7YS26; A0A2I7YS82; A0A0K8RS96; A0A2I7YSA2	0	2889.44	High	0.0006873	3.569e-11	5.94
	TLCAGILEGGK	1xCarbamidomethyl [C3]	27	91	30	A0A0K8RYN6; F8S120; A0A2I7YS92; T1E3X7; A0A2I7YS59; T1E7I9; A0A1W7RB66; T1DH10; A0A2I7YS50; A0A2I7YS63; J3S3W7; A0A2I7YS30; J3S835; A0A0K8RSB6; A0A2I7YS91; T1E7K6; A0A2I7YS40; A0A2I7YSB5; A0A2I7YS70; A0A2I7YS77; Q2QA04; A0A2I7YS51; A0A2I7YS54; C0HK18; A0A0K8RYQ4; A0A2I7YS82; A0A2I7YSA2	0	1118.59	High	0.0006873	0.0005591	2.48
	TLCAGILEGGKDSCK	2xCarbamidomethyl [C3; C14]	10	22	2	T1E7I9; A0A2I7YS50; A0A2I7YS63; A0A2I7YS30; A0A0K8RSB6; A0A2I7YS91; A0A2I7YS40; A0A2I7YS77; A0A0K8RYQ4; A0A2I7YS82	1	1608.77	High	0.0006873	4.02e-06	3.63
	TVPNEDEQTRVPK		12	26	5	T1E7I9; A0A2I7YS50; A0A2I7YS63; A0A2I7YS30; A0A2I7YS69; A0A0K8RSB6; A0A2I7YS91; A0A2I7YS40; A0A2I7YS77; A0A2I7YS82; A0A0K8RS96; A0A2I7YSA2	1	1512.77	High	0.0006873	0.0001386	2.32
	A0A0K8RYQ4	Serine proteinase 10 OS=Crotalus horridus OX=35024 PE=3 SV=1	56	12	92	4	260	28.8	6.04	249.12	12	1
	A0A0K8RYP0	Serine proteinase 1 OS=Crotalus horridus OX=35024 PE=3 SV=1	51	10	32	2	258	28.5	8.09	82.83	10	1
	T1DH10	Serine proteinase 10 OS=Crotalus horridus OX=35024 PE=2 SV=1	45	6	60	2	258	27.8	5.81	215.3	6	1
	A0A1W7RB87	Cadam10_SVSP-7 OS=Crotalus adamanteus OX=8729 PE=3 SV=1	41	6	25	1	257	28	7.31	66.55	6	1
	A0A0K8RYN6	Serine proteinase 2a OS=Crotalus horridus OX=35024 PE=3 SV=1	38	6	88	2	258	28.1	6.14	217.01	6	1
	T1E3X7	Serine proteinase 1b OS=Crotalus horridus OX=35024 PE=2 SV=1	31	6	62	2	259	28.3	7.34	146.17	6	1
	F8S117	Serine proteinase 5 OS=Crotalus adamanteus OX=8729 PE=2 SV=1	24	4	5	2	262	29.5	7.17	18.37	4	1
	F8S120	Serine proteinase 8 (Fragment) OS=Crotalus adamanteus OX=8729 PE=2 SV=1	39	6	54	1	241	26.3	8.22	99.81	6	1
	J3S835	Snake venom serine proteinase 8 OS=Crotalus adamanteus OX=8729 PE=1 SV=1	34	6	44	1	258	28	6.74	100.23	6	1
	A0A1W7RB66	Cadam10_SVSP-12 OS=Crotalus adamanteus OX=8729 PE=3 SV=1	15	3	35	1	258	28.3	6.52	89.33	3	1
	Q2QA04	Snake venom serine protease OS=Crotalus durissus durissus OX=31150 PE=2 SV=1	26	4	37	1	262	28.3	5.64	90.86	4	1
	J3S3W7	Snake venom serine proteinase 7c OS=Crotalus adamanteus OX=8729 PE=2 SV=1	21	3	33	1	262	28.2	6.05	80.76	3	1
	Sequence	Modifications	# Protein Groups	# Proteins	# PSMs	Master Protein Accessions	# Missed Cleavages	Theo. MH+ [Da]	Confidence (by Search Engine): Sequest HT	Percolator q-Value (by Search Engine): Sequest HT	Percolator PEP (by Search Engine): Sequest HT	XCorr (by Search Engine): Sequest HT
	LDSPVNNSTHIAPLSLPSNPPSVGSVCR	1xCarbamidomethyl [C27]	1	6	2	J3S3W7	0	2915.47	High	0.001585	0.06292	2.4
	SSELVIGGDECNINEHR	1xCarbamidomethyl [C11]	18	69	1	A0A0K8RYN6; A0A2I7YS92; A0A2I7YS63; J3S3W7; A0A2I7YS24; A0A2I7YS53; A0A2I7YS30; J3S835; A0A2I7YS96; A0A2I7YS91; A0A2I7YSB5; A0A2I7YS88; Q2QA04; A0A2I7YS51; A0A0K8RYQ4; A0A2I7YS82; A0A0K8RS96; A0A2I7YS89	0	1928.88	High	0.0006873	1.829e-06	5.83
	TLCAGILEGGK	1xCarbamidomethyl [C3]	27	91	30	A0A0K8RYN6; F8S120; A0A2I7YS92; T1E3X7; A0A2I7YS59; T1E7I9; A0A1W7RB66; T1DH10; A0A2I7YS50; A0A2I7YS63; J3S3W7; A0A2I7YS30; J3S835; A0A0K8RSB6; A0A2I7YS91; T1E7K6; A0A2I7YS40; A0A2I7YSB5; A0A2I7YS70; A0A2I7YS77; Q2QA04; A0A2I7YS51; A0A2I7YS54; C0HK18; A0A0K8RYQ4; A0A2I7YS82; A0A2I7YSA2	0	1118.59	High	0.0006873	0.0005591	2.48
	P0DJG6	Snake venom serine protease (Fragment) OS=Crotalus viridis viridis OX=8742 PE=1 SV=1	43	1	22	1	30	3.2	4.28	58.59	1	1
	Q7LZF5	Thrombin-like enzyme catroxobin-1 (Fragments) OS=Crotalus atrox OX=8730 PE=1 SV=1	17	1	9	1	75	7.6	4.13	12.7	1	1
	C0HK18	Thrombin-like enzyme collinein-4 (Fragments) OS=Crotalus durissus collilineatus OX=221569 PE=1 SV=1	34	2	35	1	64	7.1	6.1	88.65	2	1
	B0FXM2	Thrombin-like enzyme gyroxin B1.4 OS=Crotalus durissus terrificus OX=8732 PE=2 SV=1	8	1	1	1	262	29.2	6.4	3.69	1	1
	A0A2I7YS30	Serine endopeptidase OS=Crotalus atrox OX=8730 PE=2 SV=1	56	12	107	1	263	29.1	5.8	385.29	12	1
	A0A2I7YS26	Serine endopeptidase OS=Crotalus atrox OX=8730 PE=2 SV=1	44	8	72	1	258	28.1	5.77	224.21	8	1
	A0A2I7YS24	Serine endopeptidase OS=Crotalus atrox OX=8730 PE=2 SV=1	39	6	59	2	258	27.7	6.61	177.18	6	1
	A0A2I7YS40	Serine endopeptidase OS=Crotalus cerastes OX=8746 PE=2 SV=1	78	12	72	2	260	28.6	5.59	197.82	12	1
	A0A2I7YS52	Serine endopeptidase OS=Crotalus cerastes OX=8746 PE=2 SV=1	42	7	47	1	259	28.2	8.09	126.45	7	1
	A0A2I7YS54	Serine endopeptidase OS=Crotalus cerastes OX=8746 PE=2 SV=1	12	2	32	1	267	28.5	5.82	72.52	2	1
	A0A2I7YS63	Serine endopeptidase OS=Crotalus lepidus OX=44709 PE=2 SV=1	66	13	127	1	263	29.1	5.82	488.53	13	1
	A0A2I7YS50	Serine endopeptidase OS=Crotalus lepidus OX=44709 PE=2 SV=1	72	11	85	0	260	28.7	6.05	256.93	11	1
	A0A2I7YS58	Serine endopeptidase OS=Crotalus lepidus OX=44709 PE=2 SV=1	46	6	38	1	257	28	7.77	125.15	6	1
	A0A2I7YS53	Serine endopeptidase OS=Crotalus lepidus OX=44709 PE=2 SV=1	30	5	49	1	258	27.5	6.04	124.31	5	1
	A0A2I7YS51	Serine endopeptidase OS=Crotalus lepidus OX=44709 PE=2 SV=1	35	5	38	1	256	27.7	6.04	86.15	5	1
	A0A2I7YS69	Serine endopeptidase OS=Crotalus mitchellii OX=384065 PE=2 SV=1	36	5	45	1	260	28.8	6.04	175.44	5	1
	A0A2I7YS59	Serine endopeptidase OS=Crotalus mitchellii OX=384065 PE=2 SV=1	43	7	46	4	257	28.2	6.28	116.76	7	1
	A0A2I7YS91	Serine endopeptidase OS=Crotalus molossus OX=8733 PE=2 SV=1	66	13	111	1	263	29.1	5.62	411.22	13	1
	A0A2I7YS77	Serine endopeptidase OS=Crotalus molossus OX=8733 PE=2 SV=1	34	6	60	1	260	28.7	5.43	164.12	6	1
	A0A2I7YS85	Serine endopeptidase OS=Crotalus molossus OX=8733 PE=2 SV=1	8	1	1	1	262	29.1	6.6	4.53	1	1
	A0A2I7YS70	Serine endopeptidase OS=Crotalus scutulatus OX=8737 PE=2 SV=1	74	11	113	6	259	28.4	7.31	413.61	11	1
	A0A2I7YS99	Serine endopeptidase OS=Crotalus scutulatus OX=8737 PE=2 SV=1	56	8	96	3	258	28.1	6.6	361.99	8	1
	A0A2I7YSA2	Serine endopeptidase OS=Crotalus scutulatus OX=8737 PE=2 SV=1	60	9	105	1	263	29	5.82	366.61	9	1
	A0A2I7YS89	Serine endopeptidase OS=Crotalus scutulatus OX=8737 PE=2 SV=1	67	10	79	6	257	27.7	5.41	260.89	10	1
	A0A2I7YS82	Serine endopeptidase OS=Crotalus scutulatus OX=8737 PE=2 SV=1	66	9	83	2	263	28.9	5.59	294.78	9	1
	A0A2I7YS93	Serine endopeptidase OS=Crotalus scutulatus OX=8737 PE=2 SV=1	45	10	35	2	260	28.6	8.34	106.31	10	1
	A0A2I7YS81	Serine endopeptidase OS=Crotalus scutulatus OX=8737 PE=2 SV=1	44	8	108	2	267	28.9	5.3	342.48	8	1
	A0A2I7YSA7	Serine endopeptidase OS=Crotalus scutulatus OX=8737 PE=2 SV=1	49	7	31	1	257	28	7.77	101.98	7	1
	A0A2I7YSB5	Serine endopeptidase OS=Crotalus scutulatus OX=8737 PE=2 SV=1	28	4	64	1	258	27.8	6.38	167.56	4	1
	A0A2I7YS86	Serine endopeptidase OS=Crotalus scutulatus OX=8737 PE=2 SV=1	45	10	32	2	258	28.4	8.09	74.96	10	1
	A0A2I7YS96	Serine endopeptidase OS=Crotalus scutulatus OX=8737 PE=2 SV=1	46	6	9	3	262	29.1	6.95	40.64	6	1
	A0A2I7YS88	Serine endopeptidase OS=Crotalus scutulatus OX=8737 PE=2 SV=1	24	4	5	3	257	28.3	6.74	16.33	4	1
	A0A2I7YSB7	Serine endopeptidase OS=Crotalus tigris OX=88082 PE=2 SV=1	40	10	38	2	260	28.6	8.38	105.5	10	1
	A0A2I7YS92	Serine endopeptidase OS=Crotalus tigris OX=88082 PE=2 SV=1	34	5	43	1	260	28.9	5.63	86.94	5	1
	Q9PRW3	Alpha-fibrinogenase A2 (Fragment) OS=Crotalus atrox OX=8730 PE=1 SV=1	87	1	3	1	15	1.6	4.74	4.37	1	1
VEGF
	C0K3N3	Snake venom vascular endothelial growth factor toxin cratrin OS=Crotalus atrox OX=8730 PE=2 SV=1	42	3	20	1	144	16.1	8.25	79.42	3	1
	T1DE66	VEGF-CohCI-1 OS=Crotalus oreganus helleri OX=8741 PE=2 SV=1	47	3	17	1	144	16	8.06	74.42	3	1
	T1DGZ4	Snake venom vascular endothelial growth factor 1 OS=Crotalus horridus OX=35024 PE=2 SV=1	42	3	5	2	141	16	7.62	20.78	3	1
NGF
	T1E6V6	NGF-CohLL-2 OS=Crotalus oreganus helleri OX=8741 PE=2 SV=1	23	5	12	5	241	27.2	8.53	26.56	5	1
PDE
	Checked	Confidence	Sequence	Modifications	Qvality PEP	Qvality q-value	# Protein Groups	# Proteins	# PSMs	Master Protein Accessions	# Missed Cleavages	Theo. MH+ [Da]	Confidence (by Search Engine): Sequest HT	Percolator q-Value (by Search Engine): Sequest HT	Percolator PEP (by Search Engine): Sequest HT	XCorr (by Search Engine): Sequest HT
	FALSE	High	NLPQLHTLDLSR		0.257522	0.00590865	1	3	1	A0A0F7Z635	0	1406.78	High	0.001585	0.1141	1.61
	J3SBP3	Venom phosphodiesterase 2 OS=Crotalus adamanteus OX=8729 PE=1 SV=1	45	25	41	25	810	91.7	8.07	139.63	25	1
	Sequence	Modifications	# Protein Groups	# Proteins	# PSMs	Master Protein Accessions	# Missed Cleavages	Theo. MH+ [Da]	Confidence (by Search Engine): Sequest HT	Percolator q-Value (by Search Engine): Sequest HT	Percolator PEP (by Search Engine): Sequest HT	XCorr (by Search Engine): Sequest HT
	ETYPNVPHCANINILNYEVCLAAYPEYMLPATSR	2xCarbamidomethyl [C9; C20]	2	4	3	A0A2I7YS50; A0A0K8RYQ4	0	3983.88	High	0.0006873	1.04e-09	8.63
	FFCLSSK	1xCarbamidomethyl [C3]	12	42	9	A0A2I7YS58; A0A2I7YS92; A0A2I7YSA7; A0A2I7YS50; A0A2I7YS30; A0A0K8RSB6; A0A2I7YS91; A0A2I7YS40; A0A2I7YS93; A0A2I7YSB7; A0A0K8RS96; A0A1W7RB87	0	888.428	High	0.001214	0.01862	1.19
	FLCGGTLLNEEWVLTAAHCDR	2xCarbamidomethyl [C3; C19]	5	10	8	A0A2I7YS50; A0A0K8RSB6; A0A2I7YS40; A0A0K8RS96; A0A2I7YSA2	0	2462.16	High	0.0006873	4.286e-10	5.24
	FLCGGTLLNEEWVLTAAHCDRR	2xCarbamidomethyl [C3; C19]	4	9	16	A0A2I7YS50; A0A0K8RSB6; A0A0K8RS96; A0A2I7YSA2	1	2618.26	High	0.0006873	2.771e-06	4.32
	FLVALYNADK		3	4	5	A0A2I7YS50; A0A2I7YS40; A0A2I7YSA2	0	1153.63	High	0.0006873	0.0001882	2.3
	GDSGGPLICNGQFQGILSWGDDPCGYVLQPALYTR	2xCarbamidomethyl [C9; C24]	2	4	1	A0A2I7YS50; A0A2I7YS40	0	3811.78	High	0.0006873	1.68e-06	5.83
	LDSPVSNSEHIAPLSLPSSPPSVGSDCR	1xCarbamidomethyl [C27]	3	5	2	A0A2I7YS50; A0A2I7YS40; A0A0K8RYQ4	0	2905.4	High	0.0006873	6.4e-09	6.37
	TLCAGILEGGK	1xCarbamidomethyl [C3]	27	91	30	A0A0K8RYN6; F8S120; A0A2I7YS92; T1E3X7; A0A2I7YS59; T1E7I9; A0A1W7RB66; T1DH10; A0A2I7YS50; A0A2I7YS63; J3S3W7; A0A2I7YS30; J3S835; A0A0K8RSB6; A0A2I7YS91; T1E7K6; A0A2I7YS40; A0A2I7YSB5; A0A2I7YS70; A0A2I7YS77; Q2QA04; A0A2I7YS51; A0A2I7YS54; C0HK18; A0A0K8RYQ4; A0A2I7YS82; A0A2I7YSA2	0	1118.59	High	0.0006873	0.0005591	2.48
	TLCAGILEGGKDSCK	2xCarbamidomethyl [C3; C14]	10	22	2	T1E7I9; A0A2I7YS50; A0A2I7YS63; A0A2I7YS30; A0A0K8RSB6; A0A2I7YS91; A0A2I7YS40; A0A2I7YS77; A0A0K8RYQ4; A0A2I7YS82	1	1608.77	High	0.0006873	4.02e-06	3.63
	TVPNEDEQTRVPK		12	26	5	T1E7I9; A0A2I7YS50; A0A2I7YS63; A0A2I7YS30; A0A2I7YS69; A0A0K8RSB6; A0A2I7YS91; A0A2I7YS40; A0A2I7YS77; A0A2I7YS82; A0A0K8RS96; A0A2I7YSA2	1	1512.77	High	0.0006873	0.0001386	2.32
	VFDHLDWIQSIIAGNTDATCPP	1xCarbamidomethyl [C20]	4	8	4	A0A2I7YS50; A0A2I7YS69; A0A2I7YS40; A0A2I7YS77	0	2470.17	High	0.0006873	2.774e-05	4.21
	J3SCV0	Ectonucleotide pyrophosphatase/phosphodiesterase family member 2 OS=Crotalus adamanteus OX=8729 PE=2 SV=1	43	26	46	26	887	101.2	7.01	153.6	26	1
	T1DH21	Ectonucleotide pyrophosphatase/phosphodiesterase family member 6-like protein OS=Crotalus horridus OX=35024 PE=2 SV=1	10	3	3	3	438	50.3	6.87	10.25	3	1
CROT
	G9DCI7	Crotamine 5 OS=Crotalus oreganus helleri OX=8741 PE=2 SV=1	20	1	1	1	65	7.5	9.57	0	1	1
HYAL
	J3S820	Hyaluronidase OS=Crotalus adamanteus OX=8729 PE=1 SV=1	21	6	13	1	449	52.5	8.91	43.64	6	1
	Sequence	Modifications	# Protein Groups	# Proteins	# PSMs	Master Protein Accessions	# Missed Cleavages	Theo. MH+ [Da]	Confidence (by Search Engine): Sequest HT	Percolator q-Value (by Search Engine): Sequest HT	Percolator PEP (by Search Engine): Sequest HT	XCorr (by Search Engine): Sequest HT
	ETYPDVPHCANINILDHAVCQAIYPGLLEK	2xCarbamidomethyl [C9; C20]	1	2	4	A0A2I7YSA7	0	3450.68	High	0.0006873	1.759e-08	6.61
	FFCLSSK	1xCarbamidomethyl [C3]	12	42	9	A0A2I7YS58; A0A2I7YS92; A0A2I7YSA7; A0A2I7YS50; A0A2I7YS30; A0A0K8RSB6; A0A2I7YS91; A0A2I7YS40; A0A2I7YS93; A0A2I7YSB7; A0A0K8RS96; A0A1W7RB87	0	888.428	High	0.001214	0.01862	1.19
	HIAPLSLPSKPPSQDTVCNIMGWGTISPTK	1xCarbamidomethyl [C18]	2	8	4	A0A2I7YS58; A0A2I7YSA7	0	3232.65	High	0.0006873	1.509e-11	6.74
	SLVLVYSDGIQCGGTLINQEWMLTAAHCDGK	2xCarbamidomethyl [C12; C28]	2	7	6	A0A2I7YSA7; A0A1W7RB87	0	3436.63	High	0.0006873	3.204e-10	9.21
	SLVLVYSDGIQCGGTLINQEWMLTAAHCDGK	2xCarbamidomethyl [C12; C28]; 1xOxidation [M22]	2	7	1	A0A2I7YSA7; A0A1W7RB87	0	3452.63	High	0.001585	0.06726	2.63
	SLVLVYSDGIQCGGTLINQEWMLTAAHCDGKK	2xCarbamidomethyl [C12; C28]	2	7	1	A0A2I7YSA7; A0A1W7RB87	1	3564.73	High	0.0006873	1.275e-06	4.07
	SSELVVGGDECNINEHR	1xCarbamidomethyl [C11]	8	30	3	A0A2I7YS58; A0A1W7RB66; T1DH10; A0A2I7YSA7; A0A2I7YS40; A0A2I7YS81; A0A2I7YS26; A0A1W7RB87	0	1914.86	High	0.0006873	9.547e-08	4.46
	VLCAGILEGGK	1xCarbamidomethyl [C3]	3	9	3	A0A2I7YS58; A0A2I7YSA7; A0A1W7RB87	0	1116.61	High	0.0006873	0.003374	2.78
	T1D6Q3	Hyaluronidase OS=Crotalus horridus OX=35024 PE=2 SV=1	22	6	13	1	449	52.5	8.92	47.32	6	1
Others
	J3S3X5	Actin, cytoplasmic 1 OS=Crotalus adamanteus OX=8729 PE=2 SV=1	9	2	2	2	375	41.7	5.48	3.32	2	1
	T1E6L9	Aminopeptidase OS=Crotalus horridus OX=35024 PE=2 SV=1	6	4	4	4	934	107.3	6.7	8.75	4	1
	P0CJ34	Bradykinin inhibitor peptide OS=Crotalus atrox OX=8730 PE=1 SV=1	100	1	21	1	11	1.1	6.24	43.27	1	1
	A0A0F7Z3A7	Cadam10_Vespryn-1 OS=Crotalus adamanteus OX=8729 PE=2 SV=1	41	7	16	2	222	24.7	9.38	48.91	7	1
	J3RYP4	Carboxypeptidase E-like OS=Crotalus adamanteus OX=8729 PE=2 SV=1	17	6	10	6	480	53.8	5.14	30.84	6	1
	T1DNK1	Catenin beta-1-like protein OS=Crotalus horridus OX=35024 PE=2 SV=1	3	2	3	1	781	85.4	5.86	4.68	2	1
	Sequence	Modifications	# Protein Groups	# Proteins	# PSMs	Master Protein Accessions	# Missed Cleavages	Theo. MH+ [Da]	Confidence (by Search Engine): Sequest HT	Percolator q-Value (by Search Engine): Sequest HT	Percolator PEP (by Search Engine): Sequest HT	XCorr (by Search Engine): Sequest HT
	ETYPDVPHCANINLLNYEVCLAAYPEFGLPATSK	2xCarbamidomethyl [C9; C20]	1	1	2	A0A2I7YS63	0	3866.84	High	0.0006873	3.175e-05	5.23
	FFCLSNK	1xCarbamidomethyl [C3]	5	9	10	T1E7I9; A0A2I7YS63; A0A0K8RYQ4; A0A2I7YS82; A0A2I7YSA2	0	915.439	High	0.001214	0.02447	1.63
	FLCSGILLNEEWVLTAAHCDR	2xCarbamidomethyl [C3; C19]	3	13	9	A0A2I7YS63; A0A2I7YS30; A0A2I7YS91	0	2504.21	High	0.0006873	1.411e-11	6.93
	FLCSGILLNEEWVLTAAHCDRR	2xCarbamidomethyl [C3; C19]	3	13	20	A0A2I7YS63; A0A2I7YS30; A0A2I7YS91	1	2660.31	High	0.0006873	1.34e-06	5.19
	FLVALYDPDR		9	22	11	T1E7I9; A0A2I7YS63; A0A2I7YS30; A0A2I7YS69; A0A0K8RSB6; A0A2I7YS91; A0A2I7YS77; A0A0K8RYQ4; A0A0K8RS96	0	1208.63	High	0.0006873	0.002493	2.95
	FLVALYDPDRFLCSGILLNEEWVLTAAHCDR	2xCarbamidomethyl [C13; C29]	3	12	2	A0A2I7YS63; A0A2I7YS30; A0A2I7YS91	1	3693.82	High	0.0006873	5.069e-09	7.48
	FLVALYDPDRFLCSGILLNEEWVLTAAHCDRR	2xCarbamidomethyl [C13; C29]	3	12	6	A0A2I7YS63; A0A2I7YS30; A0A2I7YS91	2	3849.92	High	0.0006873	1.978e-06	6.53
	GDAGGPLICNGQFQGILSWGDDPCAQPR	2xCarbamidomethyl [C9; C24]	4	12	7	A0A2I7YS63; A0A2I7YS91; A0A0K8RS96; A0A2I7YSA2	0	2986.36	High	0.0006873	1.796e-09	6.17
	LDSPVSNSEHIAPLSLPSSPPSVGSVCR	1xCarbamidomethyl [C27]	11	32	22	T1DH10; A0A2I7YS63; T1DP94; A0A2I7YS69; A0A0K8RSB6; A0A2I7YS99; A0A2I7YS81; A0A2I7YS26; A0A2I7YS82; A0A0K8RS96; A0A2I7YSA2	0	2889.44	High	0.0006873	3.569e-11	5.94
	SSELVIGGDECNINEHR	1xCarbamidomethyl [C11]	18	69	1	A0A0K8RYN6; A0A2I7YS92; A0A2I7YS63; J3S3W7; A0A2I7YS24; A0A2I7YS53; A0A2I7YS30; J3S835; A0A2I7YS96; A0A2I7YS91; A0A2I7YSB5; A0A2I7YS88; Q2QA04; A0A2I7YS51; A0A0K8RYQ4; A0A2I7YS82; A0A0K8RS96; A0A2I7YS89	0	1928.88	High	0.0006873	1.829e-06	5.83
	TLCAGILEGGK	1xCarbamidomethyl [C3]	27	91	30	A0A0K8RYN6; F8S120; A0A2I7YS92; T1E3X7; A0A2I7YS59; T1E7I9; A0A1W7RB66; T1DH10; A0A2I7YS50; A0A2I7YS63; J3S3W7; A0A2I7YS30; J3S835; A0A0K8RSB6; A0A2I7YS91; T1E7K6; A0A2I7YS40; A0A2I7YSB5; A0A2I7YS70; A0A2I7YS77; Q2QA04; A0A2I7YS51; A0A2I7YS54; C0HK18; A0A0K8RYQ4; A0A2I7YS82; A0A2I7YSA2	0	1118.59	High	0.0006873	0.0005591	2.48
	TLCAGILEGGKDSCK	2xCarbamidomethyl [C3; C14]	10	22	2	T1E7I9; A0A2I7YS50; A0A2I7YS63; A0A2I7YS30; A0A0K8RSB6; A0A2I7YS91; A0A2I7YS40; A0A2I7YS77; A0A0K8RYQ4; A0A2I7YS82	1	1608.77	High	0.0006873	4.02e-06	3.63
	TVPNEDEQTRVPK		12	26	5	T1E7I9; A0A2I7YS50; A0A2I7YS63; A0A2I7YS30; A0A2I7YS69; A0A0K8RSB6; A0A2I7YS91; A0A2I7YS40; A0A2I7YS77; A0A2I7YS82; A0A0K8RS96; A0A2I7YSA2	1	1512.77	High	0.0006873	0.0001386	2.32
	J3SBY7	CD59 glycoprotein-like OS=Crotalus adamanteus OX=8729 PE=2 SV=1	25	2	2	2	122	13.6	8.02	9.18	2	1
	T1E7J2	CNP_BPP-CohCI-1 OS=Crotalus oreganus helleri OX=8741 PE=2 SV=1	17	2	2	2	200	20.8	11.12	8.45	2	1
	J3S8G4	CREG1-like protein OS=Crotalus adamanteus OX=8729 PE=2 SV=1	11	1	1	1	186	20.8	6.79	4.67	1	1
	Sequence	Modifications	# Protein Groups	# Proteins	# PSMs	Master Protein Accessions	# Missed Cleavages	Theo. MH+ [Da]	Confidence (by Search Engine): Sequest HT	Percolator q-Value (by Search Engine): Sequest HT	Percolator PEP (by Search Engine): Sequest HT	XCorr (by Search Engine): Sequest HT
	ETYPDVPHCANINLLDYEVCLAAYPEFGLPATSK	2xCarbamidomethyl [C9; C20]	4	8	8	T1E7I9; A0A2I7YS30; A0A2I7YS91; A0A2I7YS82	0	3867.82	High	0.0006873	3.287e-08	5.7
	FFCLSSK	1xCarbamidomethyl [C3]	12	42	9	A0A2I7YS58; A0A2I7YS92; A0A2I7YSA7; A0A2I7YS50; A0A2I7YS30; A0A0K8RSB6; A0A2I7YS91; A0A2I7YS40; A0A2I7YS93; A0A2I7YSB7; A0A0K8RS96; A0A1W7RB87	0	888.428	High	0.001214	0.01862	1.19
	FLCSGILLNEEWVLTAAHCDR	2xCarbamidomethyl [C3; C19]	3	13	9	A0A2I7YS63; A0A2I7YS30; A0A2I7YS91	0	2504.21	High	0.0006873	1.411e-11	6.93
	FLCSGILLNEEWVLTAAHCDRR	2xCarbamidomethyl [C3; C19]	3	13	20	A0A2I7YS63; A0A2I7YS30; A0A2I7YS91	1	2660.31	High	0.0006873	1.34e-06	5.19
	FLVALYDPDR		9	22	11	T1E7I9; A0A2I7YS63; A0A2I7YS30; A0A2I7YS69; A0A0K8RSB6; A0A2I7YS91; A0A2I7YS77; A0A0K8RYQ4; A0A0K8RS96	0	1208.63	High	0.0006873	0.002493	2.95
	FLVALYDPDRFLCSGILLNEEWVLTAAHCDR	2xCarbamidomethyl [C13; C29]	3	12	2	A0A2I7YS63; A0A2I7YS30; A0A2I7YS91	1	3693.82	High	0.0006873	5.069e-09	7.48
	FLVALYDPDRFLCSGILLNEEWVLTAAHCDRR	2xCarbamidomethyl [C13; C29]	3	12	6	A0A2I7YS63; A0A2I7YS30; A0A2I7YS91	2	3849.92	High	0.0006873	1.978e-06	6.53
	LDSPVNNSEHIAPLSLPSSPPSVGSVCR	1xCarbamidomethyl [C27]	1	1	4	A0A2I7YS30	0	2916.45	High	0.0006873	2.814e-10	4.85
	SSELVIGGDECNINEHR	1xCarbamidomethyl [C11]	18	69	1	A0A0K8RYN6; A0A2I7YS92; A0A2I7YS63; J3S3W7; A0A2I7YS24; A0A2I7YS53; A0A2I7YS30; J3S835; A0A2I7YS96; A0A2I7YS91; A0A2I7YSB5; A0A2I7YS88; Q2QA04; A0A2I7YS51; A0A0K8RYQ4; A0A2I7YS82; A0A0K8RS96; A0A2I7YS89	0	1928.88	High	0.0006873	1.829e-06	5.83
	TLCAGILEGGK	1xCarbamidomethyl [C3]	27	91	30	A0A0K8RYN6; F8S120; A0A2I7YS92; T1E3X7; A0A2I7YS59; T1E7I9; A0A1W7RB66; T1DH10; A0A2I7YS50; A0A2I7YS63; J3S3W7; A0A2I7YS30; J3S835; A0A0K8RSB6; A0A2I7YS91; T1E7K6; A0A2I7YS40; A0A2I7YSB5; A0A2I7YS70; A0A2I7YS77; Q2QA04; A0A2I7YS51; A0A2I7YS54; C0HK18; A0A0K8RYQ4; A0A2I7YS82; A0A2I7YSA2	0	1118.59	High	0.0006873	0.0005591	2.48
	TLCAGILEGGKDSCK	2xCarbamidomethyl [C3; C14]	10	22	2	T1E7I9; A0A2I7YS50; A0A2I7YS63; A0A2I7YS30; A0A0K8RSB6; A0A2I7YS91; A0A2I7YS40; A0A2I7YS77; A0A0K8RYQ4; A0A2I7YS82	1	1608.77	High	0.0006873	4.02e-06	3.63
	TVPNEDEQTRVPK		12	26	5	T1E7I9; A0A2I7YS50; A0A2I7YS63; A0A2I7YS30; A0A2I7YS69; A0A0K8RSB6; A0A2I7YS91; A0A2I7YS40; A0A2I7YS77; A0A2I7YS82; A0A0K8RS96; A0A2I7YSA2	1	1512.77	High	0.0006873	0.0001386	2.32
	Sequence	Modifications	# Protein Groups	# Proteins	# PSMs	Master Protein Accessions	# Missed Cleavages	Theo. MH+ [Da]	Confidence (by Search Engine): Sequest HT	Percolator q-Value (by Search Engine): Sequest HT	Percolator PEP (by Search Engine): Sequest HT	XCorr (by Search Engine): Sequest HT
	AAYPWNPVTSTTLCAGTQQGGK	1xCarbamidomethyl [C14]	1	1	5	A0A2I7YS99	0	2308.1	High	0.0006873	3.377e-07	4.77
	ADSGGPLICNGQFQGIVSWGGHPCGQAR	2xCarbamidomethyl [C9; C24]	1	1	15	A0A2I7YS99	0	2926.35	High	0.0006873	5.645e-13	5.98
	ETYPDVPHCANINILDHAVCR	2xCarbamidomethyl [C9; C20]	3	15	18	A0A2I7YS58; T1DP94; A0A2I7YS99	0	2494.16	High	0.0006873	4.18e-11	5.03
	FICPNKK	1xCarbamidomethyl [C3]	5	10	1	T1DP94; A0A2I7YS53; A0A2I7YS99; A0A2I7YS81; A0A2I7YS26	1	906.487	High	0.001585	0.06175	1.91
	LDSPVSNSEHIAPLSLPSSPPSVGSVCR	1xCarbamidomethyl [C27]	11	32	22	T1DH10; A0A2I7YS63; T1DP94; A0A2I7YS69; A0A0K8RSB6; A0A2I7YS99; A0A2I7YS81; A0A2I7YS26; A0A2I7YS82; A0A0K8RS96; A0A2I7YSA2	0	2889.44	High	0.0006873	3.569e-11	5.94
	IMGWGTTTPTK		1	2	4	A0A2I7YS99	0	1192.6	High	0.0006873	0.0002777	2.12
	IMGWGTTTPTK	1xOxidation [M2]	1	2	4	A0A2I7YS99	0	1208.6	High	0.0006873	0.002032	2.55
	NFQMQLGVHSK		3	8	17	T1DP94; A0A2I7YS99; A0A2I7YS26	0	1288.65	High	0.0006873	8.104e-05	3.62
	NFQMQLGVHSK	1xOxidation [M4]	3	8	9	T1DP94; A0A2I7YS99; A0A2I7YS26	0	1304.64	High	0.0006873	0.001085	3.58
	SSELVVGGHPCNINEHR	1xCarbamidomethyl [C11]	2	7	1	T1DP94; A0A2I7YS99	0	1904.9	High	0.0006873	1.513e-05	4.18
	A0A0F7Z904	Cystatin-1 OS=Crotalus adamanteus OX=8729 PE=2 SV=1	9	1	1	1	139	15.6	8.81	2.26	1	1
	Sequence	Modifications	# Protein Groups	# Proteins	# PSMs	Master Protein Accessions	# Missed Cleavages	Theo. MH+ [Da]	Confidence (by Search Engine): Sequest HT	Percolator q-Value (by Search Engine): Sequest HT	Percolator PEP (by Search Engine): Sequest HT	XCorr (by Search Engine): Sequest HT
	FFCLSNK	1xCarbamidomethyl [C3]	5	9	10	T1E7I9; A0A2I7YS63; A0A0K8RYQ4; A0A2I7YS82; A0A2I7YSA2	0	915.439	High	0.001214	0.02447	1.63
	FLCGGTLLNEEWVLTAAHCDR	2xCarbamidomethyl [C3; C19]	5	10	8	A0A2I7YS50; A0A0K8RSB6; A0A2I7YS40; A0A0K8RS96; A0A2I7YSA2	0	2462.16	High	0.0006873	4.286e-10	5.24
	FLCGGTLLNEEWVLTAAHCDRR	2xCarbamidomethyl [C3; C19]	4	9	16	A0A2I7YS50; A0A0K8RSB6; A0A0K8RS96; A0A2I7YSA2	1	2618.26	High	0.0006873	2.771e-06	4.32
	FLVALYNADK		3	4	5	A0A2I7YS50; A0A2I7YS40; A0A2I7YSA2	0	1153.63	High	0.0006873	0.0001882	2.3
	GDAGGPLICNGQFQGILSWGDDPCAQPR	2xCarbamidomethyl [C9; C24]	4	12	7	A0A2I7YS63; A0A2I7YS91; A0A0K8RS96; A0A2I7YSA2	0	2986.36	High	0.0006873	1.796e-09	6.17
	LDSPVSNSEHIAPLSLPSSPPSVGSVCR	1xCarbamidomethyl [C27]	11	32	22	T1DH10; A0A2I7YS63; T1DP94; A0A2I7YS69; A0A0K8RSB6; A0A2I7YS99; A0A2I7YS81; A0A2I7YS26; A0A2I7YS82; A0A0K8RS96; A0A2I7YSA2	0	2889.44	High	0.0006873	3.569e-11	5.94
	ISPTEETYPNVPHCANINLLDYEVCLAAYPEFGLPATSK	2xCarbamidomethyl [C14; C25]	1	1	2	A0A2I7YSA2	0	4394.1	High	0.0006873	4.66e-09	8.22
	TLCAGILEGGK	1xCarbamidomethyl [C3]	27	91	30	A0A0K8RYN6; F8S120; A0A2I7YS92; T1E3X7; A0A2I7YS59; T1E7I9; A0A1W7RB66; T1DH10; A0A2I7YS50; A0A2I7YS63; J3S3W7; A0A2I7YS30; J3S835; A0A0K8RSB6; A0A2I7YS91; T1E7K6; A0A2I7YS40; A0A2I7YSB5; A0A2I7YS70; A0A2I7YS77; Q2QA04; A0A2I7YS51; A0A2I7YS54; C0HK18; A0A0K8RYQ4; A0A2I7YS82; A0A2I7YSA2	0	1118.59	High	0.0006873	0.0005591	2.48
	TVPNEDEQTRVPK		12	26	5	T1E7I9; A0A2I7YS50; A0A2I7YS63; A0A2I7YS30; A0A2I7YS69; A0A0K8RSB6; A0A2I7YS91; A0A2I7YS40; A0A2I7YS77; A0A2I7YS82; A0A0K8RS96; A0A2I7YSA2	1	1512.77	High	0.0006873	0.0001386	2.32
	T1DM74	Glia-derived nexin-like protein OS=Crotalus horridus OX=35024 PE=2 SV=1	16	4	4	4	396	44.1	9.45	13.68	4	1
	Sequence	Modifications	# Protein Groups	# Proteins	# PSMs	Master Protein Accessions	# Missed Cleavages	Theo. MH+ [Da]	Confidence (by Search Engine): Sequest HT	Percolator q-Value (by Search Engine): Sequest HT	Percolator PEP (by Search Engine): Sequest HT	XCorr (by Search Engine): Sequest HT
	ETYPDVPHCANINLLDYEVCLAAYPEFGLPATSK	2xCarbamidomethyl [C9; C20]	4	8	8	T1E7I9; A0A2I7YS30; A0A2I7YS91; A0A2I7YS82	0	3867.82	High	0.0006873	3.287e-08	5.7
	FFCLSNK	1xCarbamidomethyl [C3]	5	9	10	T1E7I9; A0A2I7YS63; A0A0K8RYQ4; A0A2I7YS82; A0A2I7YSA2	0	915.439	High	0.001214	0.02447	1.63
	LDSPVSNSEHIAPLSLPSSPPSVGSVCR	1xCarbamidomethyl [C27]	11	32	22	T1DH10; A0A2I7YS63; T1DP94; A0A2I7YS69; A0A0K8RSB6; A0A2I7YS99; A0A2I7YS81; A0A2I7YS26; A0A2I7YS82; A0A0K8RS96; A0A2I7YSA2	0	2889.44	High	0.0006873	3.569e-11	5.94
	SDSGGPLICNGQFQGILSWGDDPCAQPHKPGVYTK	2xCarbamidomethyl [C9; C24]	1	1	1	A0A2I7YS82	0	3786.76	High	0.0006873	4.868e-09	9
	SSELVIGGDECNINEHR	1xCarbamidomethyl [C11]	18	69	1	A0A0K8RYN6; A0A2I7YS92; A0A2I7YS63; J3S3W7; A0A2I7YS24; A0A2I7YS53; A0A2I7YS30; J3S835; A0A2I7YS96; A0A2I7YS91; A0A2I7YSB5; A0A2I7YS88; Q2QA04; A0A2I7YS51; A0A0K8RYQ4; A0A2I7YS82; A0A0K8RS96; A0A2I7YS89	0	1928.88	High	0.0006873	1.829e-06	5.83
	TLCAGILEGGK	1xCarbamidomethyl [C3]	27	91	30	A0A0K8RYN6; F8S120; A0A2I7YS92; T1E3X7; A0A2I7YS59; T1E7I9; A0A1W7RB66; T1DH10; A0A2I7YS50; A0A2I7YS63; J3S3W7; A0A2I7YS30; J3S835; A0A0K8RSB6; A0A2I7YS91; T1E7K6; A0A2I7YS40; A0A2I7YSB5; A0A2I7YS70; A0A2I7YS77; Q2QA04; A0A2I7YS51; A0A2I7YS54; C0HK18; A0A0K8RYQ4; A0A2I7YS82; A0A2I7YSA2	0	1118.59	High	0.0006873	0.0005591	2.48
	TLCAGILEGGKDSCK	2xCarbamidomethyl [C3; C14]	10	22	2	T1E7I9; A0A2I7YS50; A0A2I7YS63; A0A2I7YS30; A0A0K8RSB6; A0A2I7YS91; A0A2I7YS40; A0A2I7YS77; A0A0K8RYQ4; A0A2I7YS82	1	1608.77	High	0.0006873	4.02e-06	3.63
	TVPNEDEQTRVPK		12	26	5	T1E7I9; A0A2I7YS50; A0A2I7YS63; A0A2I7YS30; A0A2I7YS69; A0A0K8RSB6; A0A2I7YS91; A0A2I7YS40; A0A2I7YS77; A0A2I7YS82; A0A0K8RS96; A0A2I7YSA2	1	1512.77	High	0.0006873	0.0001386	2.32
	VFDHLDWIQSIIAGNTDATCPSVNF	1xCarbamidomethyl [C20]	1	1	4	A0A2I7YS82	0	2820.33	High	0.0006873	1.432e-08	5.4
	T1DH29	Glutaminyl-peptide cyclotransferase OS=Crotalus horridus OX=35024 PE=2 SV=1	39	11	16	11	368	42.3	8.1	45.45	11	1
	Sequence	Modifications	# Protein Groups	# Proteins	# PSMs	Master Protein Accessions	# Missed Cleavages	Theo. MH+ [Da]	Confidence (by Search Engine): Sequest HT	Percolator q-Value (by Search Engine): Sequest HT	Percolator PEP (by Search Engine): Sequest HT	XCorr (by Search Engine): Sequest HT
	ETYPDVPHCANINILDYEVCR	2xCarbamidomethyl [C9; C20]	2	14	3	A0A2I7YS93; A0A2I7YSB7	0	2578.17	High	0.001585	0.06909	2.92
	FFCLSSK	1xCarbamidomethyl [C3]	12	42	9	A0A2I7YS58; A0A2I7YS92; A0A2I7YSA7; A0A2I7YS50; A0A2I7YS30; A0A0K8RSB6; A0A2I7YS91; A0A2I7YS40; A0A2I7YS93; A0A2I7YSB7; A0A0K8RS96; A0A1W7RB87	0	888.428	High	0.001214	0.01862	1.19
	FHCSGTLINQEWVLTAAYCDR	2xCarbamidomethyl [C3; C19]	2	6	1	A0A2I7YS93; A0A2I7YSB7	0	2541.16	High	0.0006873	1.524e-06	6.1
	FHCSGTLINQEWVLTAAYCDRK	2xCarbamidomethyl [C3; C19]	2	6	1	A0A2I7YS93; A0A2I7YSB7	1	2669.26	High	0.0006873	9.463e-12	7.94
	FLVALYTFK		2	7	6	A0A2I7YS93; A0A2I7YSB7	0	1101.63	High	0.0006873	0.002059	2.51
	RFHCSGTLINQEWVLTAAYCDR	2xCarbamidomethyl [C4; C20]	2	6	1	A0A2I7YS93; A0A2I7YSB7	1	2697.27	High	0.0006873	0.0009723	1.47
	RFHCSGTLINQEWVLTAAYCDRK	2xCarbamidomethyl [C4; C20]	2	6	6	A0A2I7YS93; A0A2I7YSB7	2	2825.36	High	0.0006873	5.385e-10	8.7
	RPVNNSEHIVPVNLPSNPPSLGSVCHIMGWGTISATK	1xCarbamidomethyl [C25]	1	2	2	A0A2I7YS93	0	3966.01	High	0.0006873	1.61e-10	7.5
	TLCAGILK	1xCarbamidomethyl [C3]	2	15	3	A0A2I7YS93; A0A2I7YSB7	0	875.502	High	0.001214	0.02612	1.93
	VAHGGLPATSR		1	1	3	A0A2I7YS93	0	1065.58	High	0.0006873	0.007398	1.69
	J3S4G4	Glutathione S-transferase theta-1 OS=Crotalus adamanteus OX=8729 PE=2 SV=1	13	1	1	1	259	29.1	7.43	0	1	1
	Sequence	Modifications	# Protein Groups	# Proteins	# PSMs	Master Protein Accessions	# Missed Cleavages	Theo. MH+ [Da]	Confidence (by Search Engine): Sequest HT	Percolator q-Value (by Search Engine): Sequest HT	Percolator PEP (by Search Engine): Sequest HT	XCorr (by Search Engine): Sequest HT
	AAYPWNPVASTTLCAGTQQGGK	1xCarbamidomethyl [C14]	2	4	6	T1DP94; A0A2I7YS26	0	2278.09	High	0.0006873	4.347e-08	4.75
	AAYPWNPVASTTLCAGTQQGGKDTCR	2xCarbamidomethyl [C14; C25]	2	3	1	T1DP94; A0A2I7YS26	1	2810.3	High	0.0006873	0.001287	2.83
	CANINILDHAVCR	2xCarbamidomethyl [C1; C12]	1	1	2	A0A2I7YS26	0	1555.75	High	0.0006873	8.11e-07	4.55
	FICPNKK	1xCarbamidomethyl [C3]	5	10	1	T1DP94; A0A2I7YS53; A0A2I7YS99; A0A2I7YS81; A0A2I7YS26	1	906.487	High	0.001585	0.06175	1.91
	LDSPVSNSEHIAPLSLPSSPPSVGSVCR	1xCarbamidomethyl [C27]	11	32	22	T1DH10; A0A2I7YS63; T1DP94; A0A2I7YS69; A0A0K8RSB6; A0A2I7YS99; A0A2I7YS81; A0A2I7YS26; A0A2I7YS82; A0A0K8RS96; A0A2I7YSA2	0	2889.44	High	0.0006873	3.569e-11	5.94
	NFQMQLGVHSK		3	8	17	T1DP94; A0A2I7YS99; A0A2I7YS26	0	1288.65	High	0.0006873	8.104e-05	3.62
	NFQMQLGVHSK	1xOxidation [M4]	3	8	9	T1DP94; A0A2I7YS99; A0A2I7YS26	0	1304.64	High	0.0006873	0.001085	3.58
	SSELVVGGDECNINEHR	1xCarbamidomethyl [C11]	8	30	3	A0A2I7YS58; A0A1W7RB66; T1DH10; A0A2I7YSA7; A0A2I7YS40; A0A2I7YS81; A0A2I7YS26; A0A1W7RB87	0	1914.86	High	0.0006873	9.547e-08	4.46
	VLNEDEQTRDPK		2	9	11	T1DP94; A0A2I7YS26	1	1443.71	High	0.0006873	0.000347	2.37
	J3RZQ4	Histone H2A OS=Crotalus adamanteus OX=8729 PE=2 SV=1	7	1	1	1	128	13.5	10.58	0	1	1
	Sequence	Modifications	# Protein Groups	# Proteins	# PSMs	Master Protein Accessions	# Missed Cleavages	Theo. MH+ [Da]	Confidence (by Search Engine): Sequest HT	Percolator q-Value (by Search Engine): Sequest HT	Percolator PEP (by Search Engine): Sequest HT	XCorr (by Search Engine): Sequest HT
	AAYPELPATSR		1	3	4	A0A2I7YS81	0	1175.61	High	0.0006873	0.003791	1.57
	ETYPDVPHCANINLLEYEVCR	2xCarbamidomethyl [C9; C20]	1	3	10	A0A2I7YS81	0	2592.19	High	0.0006873	6.862e-10	5.25
	FICPNKK	1xCarbamidomethyl [C3]	5	10	1	T1DP94; A0A2I7YS53; A0A2I7YS99; A0A2I7YS81; A0A2I7YS26	1	906.487	High	0.001585	0.06175	1.91
	LDSPVSNSEHIAPLSLPSSPPSVGSVCR	1xCarbamidomethyl [C27]	11	32	22	T1DH10; A0A2I7YS63; T1DP94; A0A2I7YS69; A0A0K8RSB6; A0A2I7YS99; A0A2I7YS81; A0A2I7YS26; A0A2I7YS82; A0A0K8RS96; A0A2I7YSA2	0	2889.44	High	0.0006873	3.569e-11	5.94
	ILCAGILEGGK	1xCarbamidomethyl [C3]	5	23	16	A0A2I7YS24; A0A2I7YS53; A0A0K8RYP0; A0A2I7YS86; A0A2I7YS81	0	1130.62	High	0.0006873	0.0001983	2.68
	IMGWGIISPTK		2	13	10	A0A0K8RYN6; A0A2I7YS81	0	1202.66	High	0.0006873	0.0001081	2.9
	IMGWGIISPTK	1xOxidation [M2]	2	13	11	A0A0K8RYN6; A0A2I7YS81	0	1218.66	High	0.0006873	4.997e-05	2.39
	NFQMLFGVHSK		2	14	19	A0A0K8RYN6; A0A2I7YS81	0	1307.66	High	0.0006873	0.0002028	3.11
	NFQMLFGVHSK	1xOxidation [M4]	2	14	12	A0A0K8RYN6; A0A2I7YS81	0	1323.65	High	0.0006873	0.0002675	3.5
	SSELVVGGDECNINEHR	1xCarbamidomethyl [C11]	8	30	3	A0A2I7YS58; A0A1W7RB66; T1DH10; A0A2I7YSA7; A0A2I7YS40; A0A2I7YS81; A0A2I7YS26; A0A1W7RB87	0	1914.86	High	0.0006873	9.547e-08	4.46
	J3S4H6	Histone H3 OS=Crotalus adamanteus OX=8729 PE=2 SV=1	5	1	1	1	136	15.3	11.27	0	1	1
	Sequence	Modifications	# Protein Groups	# Proteins	# PSMs	Master Protein Accessions	# Missed Cleavages	Theo. MH+ [Da]	Confidence (by Search Engine): Sequest HT	Percolator q-Value (by Search Engine): Sequest HT	Percolator PEP (by Search Engine): Sequest HT	XCorr (by Search Engine): Sequest HT
	ETYPDVPHCANINILDHAVCR	2xCarbamidomethyl [C9; C20]	3	15	18	A0A2I7YS58; T1DP94; A0A2I7YS99	0	2494.16	High	0.0006873	4.18e-11	5.03
	FFCLSSK	1xCarbamidomethyl [C3]	12	42	9	A0A2I7YS58; A0A2I7YS92; A0A2I7YSA7; A0A2I7YS50; A0A2I7YS30; A0A0K8RSB6; A0A2I7YS91; A0A2I7YS40; A0A2I7YS93; A0A2I7YSB7; A0A0K8RS96; A0A1W7RB87	0	888.428	High	0.001214	0.01862	1.19
	HIAPLSLPSKPPSQDTVCNIMGWGTISPTK	1xCarbamidomethyl [C18]	2	8	4	A0A2I7YS58; A0A2I7YSA7	0	3232.65	High	0.0006873	1.509e-11	6.74
	SLVLVYSDGIQCGGTLINQEWMLTAAHCNGK	2xCarbamidomethyl [C12; C28]	1	2	1	A0A2I7YS58	0	3435.65	High	0.0006873	3.858e-07	5.68
	SSELVVGGDECNINEHR	1xCarbamidomethyl [C11]	8	30	3	A0A2I7YS58; A0A1W7RB66; T1DH10; A0A2I7YSA7; A0A2I7YS40; A0A2I7YS81; A0A2I7YS26; A0A1W7RB87	0	1914.86	High	0.0006873	9.547e-08	4.46
	VLCAGILEGGK	1xCarbamidomethyl [C3]	3	9	3	A0A2I7YS58; A0A2I7YSA7; A0A1W7RB87	0	1116.61	High	0.0006873	0.003374	2.78
	A0A0F7ZDJ6	Junction plakoglobin OS=Crotalus adamanteus OX=8729 PE=2 SV=1	3	2	3	1	744	81.9	6.16	6.99	2	1
	T1E7I9	Kallikrein-CohID-2 OS=Crotalus oreganus helleri OX=8741 PE=2 SV=1	49	8	84	2	263	29.3	5.45	234.6	8	1
	Sequence	Modifications	# Protein Groups	# Proteins	# PSMs	Master Protein Accessions	# Missed Cleavages	Theo. MH+ [Da]	Confidence (by Search Engine): Sequest HT	Percolator q-Value (by Search Engine): Sequest HT	Percolator PEP (by Search Engine): Sequest HT	XCorr (by Search Engine): Sequest HT
	GVPILHLIPSPFPR		1	5	3	T1DH29	0	1542.92	High	0.0006873	2.068e-05	3.44
	HPVEDDHIPFLR		1	5	1	T1DH29	0	1474.74	High	0.0006873	0.0007602	4.15
	LIFFDGEEAFVR		1	5	1	T1DH29	0	1442.73	High	0.0006873	2.345e-05	3.57
	MWQNDLHPILIER		1	3	1	T1DH29	0	1664.86	High	0.0006873	9.419e-05	3.52
	NLYDLGLLNNYSSER		1	3	2	T1DH29	0	1770.87	High	0.001214	0.01372	1.38
	RHPVEDDHIPFLR		1	4	1	T1DH29	1	1630.84	High	0.001214	0.02585	4.01
	TFSNIISTLNPLAK		1	4	2	T1DH29	0	1518.85	High	0.0006873	0.0002096	3.15
	VFVGATDSAVPCAMMLELAR	1xCarbamidomethyl [C12]	1	4	1	T1DH29	0	2138.04	High	0.0006873	3.071e-08	6.18
	VWHTMEDNEENLDKPTIDNLSK		1	4	2	T1DH29	0	2628.22	High	0.0006873	3.871e-10	7.24
	WSPSDSLYGSR		1	5	1	T1DH29	0	1254.57	High	0.0006873	0.0005913	2.22
	YPGSPGSYAVR		1	5	1	T1DH29	0	1153.56	High	0.0006873	0.002307	2.56
	T1DP94	Kallikrein-CohLL-7 OS=Crotalus oreganus helleri OX=8741 PE=2 SV=1	64	11	107	3	258	28.1	6.95	369.64	11	1
	Sequence	Modifications	# Protein Groups	# Proteins	# PSMs	Master Protein Accessions	# Missed Cleavages	Theo. MH+ [Da]	Confidence (by Search Engine): Sequest HT	Percolator q-Value (by Search Engine): Sequest HT	Percolator PEP (by Search Engine): Sequest HT	XCorr (by Search Engine): Sequest HT
	APMYPNEPFLVFWNAPTTQCR	1xCarbamidomethyl [C20]	2	7	1	J3S820; T1D6Q3	0	2539.19	High	0.0006873	4.84e-11	6.44
	DLHPELSEDEIK		2	3	3	J3S820; T1D6Q3	0	1424.69	High	0.0006873	2.96e-06	3.37
	DSTALFPNIYLETVLR		2	3	4	J3S820; T1D6Q3	0	1851.99	High	0.0006873	4.462e-05	3.39
	HSDSNAFLHLFPDSFR		2	6	2	J3S820; T1D6Q3	0	1889.89	High	0.0006873	1.084e-07	4.15
	TFHGLGVIDWENWRPQWDR		2	3	2	J3S820; T1D6Q3	0	2412.16	High	0.0006873	1.826e-05	3.81
	TKPDQYTGECPDIEMSR	1xCarbamidomethyl [C10]	1	2	1	T1D6Q3	0	2026.88	High	0.0006873	1.88e-06	3.69
	T1DEE8	Kallikrein-CohPH-2 OS=Crotalus oreganus helleri OX=8741 PE=2 SV=1	12	1	1	1	266	29.9	7.31	3.93	1	1
	Sequence	Modifications	# Protein Groups	# Proteins	# PSMs	Master Protein Accessions	# Missed Cleavages	Theo. MH+ [Da]	Confidence (by Search Engine): Sequest HT	Percolator q-Value (by Search Engine): Sequest HT	Percolator PEP (by Search Engine): Sequest HT	XCorr (by Search Engine): Sequest HT
	FLVALYDPDR		9	22	11	T1E7I9; A0A2I7YS63; A0A2I7YS30; A0A2I7YS69; A0A0K8RSB6; A0A2I7YS91; A0A2I7YS77; A0A0K8RYQ4; A0A0K8RS96	0	1208.63	High	0.0006873	0.002493	2.95
	LDSPVNNSEHITPLSLPSSPPSVGSVCR	1xCarbamidomethyl [C27]	1	1	8	A0A2I7YS77	0	2946.46	High	0.0006873	4.217e-08	5.54
	TLCAGILEGGK	1xCarbamidomethyl [C3]	27	91	30	A0A0K8RYN6; F8S120; A0A2I7YS92; T1E3X7; A0A2I7YS59; T1E7I9; A0A1W7RB66; T1DH10; A0A2I7YS50; A0A2I7YS63; J3S3W7; A0A2I7YS30; J3S835; A0A0K8RSB6; A0A2I7YS91; T1E7K6; A0A2I7YS40; A0A2I7YSB5; A0A2I7YS70; A0A2I7YS77; Q2QA04; A0A2I7YS51; A0A2I7YS54; C0HK18; A0A0K8RYQ4; A0A2I7YS82; A0A2I7YSA2	0	1118.59	High	0.0006873	0.0005591	2.48
	TLCAGILEGGKDSCK	2xCarbamidomethyl [C3; C14]	10	22	2	T1E7I9; A0A2I7YS50; A0A2I7YS63; A0A2I7YS30; A0A0K8RSB6; A0A2I7YS91; A0A2I7YS40; A0A2I7YS77; A0A0K8RYQ4; A0A2I7YS82	1	1608.77	High	0.0006873	4.02e-06	3.63
	TVPNEDEQTRVPK		12	26	5	T1E7I9; A0A2I7YS50; A0A2I7YS63; A0A2I7YS30; A0A2I7YS69; A0A0K8RSB6; A0A2I7YS91; A0A2I7YS40; A0A2I7YS77; A0A2I7YS82; A0A0K8RS96; A0A2I7YSA2	1	1512.77	High	0.0006873	0.0001386	2.32
	VFDHLDWIQSIIAGNTDATCPP	1xCarbamidomethyl [C20]	4	8	4	A0A2I7YS50; A0A2I7YS69; A0A2I7YS40; A0A2I7YS77	0	2470.17	High	0.0006873	2.774e-05	4.21
	T1E7K6	Kallikrein-CohPH-4 OS=Crotalus oreganus helleri OX=8741 PE=2 SV=1	55	8	79	1	259	28.2	7.56	197.29	8	1
	A0A0F7ZAB1	Keratin, type I cytoskeletal 18-like protein OS=Crotalus adamanteus OX=8729 PE=2 SV=1	2	1	1	1	436	48.5	5.14	1.94	1	1
	Sequence	Modifications	# Protein Groups	# Proteins	# PSMs	Master Protein Accessions	# Missed Cleavages	Theo. MH+ [Da]	Confidence (by Search Engine): Sequest HT	Percolator q-Value (by Search Engine): Sequest HT	Percolator PEP (by Search Engine): Sequest HT	XCorr (by Search Engine): Sequest HT
	APMYPNEPFLVFWNAPTTQCR	1xCarbamidomethyl [C20]	2	7	1	J3S820; T1D6Q3	0	2539.19	High	0.0006873	4.84e-11	6.44
	DLHPELSEDEIK		2	3	3	J3S820; T1D6Q3	0	1424.69	High	0.0006873	2.96e-06	3.37
	DSTALFPNIYLETVLR		2	3	4	J3S820; T1D6Q3	0	1851.99	High	0.0006873	4.462e-05	3.39
	DYIDGPLGR		1	4	1	J3S820	0	1005.5	High	0.002092	0.1262	1.35
	HSDSNAFLHLFPDSFR		2	6	2	J3S820; T1D6Q3	0	1889.89	High	0.0006873	1.084e-07	4.15
	TFHGLGVIDWENWRPQWDR		2	3	2	J3S820; T1D6Q3	0	2412.16	High	0.0006873	1.826e-05	3.81
	J3RZT5	Keratin, type I cytoskeletal 19 OS=Crotalus adamanteus OX=8729 PE=2 SV=1	5	2	4	2	374	41.8	4.82	6.78	2	1
	Sequence	Modifications	# Protein Groups	# Proteins	# PSMs	Master Protein Accessions	# Missed Cleavages	Theo. MH+ [Da]	Confidence (by Search Engine): Sequest HT	Percolator q-Value (by Search Engine): Sequest HT	Percolator PEP (by Search Engine): Sequest HT	XCorr (by Search Engine): Sequest HT
	AAYPWWPVTTR		2	12	1	A0A0K8RYP0; A0A2I7YS86	0	1347.68	High	0.0006873	0.008237	2.04
	CANINILDYAVCR	2xCarbamidomethyl [C1; C12]	2	12	2	A0A0K8RYP0; A0A2I7YS86	0	1581.75	High	0.0006873	0.000161	4.03
	DSCQGDSGGPLICNGQFQGIVSWGAQPCGR	3xCarbamidomethyl [C3; C13; C28]	1	1	1	A0A2I7YS86	0	3208.4	High	0.0006873	3.701e-15	6.58
	FFCLGSK	1xCarbamidomethyl [C3]	2	11	1	A0A0K8RYP0; A0A2I7YS86	0	858.418	High	0.001585	0.05328	1.38
	ILCAGILEGGK	1xCarbamidomethyl [C3]	5	23	16	A0A2I7YS24; A0A2I7YS53; A0A0K8RYP0; A0A2I7YS86; A0A2I7YS81	0	1130.62	High	0.0006873	0.0001983	2.68
	IMGWGTISSTK		2	13	1	A0A0K8RYP0; A0A2I7YS86	0	1180.6	High	0.0006873	0.0009373	2.69
	IMGWGTISSTK	1xOxidation [M2]	2	13	3	A0A0K8RYP0; A0A2I7YS86	0	1196.6	High	0.0006873	0.002072	1.98
	LNPGFYTK		2	10	1	A0A0K8RYP0; A0A2I7YS86	0	939.493	High	0.001214	0.01555	1.41
	NFQIQLGVHSK		2	11	3	A0A0K8RYP0; A0A2I7YS86	0	1270.69	High	0.0006873	0.001181	3.54
	RLNPGFYTK		2	8	1	A0A0K8RYP0; A0A2I7YS86	1	1095.59	High	0.001214	0.02007	2.55
	VRNEDEQTRDPK		1	9	2	A0A2I7YS86	2	1486.72	High	0.001585	0.03293	1.51
	J3SCI4	Keratin, type II cytoskeletal cochleal-like OS=Crotalus adamanteus OX=8729 PE=2 SV=1	6	4	11	4	488	53.6	6.02	32.22	4	1
	J3S861	N-acylsphingosine amidohydrolase (Acid ceramidase)-like OS=Crotalus adamanteus OX=8729 PE=2 SV=1	12	3	3	3	362	40.7	6.81	6.96	3	1
	Sequence	Modifications	# Protein Groups	# Proteins	# PSMs	Master Protein Accessions	# Missed Cleavages	Theo. MH+ [Da]	Confidence (by Search Engine): Sequest HT	Percolator q-Value (by Search Engine): Sequest HT	Percolator PEP (by Search Engine): Sequest HT	XCorr (by Search Engine): Sequest HT
	AAHPQLGLPATSR		1	1	1	A0A2I7YS96	0	1318.72	High	0.0006873	0.001539	2.91
	AMGWGQTTSPEETLPDVPHCANINLLDYEVCR	2xCarbamidomethyl [C20; C31]	1	1	1	A0A2I7YS96	0	3673.67	High	0.0006873	3.906e-09	6.77
	FLVALYHSR		2	5	1	A0A2I7YS96; F8S117	0	1105.62	High	0.0006873	0.003687	2.39
	LDSPVSYSTHIAPLSLPSSPPSVGSVCR	1xCarbamidomethyl [C27]	1	1	3	A0A2I7YS96	0	2910.47	High	0.0006873	7.048e-05	3.53
	SSELVIGGDECNINEHR	1xCarbamidomethyl [C11]	18	69	1	A0A0K8RYN6; A0A2I7YS92; A0A2I7YS63; J3S3W7; A0A2I7YS24; A0A2I7YS53; A0A2I7YS30; J3S835; A0A2I7YS96; A0A2I7YS91; A0A2I7YSB5; A0A2I7YS88; Q2QA04; A0A2I7YS51; A0A0K8RYQ4; A0A2I7YS82; A0A0K8RS96; A0A2I7YS89	0	1928.88	High	0.0006873	1.829e-06	5.83
	TFLCGGTLLNEEWVLTAAHCNR	2xCarbamidomethyl [C4; C20]	2	3	2	A0A2I7YS96; F8S117	0	2562.22	High	0.0006873	3.972e-07	5.76
	T1D9W7	Peroxiredoxin 4 OS=Crotalus horridus OX=35024 PE=2 SV=1	8	2	2	2	266	29.5	6.43	3.76	2	1
	A0A0F7Z635	Phospholipase A2 inhibitor OS=Crotalus adamanteus OX=8729 PE=2 SV=1	4	1	1	1	331	37.2	5.91	1.61	1	1
	Sequence	Modifications	# Protein Groups	# Proteins	# PSMs	Master Protein Accessions	# Missed Cleavages	Theo. MH+ [Da]	Confidence (by Search Engine): Sequest HT	Percolator q-Value (by Search Engine): Sequest HT	Percolator PEP (by Search Engine): Sequest HT	XCorr (by Search Engine): Sequest HT
	DSCDGDSGGPLICNGQFQGIVSWGADTCAQPR	3xCarbamidomethyl [C3; C13; C28]	2	6	2	A0A2I7YS59; A0A2I7YS51	0	3425.46	High	0.0006873	1.614e-05	3.57
	EPGLYTK		2	7	2	A0A2I7YS59; A0A2I7YS51	0	807.425	High	0.001585	0.04223	0.94
	FLALLYSDR		1	6	5	A0A2I7YS59	0	1097.6	High	0.0006873	0.0006941	2.52
	NSEHIAPLSLPSSPPSVGSVCR	1xCarbamidomethyl [C21]	1	7	3	A0A2I7YS59	0	2291.14	High	0.0006873	2.54e-09	5.82
	SQCGGTLINEEWVLTAAHCDIR	2xCarbamidomethyl [C3; C19]	1	2	2	A0A2I7YS59	0	2530.18	High	0.0006873	1.722e-07	5.37
	TLCAGILEGGK	1xCarbamidomethyl [C3]	27	91	30	A0A0K8RYN6; F8S120; A0A2I7YS92; T1E3X7; A0A2I7YS59; T1E7I9; A0A1W7RB66; T1DH10; A0A2I7YS50; A0A2I7YS63; J3S3W7; A0A2I7YS30; J3S835; A0A0K8RSB6; A0A2I7YS91; T1E7K6; A0A2I7YS40; A0A2I7YSB5; A0A2I7YS70; A0A2I7YS77; Q2QA04; A0A2I7YS51; A0A2I7YS54; C0HK18; A0A0K8RYQ4; A0A2I7YS82; A0A2I7YSA2	0	1118.59	High	0.0006873	0.0005591	2.48
	YFCLSSR	1xCarbamidomethyl [C3]	1	6	2	A0A2I7YS59	0	932.429	High	0.001585	0.08839	1.62
	A0A0F7ZBT3	Prelamin-A/C OS=Crotalus adamanteus OX=8729 PE=2 SV=1	1	1	1	1	647	72.6	7.23	2.02	1	1
	J3S9B2	Proactivator polypeptide-like OS=Crotalus adamanteus OX=8729 PE=2 SV=1	4	2	2	2	519	58	5.12	5.14	2	1
	Sequence	Modifications	# Protein Groups	# Proteins	# PSMs	Master Protein Accessions	# Missed Cleavages	Theo. MH+ [Da]	Confidence (by Search Engine): Sequest HT	Percolator q-Value (by Search Engine): Sequest HT	Percolator PEP (by Search Engine): Sequest HT	XCorr (by Search Engine): Sequest HT
	FICPNKK	1xCarbamidomethyl [C3]	5	10	1	T1DP94; A0A2I7YS53; A0A2I7YS99; A0A2I7YS81; A0A2I7YS26	1	906.487	High	0.001585	0.06175	1.91
	GNMLIFFGVHR		3	8	23	A0A2I7YS24; A0A2I7YS53; A0A2I7YSB5	0	1290.68	High	0.0006873	5.993e-05	3.45
	GNMLIFFGVHR	1xOxidation [M3]	3	8	7	A0A2I7YS24; A0A2I7YS53; A0A2I7YSB5	0	1306.67	High	0.0006873	0.0009198	2.94
	ILCAGILEGGK	1xCarbamidomethyl [C3]	5	23	16	A0A2I7YS24; A0A2I7YS53; A0A0K8RYP0; A0A2I7YS86; A0A2I7YS81	0	1130.62	High	0.0006873	0.0001983	2.68
	SLALVYITSGFLCGGTLINEEWVLTAAHCDR	2xCarbamidomethyl [C13; C29]	1	8	1	A0A2I7YS53	0	3466.71	High	0.0006873	5.587e-09	6.55
	SSELVIGGDECNINEHR	1xCarbamidomethyl [C11]	18	69	1	A0A0K8RYN6; A0A2I7YS92; A0A2I7YS63; J3S3W7; A0A2I7YS24; A0A2I7YS53; A0A2I7YS30; J3S835; A0A2I7YS96; A0A2I7YS91; A0A2I7YSB5; A0A2I7YS88; Q2QA04; A0A2I7YS51; A0A0K8RYQ4; A0A2I7YS82; A0A0K8RS96; A0A2I7YS89	0	1928.88	High	0.0006873	1.829e-06	5.83
	J3SD54	Protein S100-A9-like OS=Crotalus adamanteus OX=8729 PE=2 SV=1	12	1	1	1	95	11.3	6.51	1.79	1	1
	J3SE72	Putative serine carboxypeptidase CPVL-like protein OS=Crotalus adamanteus OX=8729 PE=2 SV=1	2	1	1	1	486	55.6	7.15	1.63	1	1
	A0A0F7Z1V6	Transferrin OS=Crotalus adamanteus OX=8729 PE=2 SV=1	2	1	1	1	711	77.7	6.48	2.24	1	1
	Sequence	Modifications	# Protein Groups	# Proteins	# PSMs	Master Protein Accessions	# Missed Cleavages	Theo. MH+ [Da]	Confidence (by Search Engine): Sequest HT	Percolator q-Value (by Search Engine): Sequest HT	Percolator PEP (by Search Engine): Sequest HT	XCorr (by Search Engine): Sequest HT
	LLEGEEER		1	2	1	A0A0F7ZBT3	0	974.479	High	0.001585	0.03263	2.02
	A0A0F7Z3D0	Ubiquitin C OS=Crotalus adamanteus OX=8729 PE=2 SV=1	16	1	1	1	98	11	8.73	3.61	1	1
	Sequence	Modifications	# Protein Groups	# Proteins	# PSMs	Master Protein Accessions	# Missed Cleavages	Theo. MH+ [Da]	Confidence (by Search Engine): Sequest HT	Percolator q-Value (by Search Engine): Sequest HT	Percolator PEP (by Search Engine): Sequest HT	XCorr (by Search Engine): Sequest HT
	TVICLPPSSDFGK	1xCarbamidomethyl [C4]	1	8	1	G9DCI7	0	1420.71	High	0.001585	0.07609	1.45
	A0A0K8RSA1	Vespryn 1b OS=Crotalus horridus OX=35024 PE=4 SV=1	43	6	10	1	186	20.8	9.7	23.12	6	1
	T1E3Y5	Ecto-5'-nucleotidase OS=Crotalus horridus OX=35024 PE=2 SV=1	42	15	23	15	590	64.8	8.22	86.47	15	1
	A0A1W7RB94	Phospholipase B-like OS=Crotalus adamanteus OX=8729 PE=3 SV=1	29	13	27	13	553	64.1	8.62	66.06	13	1
Protein Family	Relative abundant (%)
SVMP	8.49176
SVSP	41.1914
PLA2	7.22433
CTL	1.01394
LAAO	11.5336
CRiSP	3.80228
HYAL	1.52091
PDE	6.84411
NGF	0.633714
CROT	0.126743
VEGF	1.14068
Others	16.4766

## Sheet: Table S2
Table S2. The relative composition of identified proteins from C. atrox venom
Protein Family	Accession	Description	Coverage [%]	# Peptides	# PSMs	# Unique Peptides	# Protein Groups	# AAs	MW [kDa]	calc. pI	# Peptides (by Search Engine): PMI-Byonic A2	|Log Prob| (by Search Engine): PMI-Byonic A2	# Cumulative Decoys (by Search Engine): PMI-Byonic A2	FDR (by Search Engine): PMI-Byonic A2	Confidence (by Search Engine): PMI-Byonic A2	Modifications
CTL
	T1E3E0	C-type lectin 10 OS=Crotalus horridus OX=35024 PE=2 SV=1	5	1	1	1	1	149	17.4	6.52	1	3.29	1	0.00719424	2
	Confidence	Annotated Sequence	Modifications	Modifications in Master Proteins	# Protein Groups	# Proteins	# PSMs	Master Protein Accessions	Positions in Master Proteins	# Missed Cleavages	Theo. MH+ [Da]	Off by X	Position in Protein	Confidence (by Search Engine): A2 PMI-Byonic	|Log Prob| (by Search Engine): A2 PMI-Byonic	Byonic Score (by Search Engine): A2 PMI-Byonic	Delta Byonic Score (by Search Engine): A2 PMI-Byonic	Delta Mod Score (by Search Engine): A2 PMI-Byonic	PEP 2D (by Search Engine): A2 PMI-Byonic	q-Value 2D (by Search Engine): A2 PMI-Byonic	FDR 2D (by Search Engine): A2 PMI-Byonic	Peptide Group FDR 2D (by Search Engine): A2 PMI-Byonic	PEP 1D (by Search Engine): A2 PMI-Byonic	q-Value 1D (by Search Engine): A2 PMI-Byonic	FDR 1D (by Search Engine): A2 PMI-Byonic	Peptide Group FDR 1D (by Search Engine): A2 PMI-Byonic	Sequence in Protein	Positions in Protein	Peptide Group Modifications in Protein
	High	[R].RHPVEDDHIPFLR.[R]			1	1	1	M9NCI8	M9NCI8 [306-318]	1	1630.84	0	306	High	10.22	545.8	384.7	384.7	6.0595e-11	4.0951e-12	0	0	1.91929e-09	1.37957e-10	0	0	R.RHPVEDDHIPFLR.R	[306-318]
	High	[K].RHLVIACHYDSK.[Y]	1xCarbamidomethyl [C7]		1	1	1	M9NCI8	M9NCI8 [137-148]	1	1498.76	0	137	High	1.08	192.1	95.4	95.4	0.0828362	0.00544811	0.00543626	0.0150044	0.74241	0.0795312	0.0794314	0.137854	K.RHLVIACHYDSK.Y	[137-148]
	High	[R].RGVPILHLIPSPFPR.[V]			1	1	1	M9NCI8	M9NCI8 [319-333]	1	1699.02	0	319	High	8.57	424	424	424	2.67302e-09	1.86406e-10	0	0	8.46655e-08	5.51697e-09	0	0	R.RGVPILHLIPSPFPR.V	[319-333]
	High	[K].MASTPHPPGAR.[N]			1	1	2	M9NCI8	M9NCI8 [229-239]	0	1121.55	0	229	High	11.39	638.2	369.2	369.2	4.11535e-12	3.30619e-13	0	0	1.3035e-10	9.08648e-12	0	0	K.MASTPHPPGAR.N	[229-239]
	High	[K].MASTPHPPGAR.[N]	1xOxidation [M1]		1	1	2	M9NCI8	M9NCI8 [229-239]	0	1137.55	0	229	High	7.44	460.8	373.9	373.9	3.61841e-08	2.2897e-09	0	0	1.1461e-06	6.73059e-08	0	0	K.MASTPHPPGAR.N	[229-239]
	High	[R].NLYDLGLLNNYSSEK.[Q]			1	1	1	M9NCI8	M9NCI8 [283-297]	0	1742.86	0	283	High	15.91	782.9	619.6	619.6	1.22441e-16	1.15667e-17	0	0	3.8782e-15	3.30573e-16	0	0	R.NLYDLGLLNNYSSEK.Q	[283-297]
	High	[R].NPVFPVYFLNTAR.[W]			1	1	1	M9NCI8	M9NCI8 [260-272]	0	1537.82	0	260	High	8.98	503.5	373.7	373.7	1.04799e-09	6.40422e-11	0	0	3.3194e-08	2.14997e-09	0	0	R.NPVFPVYFLNTAR.W	[260-272]
	High	[R].MWQNDLHPILIER.[Y]	1xOxidation [M1]		1	1	1	M9NCI8	M9NCI8 [69-81]	0	1680.85	0	69	High	10.59	549.5	512.7	512.7	2.58102e-11	1.39527e-12	0	0	8.17514e-10	3.66938e-11	0	0	R.MWQNDLHPILIER.Y	[69-81]
	High	[R].VWHTMEDNEENLDKPTIDNLSK.[I]			1	1	1	M9NCI8	M9NCI8 [334-355]	0	2628.22	0	334	High	18.48	916.6	848.9	848.9	3.29845e-19	4.46185e-20	0	0	1.04475e-17	1.58484e-18	0	0	R.VWHTMEDNEENLDKPTIDNLSK.I	[334-355]
	High	[R].VWHTMEDNEENLDKPTIDNLSK.[I]	1xOxidation [M5]		1	1	2	M9NCI8	M9NCI8 [334-355]	0	2644.22	0	334	High	14.48	705.9	528.4	528.4	3.29845e-15	3.2576e-16	0	0	1.04475e-13	1.07638e-14	0	0	R.VWHTMEDNEENLDKPTIDNLSK.I	[334-355]
	High	[R].WSPSDSLYGSR.[S]			1	1	1	M9NCI8	M9NCI8 [213-223]	0	1254.57	0	213	High	7.53	500.8	328	328	2.94667e-08	1.77243e-09	0	0	9.3333e-07	5.54246e-08	0	0	R.WSPSDSLYGSR.S	[213-223]
	High	[R].YPGSPGSYAVR.[Q]			1	1	1	M9NCI8	M9NCI8 [82-92]	0	1153.56	0	82	High	7.66	574.6	303.9	303.9	2.18709e-08	1.33062e-09	0	0	6.92741e-07	4.03933e-08	0	0	R.YPGSPGSYAVR.Q	[82-92]
	High	[R].TFSNIISTLNPLAK.[R]			1	1	1	M9NCI8	M9NCI8 [123-136]	0	1518.85	0	123	High	15.82	767.1	650.5	650.5	1.5059e-16	1.48965e-17	0	0	4.7698e-15	4.23842e-16	0	0	R.TFSNIISTLNPLAK.R	[123-136]
	High	[K].TDLSLK.[L]			1	1	1	M9NCI8	M9NCI8 [195-200]	0	676.388	0	195	High	2.78	442.5	33.6	33.6	0.00165119	0.000646204	0.000619579	0.001001	0.0495784	0.00686741	0.0068421	0.0118343	K.TDLSLK.L	[195-200]
	High	[R].LQGLQAGWLVEEDTFQSHTPYGYR.[T]			1	1	1	M9NCI8	M9NCI8 [99-122]	0	2795.34	0	99	High	15.6	793.9	793.9	793.9	2.50719e-16	2.65526e-17	0	0	7.9413e-15	8.50931e-16	0	0	R.LQGLQAGWLVEEDTFQSHTPYGYR.T	[99-122]
	High	[R].LEAIER.[N]			1	1	1	M9NCI8	M9NCI8 [277-282]	0	730.409	0	277	High	2.17	424.8	6.4	6.4	0.0067944	0.0020933	0.00208768	0.00583658	0.176944	0.0106816	0.0106545	0.0189215	R.LEAIER.N	[277-282]
	High	[K].LIFFDGEEAFVR.[W]			1	1	1	M9NCI8	M9NCI8 [201-212]	0	1442.73	0	201	High	11.5	612.6	365.7	365.7	3.12812e-12	2.30214e-13	0	0	9.90803e-11	6.63006e-12	0	0	K.LIFFDGEEAFVR.W	[201-212]
	High	[R].GVPILHLIPSPFPR.[V]			1	1	1	M9NCI8	M9NCI8 [320-333]	0	1542.92	0	320	High	7.77	405.6	340	340	1.70563e-08	1.04407e-09	0	0	5.40241e-07	3.18014e-08	0	0	R.GVPILHLIPSPFPR.V	[320-333]
	High	[R].HLVIACHYDSK.[Y]	1xCarbamidomethyl [C6]		1	1	1	M9NCI8	M9NCI8 [138-148]	0	1342.66	0	138	High	7.43	459.1	379.6	379.6	3.72106e-08	2.38293e-09	0	0	1.17861e-06	7.01944e-08	0	0	R.HLVIACHYDSK.Y	[138-148]
	T1E3Z0	C-type lectin 11a OS=Crotalus horridus OX=35024 PE=2 SV=1	32	5	12	5	1	151	16.8	5.11	5	61.34	0	0	3
	Confidence	Annotated Sequence	Modifications	Modifications in Master Proteins	# Protein Groups	# Proteins	# PSMs	Master Protein Accessions	Positions in Master Proteins	# Missed Cleavages	Theo. MH+ [Da]	Off by X	Position in Protein	Confidence (by Search Engine): A2 PMI-Byonic	|Log Prob| (by Search Engine): A2 PMI-Byonic	Byonic Score (by Search Engine): A2 PMI-Byonic	Delta Byonic Score (by Search Engine): A2 PMI-Byonic	Delta Mod Score (by Search Engine): A2 PMI-Byonic	PEP 2D (by Search Engine): A2 PMI-Byonic	q-Value 2D (by Search Engine): A2 PMI-Byonic	FDR 2D (by Search Engine): A2 PMI-Byonic	Peptide Group FDR 2D (by Search Engine): A2 PMI-Byonic	PEP 1D (by Search Engine): A2 PMI-Byonic	q-Value 1D (by Search Engine): A2 PMI-Byonic	FDR 1D (by Search Engine): A2 PMI-Byonic	Peptide Group FDR 1D (by Search Engine): A2 PMI-Byonic	Sequence in Protein	Positions in Protein	Peptide Group Modifications in Protein
	High	[R].SGLLWYSAYGCYCGWGGHGLPQDATDRCCFVHDCCYGK.[A]	6xCarbamidomethyl [C11; C13; C28; C29; C34; C35]		1	1	3	A0A1J0R076	A0A1J0R076 [32-69]	1	4533.84	0	32	High	20.93	1081.1	1081.1	1081.1	1.1804e-21	2.17432e-22	0	0	3.73881e-20	7.83504e-21	0	0	R.SGLLWYSAYGCYCGWGGHGLPQDATDRCCFVHDCCYGK.A	[32-69]
	High	[R].SGLLWYSAYGCYCGWGGHGLPQDATDR.[C]	2xCarbamidomethyl [C11; C13]		1	1	5	A0A1J0R076	A0A1J0R076 [32-58]	0	3047.32	0	32	High	21.55	1060.2	1060.2	1060.2	2.82195e-22	5.14842e-23	0	0	8.93825e-21	1.52637e-21	0	0	R.SGLLWYSAYGCYCGWGGHGLPQDATDR.C	[32-58]
	High	[K].NCREEPEPC.[-]	2xCarbamidomethyl [C2; C9]		1	1	1	A0A1J0R076	A0A1J0R076 [130-138]	1	1190.46	0	130	High	6.35	449.4	243.9	243.9	4.49744e-07	2.37964e-08	0	0	1.4245e-05	7.81531e-07	0	0	K.NCREEPEPC.-	[130-138]
	High	[K].YWLFPPK.[N]			1	1	6	A0A1J0R076	A0A1J0R076 [123-129]	0	950.513	0	123	High	5.72	398.7	234.1	234.1	1.91174e-06	1.13267e-07	0	0	6.05492e-05	3.45113e-06	0	0	K.YWLFPPK.N	[123-129]
	High	[K].TVSYTYSEENGEIICGGDDPCGTQICECDK.[A]	4xCarbamidomethyl [C15; C21; C26; C28]		1	1	14	A0A1J0R076	A0A1J0R076 [77-106]	0	3457.38	0	77	High	21.56	1119.6	1119.6	1119.6	2.74055e-22	4.687e-23	0	0	8.68043e-21	1.31461e-21	0	0	K.TVSYTYSEENGEIICGGDDPCGTQICECDK.A	[77-106]
	High	[K].TVSYTYSEENGEIICGGDDPCGTQICECDKAAAICFR.[D]	5xCarbamidomethyl [C15; C21; C26; C28; C35]		1	1	22	A0A1J0R076	A0A1J0R076 [77-113]	1	4246.78	0	77	High	24.35	1260	353.9	353.9	4.51326e-25	1.46205e-25	0	0	1.42953e-23	5.01829e-24	0	0	K.TVSYTYSEENGEIICGGDDPCGTQICECDKAAAICFR.D	[77-113]
	High	[K].TVSYTYSEENGEIICGGDDPCGTQICECDKAAAICFRDNIPSYDNK.[Y]	5xCarbamidomethyl [C15; C21; C26; C28; C35]		1	1	4	A0A1J0R076	A0A1J0R076 [77-122]	2	5293.24	0	77	High	13.22	751.2	381.9	381.9	6.00225e-14	6.23727e-15	0	0	1.90116e-12	2.00846e-13	0	0	K.TVSYTYSEENGEIICGGDDPCGTQICECDKAAAICFRDNIPSYDNK.Y	[77-122]
	High	[R].EEPEPC.[-]	1xCarbamidomethyl [C6]		1	1	2	A0A1J0R076	A0A1J0R076 [133-138]	0	760.282	0	133	High	6.24	396.3	396.3	396.3	5.73429e-07	3.39087e-08	0	0	1.81625e-05	1.07851e-06	0	0	R.EEPEPC.-	[133-138]
	High	[K].AAAICFR.[HD]	1xCarbamidomethyl [C5]		1	4	4	A0A1J0R076	A0A1J0R076 [107-113]	0	808.413	0	107	High	7.56	381.3	381.3	381.3	2.7618e-08	1.63924e-09	0	0	8.74775e-07	5.01254e-08	0	0	K.AAAICFR.D	[107-113]
	High	[K].AAAICFRDNIPSYDNK.[Y]	1xCarbamidomethyl [C5]		1	1	2	A0A1J0R076	A0A1J0R076 [107-122]	1	1854.88	0	107	High	8.98	504.4	354.3	354.3	1.0422e-09	6.3366e-11	0	0	3.30107e-08	2.1159e-09	0	0	K.AAAICFRDNIPSYDNK.Y	[107-122]
	High	[R].DNIPSYDNK.[Y]			1	1	4	A0A1J0R076	A0A1J0R076 [114-122]	0	1065.48	0	114	High	7.52	449.1	338.1	338.1	3.02752e-08	1.8966e-09	0	0	9.58938e-07	5.9395e-08	0	0	R.DNIPSYDNK.Y	[114-122]
	High	[R].DNIPSYDNKYWLFPPK.[N]			1	1	4	A0A1J0R076	A0A1J0R076 [114-129]	1	1996.98	0	114	High	9.43	485.2	407.8	407.8	3.68749e-10	1.85657e-11	0	0	1.16798e-08	6.28965e-10	0	0	R.DNIPSYDNKYWLFPPK.N	[114-129]
	High	[R].CCFVHDCCYGK.[A]	4xCarbamidomethyl [C1; C2; C7; C8]		1	1	2	A0A1J0R076	A0A1J0R076 [59-69]	0	1505.54	0	59	High	10.28	550.6	550.6	550.6	5.26424e-11	3.66209e-12	0	0	1.6674e-09	1.22495e-10	0	0	R.CCFVHDCCYGK.A	[59-69]
	High	[K].YWLFPPKNCREEPEPC.[-]	2xCarbamidomethyl [C9; C16]		1	1	2	A0A1J0R076	A0A1J0R076 [123-138]	2	2121.95	0	123	High	3.99	256.5	236	236	0.000101373	4.92284e-06	0	0	0.00320094	0.00114416	0.0011396	0.0021097	K.YWLFPPKNCREEPEPC.-	[123-138]
	A0A0K8RYV6	C-type lectin 11b OS=Crotalus horridus OX=35024 PE=4 SV=1	5	1	1	1	1	151	16.8	5.29	1	3.56	1	0.00729927	2
	Confidence	Annotated Sequence	Modifications	Modifications in Master Proteins	# Protein Groups	# Proteins	# PSMs	Master Protein Accessions	Positions in Master Proteins	# Missed Cleavages	Theo. MH+ [Da]	Off by X	Position in Protein	Confidence (by Search Engine): A2 PMI-Byonic	|Log Prob| (by Search Engine): A2 PMI-Byonic	Byonic Score (by Search Engine): A2 PMI-Byonic	Delta Byonic Score (by Search Engine): A2 PMI-Byonic	Delta Mod Score (by Search Engine): A2 PMI-Byonic	PEP 2D (by Search Engine): A2 PMI-Byonic	q-Value 2D (by Search Engine): A2 PMI-Byonic	FDR 2D (by Search Engine): A2 PMI-Byonic	Peptide Group FDR 2D (by Search Engine): A2 PMI-Byonic	PEP 1D (by Search Engine): A2 PMI-Byonic	q-Value 1D (by Search Engine): A2 PMI-Byonic	FDR 1D (by Search Engine): A2 PMI-Byonic	Peptide Group FDR 1D (by Search Engine): A2 PMI-Byonic	Sequence in Protein	Positions in Protein	Peptide Group Modifications in Protein
	High	[K].WDYTDCQAK.[K]	1xCarbamidomethyl [C6]		1	1	4	J3SBP0	J3SBP0 [138-146]	0	1186.48	0	138	High	9.13	534.3	393.1	393.1	7.34364e-10	4.06985e-11	0	0	2.32603e-08	1.42993e-09	0	0	K.WDYTDCQAK.K	[138-146]
	High	[R].VQGKEQQCSSEWSDGSSIIYVNWNKGESQMCQGLTR.[W]	2xCarbamidomethyl [C8; C31]; 1xOxidation [M30]		1	1	4	J3SBP0	J3SBP0 [96-131]	2	4192.88	0	96	High	19.06	963.8	798.2	798.2	8.72182e-20	1.10315e-20	0	0	2.76256e-18	3.54948e-19	0	0	R.VQGKEQQCSSEWSDGSSIIYVNWNKGESQMCQGLTR.W	[96-131]
	High	[R].VQGKEQQCSSEWSDGSSIIYVNWNKGESQMCQGLTR.[W]	2xCarbamidomethyl [C8; C31]		1	1	2	J3SBP0	J3SBP0 [96-131]	2	4176.88	0	96	High	22.85	1156.8	867.7	867.7	1.41124e-23	3.13332e-24	0	0	4.46996e-22	9.94548e-23	0	0	R.VQGKEQQCSSEWSDGSSIIYVNWNKGESQMCQGLTR.W	[96-131]
	High	[R].VQGKEQQCSSEWSDGSSIIYVNWNK.[G]	1xCarbamidomethyl [C8]		1	1	1	J3SBP0	J3SBP0 [96-120]	1	2929.34	0	96	High	9.41	594.7	440.7	440.7	3.91827e-10	1.96401e-11	0	0	1.24108e-08	6.83323e-10	0	0	R.VQGKEQQCSSEWSDGSSIIYVNWNK.G	[96-120]
	High	[K].EQQCSSEWSDGSSIIYVNWNKGESQMCQGLTR.[W]	2xCarbamidomethyl [C4; C27]		1	1	2	J3SBP0	J3SBP0 [100-131]	1	3764.64	0	100	High	22.24	1145.6	950.4	950.4	5.81797e-23	1.19944e-23	0	0	1.84279e-21	4.00261e-22	0	0	K.EQQCSSEWSDGSSIIYVNWNKGESQMCQGLTR.W	[100-131]
	High	[K].EQQCSSEWSDGSSIIYVNWNK.[G]	1xCarbamidomethyl [C4]		1	1	1	J3SBP0	J3SBP0 [100-120]	0	2517.1	0	100	High	15	740.3	656.5	656.5	9.90762e-16	9.50858e-17	0	0	3.13815e-14	3.11541e-15	0	0	K.EQQCSSEWSDGSSIIYVNWNK.G	[100-120]
	High	[K].EQQCSSEWSDGSSIIYVNWNKGESQMCQGLTR.[W]	2xCarbamidomethyl [C4; C27]; 1xOxidation [M26]		1	1	3	J3SBP0	J3SBP0 [100-131]	1	3780.63	0	100	High	22.24	1137.5	1137.5	1137.5	5.81797e-23	1.07115e-23	0	0	1.84279e-21	3.46834e-22	0	0	K.EQQCSSEWSDGSSIIYVNWNKGESQMCQGLTR.W	[100-131]
	High	[K].FPPEC.[-]	1xCarbamidomethyl [C5]		1	1	1	J3SBP0	J3SBP0 [153-157]	0	649.265	0	153	High	1.5	283	76.4	76.4	0.0318542	0.00401146	0.00398974	0.0102421	0.508334	0.0265907	0.0265152	0.047993	K.FPPEC.-	[153-157]
	High	[R].FCSEQAK.[G]	1xCarbamidomethyl [C2]		1	1	1	J3SBP0	J3SBP0 [54-60]	0	869.382	0	54	High	4.69	438.2	154.7	154.7	2.06207e-05	1.07777e-06	0	0	0.000652728	2.87174e-05	0	0	R.FCSEQAK.G	[54-60]
	High	[K].IDKPDIYIWIGLR.[V]			1	1	1	J3SBP0	J3SBP0 [83-95]	0	1601.9	0	83	High	7.54	434.9	356.8	356.8	2.87772e-08	1.72674e-09	0	0	9.11491e-07	5.38639e-08	0	0	K.IDKPDIYIWIGLR.V	[83-95]
	High	[K].GESQMCQGLTR.[W]	1xCarbamidomethyl [C6]; 1xOxidation [M5]		1	1	2	J3SBP0	J3SBP0 [121-131]	0	1282.55	0	121	High	11.51	613.1	389.9	389.9	3.1228e-12	2.21504e-13	0	0	9.89119e-11	6.33703e-12	0	0	K.GESQMCQGLTR.W	[121-131]
	High	[K].GESQMCQGLTR.[W]	1xCarbamidomethyl [C6]		1	1	1	J3SBP0	J3SBP0 [121-131]	0	1266.56	0	121	High	10.01	590.6	433.6	433.6	9.80276e-11	6.0215e-12	0	0	3.10493e-09	2.03227e-10	0	0	K.GESQMCQGLTR.W	[121-131]
	A0A0F7Z7E6	C-type lectin 11c OS=Crotalus adamanteus OX=8729 PE=2 SV=1	12	2	3	2	1	151	16.9	5.8	2	2.84	1	0.0070922	2
	Confidence	Annotated Sequence	Modifications	Modifications in Master Proteins	# Protein Groups	# Proteins	# PSMs	Master Protein Accessions	Positions in Master Proteins	# Missed Cleavages	Theo. MH+ [Da]	Off by X	Position in Protein	Confidence (by Search Engine): A2 PMI-Byonic	|Log Prob| (by Search Engine): A2 PMI-Byonic	Byonic Score (by Search Engine): A2 PMI-Byonic	Delta Byonic Score (by Search Engine): A2 PMI-Byonic	Delta Mod Score (by Search Engine): A2 PMI-Byonic	PEP 2D (by Search Engine): A2 PMI-Byonic	q-Value 2D (by Search Engine): A2 PMI-Byonic	FDR 2D (by Search Engine): A2 PMI-Byonic	Peptide Group FDR 2D (by Search Engine): A2 PMI-Byonic	PEP 1D (by Search Engine): A2 PMI-Byonic	q-Value 1D (by Search Engine): A2 PMI-Byonic	FDR 1D (by Search Engine): A2 PMI-Byonic	Peptide Group FDR 1D (by Search Engine): A2 PMI-Byonic	Sequence in Protein	Positions in Protein	Peptide Group Modifications in Protein
	High	[K].RGVIICGK.[G]	1xCarbamidomethyl [C6]		1	1	1	A0A1J0R067	A0A1J0R067 [86-93]	1	902.524	0	86	High	5.49	411.7	212.2	212.2	3.21672e-06	1.91091e-07	0	0	0.000101877	6.22726e-06	0	0	K.RGVIICGK.G	[86-93]
	High	[K].QICECDR.[A]	2xCarbamidomethyl [C3; C5]		1	1	1	A0A1J0R067	A0A1J0R067 [100-106]	0	980.392	0	100	High	5.28	406.8	219.2	219.2	5.30021e-06	3.03701e-07	0	0	0.000167852	8.86346e-06	0	0	K.QICECDR.A	[100-106]
	High	[K].LTNCSPK.[T]	1xCarbamidomethyl [C4]		1	1	2	A0A1J0R067	A0A1J0R067 [70-76]	0	819.403	0	70	High	4.47	428.4	179.6	179.6	3.35963e-05	1.81513e-06	0	0	0.00106304	0.000606796	0.000595948	0.00109051	K.LTNCSPK.T	[70-76]
	High	[K].NAFPFYTSYGCYCGWGGR.[G]	2xCarbamidomethyl [C11; C13]		1	1	2	A0A1J0R067	A0A1J0R067 [32-49]	0	2162.88	0	32	High	13.91	656.8	645.4	645.4	1.21854e-14	1.13273e-15	0	0	3.8596e-13	3.49143e-14	0	0	K.NAFPFYTSYGCYCGWGGR.G	[32-49]
	High	[R].YMFYLDFLCTDPSEKC.[-]	2xCarbamidomethyl [C9; C16]; 1xOxidation [M2]		1	1	2	A0A1J0R067	A0A1J0R067 [123-138]	1	2104.87	0	123	High	11.29	590.8	590.8	590.8	5.09474e-12	4.26378e-13	0	0	1.61371e-10	1.18718e-11	0	0	R.YMFYLDFLCTDPSEKC.-	[123-138]
	High	[R].YMFYLDFLCTDPSEKC.[-]	2xCarbamidomethyl [C9; C16]		1	1	1	A0A1J0R067	A0A1J0R067 [123-138]	1	2088.88	0	123	High	11.78	648.3	614.6	614.6	1.66652e-12	1.5208e-13	0	0	5.27854e-11	4.14337e-12	0	0	R.YMFYLDFLCTDPSEKC.-	[123-138]
	High	[R].YMFYLDFLCTDPSEK.[C]	1xCarbamidomethyl [C9]		1	1	1	A0A1J0R067	A0A1J0R067 [123-137]	0	1928.84	0	123	High	12.92	657.4	540.8	540.8	1.20327e-13	1.20405e-14	0	0	3.81123e-12	2.97948e-13	0	0	R.YMFYLDFLCTDPSEK.C	[123-137]
	High	[R].YMFYLDFLCTDPSEK.[C]	1xCarbamidomethyl [C9]; 1xOxidation [M2]		1	1	2	A0A1J0R067	A0A1J0R067 [123-137]	0	1944.84	0	123	High	10.2	552.9	427.4	427.4	6.30476e-11	4.19064e-12	0	0	1.99697e-09	1.40387e-10	0	0	R.YMFYLDFLCTDPSEK.C	[123-137]
	High	[K].TDIYSYSWKR.[G]			1	1	1	A0A1J0R067	A0A1J0R067 [77-86]	1	1318.64	0	77	High	9.94	568.9	396.2	396.2	1.13944e-10	7.26504e-12	0	0	3.60906e-09	2.26914e-10	0	0	K.TDIYSYSWKR.G	[77-86]
	High	[K].TDIYSYSWK.[R]			1	1	1	A0A1J0R067	A0A1J0R067 [77-85]	0	1162.54	0	77	High	8.16	542.6	364.6	364.6	6.9932e-09	4.37751e-10	0	0	2.21503e-07	1.33664e-08	0	0	K.TDIYSYSWK.R	[77-85]
	High	[R].ENLPTYK.[K]			1	1	1	A0A1J0R067	A0A1J0R067 [114-120]	0	864.446	0	114	High	4.52	363.6	143.5	143.5	3.0295e-05	1.62956e-06	0	0	0.000958675	0.000606796	0.00059952	0.00109529	R.ENLPTYK.K	[114-120]
	High	[R].AAAVCFR.[E]	1xCarbamidomethyl [C5]		1	1	1	A0A1J0R067	A0A1J0R067 [107-113]	0	794.398	0	107	High	3.59	368.1	127.4	127.4	0.000258527	0.000331455	0.000330907	0	0.0081242	0.00332594	0.00330943	0.00614754	R.AAAVCFR.E	[107-113]
	High	[R].AAAVCFRENLPTYK.[K]	1xCarbamidomethyl [C5]		1	1	2	A0A1J0R067	A0A1J0R067 [107-120]	1	1639.83	0	107	High	8.1	452.1	268.6	268.6	7.95089e-09	4.88727e-10	0	0	2.51837e-07	1.44669e-08	0	0	R.AAAVCFRENLPTYK.K	[107-120]
	High	[R].CCFVHDCCYEK.[L]	4xCarbamidomethyl [C1; C2; C7; C8]		1	1	3	A0A1J0R067	A0A1J0R067 [59-69]	0	1577.56	0	59	High	10.38	568.9	568.9	568.9	4.13409e-11	2.58515e-12	0	0	1.30943e-09	7.88248e-11	0	0	R.CCFVHDCCYEK.L	[59-69]
	High	[K].DATDRCCFVHDCCYEK.[L]	4xCarbamidomethyl [C6; C7; C12; C13]		1	1	1	A0A1J0R067	A0A1J0R067 [54-69]	1	2135.8	0	54	High	9.5	445.2	445.2	445.2	3.15384e-10	1.68327e-11	0	0	9.9895e-09	5.64819e-10	0	0	K.DATDRCCFVHDCCYEK.L	[54-69]
	High	[R].GVIICGK.[G]	1xCarbamidomethyl [C5]		1	1	1	A0A1J0R067	A0A1J0R067 [87-93]	0	746.423	0	87	High	3.27	346.2	144.1	144.1	0.00053957	0.000646204	0.000644122	0.00101523	0.0167861	0.00593952	0.00593312	0.0100503	R.GVIICGK.G	[87-93]
	High	[K].KNAFPFYTSYGCYCGWGGR.[G]	2xCarbamidomethyl [C12; C14]		1	1	3	A0A1J0R067	A0A1J0R067 [31-49]	1	2290.98	0	31	High	10.68	552.2	552.2	552.2	2.0885e-11	1.16685e-12	0	0	6.61512e-10	3.03795e-11	0	0	K.KNAFPFYTSYGCYCGWGGR.G	[31-49]
	F8S0Z0	C-type lectin 12b OS=Crotalus adamanteus OX=8729 PE=2 SV=1	59	12	25	12	1	150	17.4	8.29	12	84.71	0	0	3
	Confidence	Annotated Sequence	Modifications	Modifications in Master Proteins	# Protein Groups	# Proteins	# PSMs	Master Protein Accessions	Positions in Master Proteins	# Missed Cleavages	Theo. MH+ [Da]	Off by X	Position in Protein	Confidence (by Search Engine): A2 PMI-Byonic	|Log Prob| (by Search Engine): A2 PMI-Byonic	Byonic Score (by Search Engine): A2 PMI-Byonic	Delta Byonic Score (by Search Engine): A2 PMI-Byonic	Delta Mod Score (by Search Engine): A2 PMI-Byonic	PEP 2D (by Search Engine): A2 PMI-Byonic	q-Value 2D (by Search Engine): A2 PMI-Byonic	FDR 2D (by Search Engine): A2 PMI-Byonic	Peptide Group FDR 2D (by Search Engine): A2 PMI-Byonic	PEP 1D (by Search Engine): A2 PMI-Byonic	q-Value 1D (by Search Engine): A2 PMI-Byonic	FDR 1D (by Search Engine): A2 PMI-Byonic	Peptide Group FDR 1D (by Search Engine): A2 PMI-Byonic	Sequence in Protein	Positions in Protein	Peptide Group Modifications in Protein
	High	[K].SDSGGPLICNGQFQGIVSWGDDPCAQPHKPAVYTK.[V]	2xCarbamidomethyl [C9; C24]		1	1	2	A0A2I7YS30	A0A2I7YS30 [204-238]	0	3786.76	0	204	High	24.23	1259.5	544.4	544.4	5.94446e-25	2.14428e-25	0	0	1.88285e-23	7.3052e-24	0	0	K.SDSGGPLICNGQFQGIVSWGDDPCAQPHKPAVYTK.V	[204-238]
	High	[R].ISPSKETYPDVPHCANINLLDYEVCLAAYPEFGLPATSK.[T]	2xCarbamidomethyl [C14; C25]		1	1	1	A0A2I7YS30	A0A2I7YS30 [150-188]	1	4380.12	0	150	High	5.4	571.5	74.8	74.8	4.02537e-06	2.36372e-07	0	0	0.000127484	7.3277e-06	0	0	R.ISPSKETYPDVPHCANINLLDYEVCLAAYPEFGLPATSK.T	[150-188]
	High	[K].TLCAGILEGGKDSCKSDSGGPLICNGQFQGIVSWGDDPCAQPHKPAVYTK.[V]	4xCarbamidomethyl [C3; C14; C24; C39]		1	1	5	A0A2I7YS30	A0A2I7YS30 [189-238]	2	5376.52	0	189	High	19.61	1040.2	519.5	519.5	2.47183e-20	3.73973e-21	0	0	7.82928e-19	1.1325e-19	0	0	K.TLCAGILEGGKDSCKSDSGGPLICNGQFQGIVSWGDDPCAQPHKPAVYTK.V	[189-238]
	High	[K].DSCKSDSGGPLICNGQFQGIVSWGDDPCAQPHKPAVYTK.[V]	3xCarbamidomethyl [C3; C13; C28]		1	1	3	A0A2I7YS30	A0A2I7YS30 [200-238]	1	4276.95	0	200	High	20.18	1030.5	470.4	470.4	6.61465e-21	7.62719e-22	0	0	2.09513e-19	2.50068e-20	0	0	K.DSCKSDSGGPLICNGQFQGIVSWGDDPCAQPHKPAVYTK.V	[200-238]
	High	[R].FLCSGILLNEEWVLTAAHCDR.[R]	2xCarbamidomethyl [C3; C19]		1	1	1	A0A2I7YS30	A0A2I7YS30 [48-68]	0	2504.21	0	48	High	15.53	777.4	777.4	777.4	2.97657e-16	3.06079e-17	0	0	9.42801e-15	1.0483e-15	0	0	R.FLCSGILLNEEWVLTAAHCDR.R	[48-68]
	High	[R].FLCSGILLNEEWVLTAAHCDRR.[N]	2xCarbamidomethyl [C3; C19]		1	1	1	A0A2I7YS30	A0A2I7YS30 [48-69]	1	2660.31	0	48	High	12.07	619.9	619.9	619.9	8.4823e-13	7.48763e-14	0	0	2.68669e-11	1.96627e-12	0	0	R.FLCSGILLNEEWVLTAAHCDRR.N	[48-69]
	High	[K].ETYPDVPHCANINLLDYEVCLAAYPEFGLPATSK.[T]	2xCarbamidomethyl [C9; C20]		1	1	1	A0A2I7YS30	A0A2I7YS30 [155-188]	0	3867.82	0	155	High	13.28	704.2	615.2	615.2	5.25287e-14	5.86557e-15	0	0	1.6638e-12	1.89793e-13	0	0	K.ETYPDVPHCANINLLDYEVCLAAYPEFGLPATSK.T	[155-188]
	High	[R].LDSPVNNSEHIAPLSLPSSPPSVGSVCR.[I]	1xCarbamidomethyl [C27]		1	1	3	A0A2I7YS30	A0A2I7YS30 [116-143]	0	2916.45	0	116	High	18.64	900.2	900.2	900.2	2.29445e-19	2.6513e-20	0	0	7.26747e-18	9.05359e-19	0	0	R.LDSPVNNSEHIAPLSLPSSPPSVGSVCR.I	[116-143]
	G9DCH8	C-type lectin 2 OS=Crotalus oreganus helleri OX=8741 PE=2 SV=1	17	4	5	4	1	151	16.8	6.15	4	23.17	0	0	3
	Confidence	Annotated Sequence	Modifications	Modifications in Master Proteins	# Protein Groups	# Proteins	# PSMs	Master Protein Accessions	Positions in Master Proteins	# Missed Cleavages	Theo. MH+ [Da]	Off by X	Position in Protein	Confidence (by Search Engine): A2 PMI-Byonic	|Log Prob| (by Search Engine): A2 PMI-Byonic	Byonic Score (by Search Engine): A2 PMI-Byonic	Delta Byonic Score (by Search Engine): A2 PMI-Byonic	Delta Mod Score (by Search Engine): A2 PMI-Byonic	PEP 2D (by Search Engine): A2 PMI-Byonic	q-Value 2D (by Search Engine): A2 PMI-Byonic	FDR 2D (by Search Engine): A2 PMI-Byonic	Peptide Group FDR 2D (by Search Engine): A2 PMI-Byonic	PEP 1D (by Search Engine): A2 PMI-Byonic	q-Value 1D (by Search Engine): A2 PMI-Byonic	FDR 1D (by Search Engine): A2 PMI-Byonic	Peptide Group FDR 1D (by Search Engine): A2 PMI-Byonic	Sequence in Protein	Positions in Protein	Peptide Group Modifications in Protein
	High	[R].SLVLVYSDGIQCGGTLINQEWMLTAAHCDGKK.[M]	2xCarbamidomethyl [C12; C28]		1	1	2	A0A2I7YS18	A0A2I7YS18 [38-69]	1	3564.73	0	38	High	20.03	1016.1	659.3	659.3	9.41377e-21	1.50365e-21	0	0	2.98172e-19	4.04409e-20	0	0	R.SLVLVYSDGIQCGGTLINQEWMLTAAHCDGKK.M	[38-69]
	High	[K].MKLQFGLHSK.[K]			1	1	2	A0A2I7YS18	A0A2I7YS18 [70-79]	1	1188.66	0	70	High	6.96	498.8	263.2	263.2	1.09591e-07	6.2963e-09	0	0	3.47117e-06	1.94703e-07	0	0	K.MKLQFGLHSK.K	[70-79]
	High	[K].NNKEWDKDIMLIR.[L]			1	1	1	A0A2I7YS18	A0A2I7YS18 [102-114]	2	1674.86	0	102	High	9.63	573	460.2	460.2	2.36726e-10	1.44034e-11	0	0	7.49807e-09	4.70567e-10	0	0	K.NNKEWDKDIMLIR.L	[102-114]
	High	[K].NNKEWDKDIMLIR.[L]	1xOxidation [M10]		1	1	2	A0A2I7YS18	A0A2I7YS18 [102-114]	2	1690.86	0	102	High	8.6	503.3	419.2	419.2	2.5185e-09	1.72459e-10	0	0	7.97711e-08	5.2815e-09	0	0	K.NNKEWDKDIMLIR.L	[102-114]
	High	[R].VLCAGILEGGKDTCGGDSGGPLICNGEIQGILSVGGDPCAQSHVPALYIK.[V]	4xCarbamidomethyl [C3; C14; C24; C39]		1	1	1	A0A2I7YS18	A0A2I7YS18 [186-235]	1	5110.47	0	186	High	19.31	1120.4	113.2	113.2	4.84395e-20	7.90897e-21	0	0	1.53428e-18	2.25135e-19	0	0	R.VLCAGILEGGKDTCGGDSGGPLICNGEIQGILSVGGDPCAQSHVPALYIK.V	[186-235]
	High	[R].AIYPGLLEK.[S]			1	1	1	A0A2I7YS18	A0A2I7YS18 [175-183]	0	1003.58	0	175	High	1.99	250.5	92.1	92.1	0.0101767	0.002673	0.00265565	0.00677638	0.24392	0.0116633	0.011622	0.0207352	R.AIYPGLLEK.S	[175-183]
	High	[K].LQFGLHSK.[K]			1	1	1	A0A2I7YS18	A0A2I7YS18 [72-79]	0	929.52	0	72	High	5.78	521.6	164.8	164.8	1.65681e-06	9.36744e-08	0	0	5.24754e-05	2.81604e-06	0	0	K.LQFGLHSK.K	[72-79]
	High	[K].HIAPLSLPSKPPSQDTVCNIMGWGTISPTKETYPDVPHCANINILDHAVCR.[A]	3xCarbamidomethyl [C18; C39; C50]; 1xOxidation [M21]		1	1	1	A0A2I7YS18	A0A2I7YS18 [124-174]	1	5723.79	0	124	High	4.51	469.5	129.2	129.2	3.11252e-05	1.71433e-06	0	0	0.000984922	0.000606796	0.000598086	0.0010929	K.HIAPLSLPSKPPSQDTVCNIMGWGTISPTKETYPDVPHCANINILDHAVCR.A	[124-174]
	High	[K].HIAPLSLPSKPPSQDTVCNIMGWGTISPTKETYPDVPHCANINILDHAVCR.[A]	3xCarbamidomethyl [C18; C39; C50]		1	1	2	A0A2I7YS18	A0A2I7YS18 [124-174]	1	5707.79	0	124	High	18.16	921	701.9	701.9	6.88178e-19	1.0457e-19	0	0	2.17974e-17	3.36177e-18	0	0	K.HIAPLSLPSKPPSQDTVCNIMGWGTISPTKETYPDVPHCANINILDHAVCR.A	[124-174]
	High	[K].HIAPLSLPSKPPSQDTVCNIMGWGTISPTK.[E]	1xCarbamidomethyl [C18]; 1xOxidation [M21]		1	1	4	A0A2I7YS18	A0A2I7YS18 [124-153]	0	3248.64	0	124	High	17.93	928.5	792	792	1.1654e-18	1.58591e-19	0	0	3.6913e-17	5.21703e-18	0	0	K.HIAPLSLPSKPPSQDTVCNIMGWGTISPTK.E	[124-153]
	High	[K].HIAPLSLPSKPPSQDTVCNIMGWGTISPTK.[E]	1xCarbamidomethyl [C18]		1	1	2	A0A2I7YS18	A0A2I7YS18 [124-153]	0	3232.65	0	124	High	17.34	894	728	728	4.56605e-18	5.07286e-19	0	0	1.44625e-16	1.56591e-17	0	0	K.HIAPLSLPSKPPSQDTVCNIMGWGTISPTK.E	[124-153]
	F8S0Z2	C-type lectin 2a OS=Crotalus adamanteus OX=8729 PE=2 SV=1	16	3	3	3	1	158	18.2	7.87	3	12.78	0	0	3
	Confidence	Annotated Sequence	Modifications	Modifications in Master Proteins	# Protein Groups	# Proteins	# PSMs	Master Protein Accessions	Positions in Master Proteins	# Missed Cleavages	Theo. MH+ [Da]	Off by X	Position in Protein	Confidence (by Search Engine): A2 PMI-Byonic	|Log Prob| (by Search Engine): A2 PMI-Byonic	Byonic Score (by Search Engine): A2 PMI-Byonic	Delta Byonic Score (by Search Engine): A2 PMI-Byonic	Delta Mod Score (by Search Engine): A2 PMI-Byonic	PEP 2D (by Search Engine): A2 PMI-Byonic	q-Value 2D (by Search Engine): A2 PMI-Byonic	FDR 2D (by Search Engine): A2 PMI-Byonic	Peptide Group FDR 2D (by Search Engine): A2 PMI-Byonic	PEP 1D (by Search Engine): A2 PMI-Byonic	q-Value 1D (by Search Engine): A2 PMI-Byonic	FDR 1D (by Search Engine): A2 PMI-Byonic	Peptide Group FDR 1D (by Search Engine): A2 PMI-Byonic	Sequence in Protein	Positions in Protein	Peptide Group Modifications in Protein
	High	[K].QYFFETK.[C]			1	1	1	Q9DEZ9	Q9DEZ9 [172-178]	0	962.462	0	172	High	6.33	490.9	233.1	233.1	4.63566e-07	2.44107e-08	0	0	1.46828e-05	8.02402e-07	0	0	K.QYFFETK.C	[172-178]
	High	[R].NPNPVPTGCR.[G]	1xCarbamidomethyl [C9]		1	1	1	Q9DEZ9	Q9DEZ9 [181-190]	0	1111.53	0	181	High	4.83	358.4	185.9	185.9	1.49126e-05	7.91409e-07	0	0	0.000472127	2.31563e-05	0	0	R.NPNPVPTGCR.G	[181-190]
	High	[K].TTATDIR.[G]			1	1	1	Q9DEZ9	Q9DEZ9 [147-153]	0	777.41	0	147	High	4.61	488.4	137.3	137.3	2.42816e-05	1.33933e-06	0	0	0.000768525	3.58254e-05	0	0	K.TTATDIR.G	[147-153]
	High	[K].ALTMEGNQASWR.[F]	1xOxidation [M4]		1	1	2	Q9DEZ9	Q9DEZ9 [210-221]	0	1379.64	0	210	High	14.42	703.3	527.7	527.7	3.77755e-15	4.15316e-16	0	0	1.1965e-13	1.5017e-14	0	0	K.ALTMEGNQASWR.F	[210-221]
	High	[K].ALTMEGNQASWR.[F]			1	1	1	Q9DEZ9	Q9DEZ9 [210-221]	0	1363.64	0	210	High	14.51	719.7	457.5	457.5	3.07143e-15	2.79268e-16	0	0	9.72847e-14	9.64587e-15	0	0	K.ALTMEGNQASWR.F	[210-221]
	High	[K].CRNPNPVPTGCR.[G]	2xCarbamidomethyl [C1; C11]		1	1	2	Q9DEZ9	Q9DEZ9 [179-190]	1	1427.66	0	179	High	12.16	629.3	465	465	6.88306e-13	6.30106e-14	0	0	2.18014e-11	1.76689e-12	0	0	K.CRNPNPVPTGCR.G	[179-190]
	High	[R].IDSACVCVISR.[K]	2xCarbamidomethyl [C5; C7]		1	1	2	Q9DEZ9	Q9DEZ9 [225-235]	0	1279.61	0	225	High	13.42	662.8	430.4	430.4	3.77755e-14	3.9361e-15	0	0	1.1965e-12	1.40032e-13	0	0	R.IDSACVCVISR.K	[225-235]
	High	[R].GNLVTVMVDVNINNNVYK.[Q]			1	1	1	Q9DEZ9	Q9DEZ9 [154-171]	0	2006.04	0	154	High	14	690.2	582.8	582.8	9.90762e-15	9.45836e-16	0	0	3.13815e-13	2.86308e-14	0	0	R.GNLVTVMVDVNINNNVYK.Q	[154-171]
	High	[R].GNLVTVMVDVNINNNVYK.[Q]	1xOxidation [M7]		1	1	1	Q9DEZ9	Q9DEZ9 [154-171]	0	2022.03	0	154	High	12.91	626	483.3	483.3	1.21854e-13	1.29248e-14	0	0	3.8596e-12	3.34971e-13	0	0	R.GNLVTVMVDVNINNNVYK.Q	[154-171]
	High	[R].HWNSYCTTTNTFVK.[A]	1xCarbamidomethyl [C6]		1	1	1	Q9DEZ9	Q9DEZ9 [196-209]	0	1758.79	0	196	High	12.7	634.6	475.5	475.5	1.98116e-13	1.92352e-14	0	0	6.27513e-12	5.85233e-13	0	0	R.HWNSYCTTTNTFVK.A	[196-209]
	G9DCH9	C-type lectin 3 OS=Crotalus oreganus helleri OX=8741 PE=2 SV=1	23	3	6	3	1	146	16.7	6.05	3	39.08	0	0	3
	Confidence	Annotated Sequence	Modifications	Modifications in Master Proteins	# Protein Groups	# Proteins	# PSMs	Master Protein Accessions	Positions in Master Proteins	# Missed Cleavages	Theo. MH+ [Da]	Off by X	Position in Protein	Confidence (by Search Engine): A2 PMI-Byonic	|Log Prob| (by Search Engine): A2 PMI-Byonic	Byonic Score (by Search Engine): A2 PMI-Byonic	Delta Byonic Score (by Search Engine): A2 PMI-Byonic	Delta Mod Score (by Search Engine): A2 PMI-Byonic	PEP 2D (by Search Engine): A2 PMI-Byonic	q-Value 2D (by Search Engine): A2 PMI-Byonic	FDR 2D (by Search Engine): A2 PMI-Byonic	Peptide Group FDR 2D (by Search Engine): A2 PMI-Byonic	PEP 1D (by Search Engine): A2 PMI-Byonic	q-Value 1D (by Search Engine): A2 PMI-Byonic	FDR 1D (by Search Engine): A2 PMI-Byonic	Peptide Group FDR 1D (by Search Engine): A2 PMI-Byonic	Sequence in Protein	Positions in Protein	Peptide Group Modifications in Protein
	High	[R].TFHGLGVIDWENWRPQWDR.[N]			1	1	1	T1D6Q3	T1D6Q3 [125-143]	0	2412.16	0	125	High	13.71	698.9	698.9	698.9	1.97166e-14	2.0231e-15	0	0	6.24504e-13	6.31912e-14	0	0	R.TFHGLGVIDWENWRPQWDR.N	[125-143]
	High	[K].TKPDQYTGECPDIEMSR.[N]	1xCarbamidomethyl [C10]		1	1	2	T1D6Q3	T1D6Q3 [218-234]	0	2026.88	0	218	High	14	656.8	619.7	619.7	9.90762e-15	8.80777e-16	0	0	3.13815e-13	2.54444e-14	0	0	K.TKPDQYTGECPDIEMSR.N	[218-234]
	High	[K].TKPDQYTGECPDIEMSR.[N]	1xCarbamidomethyl [C10]; 1xOxidation [M15]		1	1	1	T1D6Q3	T1D6Q3 [218-234]	0	2042.88	0	218	High	6.75	347.3	324.4	324.4	1.78462e-07	1.08332e-08	0	0	5.6526e-06	3.34668e-07	0	0	K.TKPDQYTGECPDIEMSR.N	[218-234]
	High	[K].APMYPNEPFLVFWNAPTTQCR.[L]	1xCarbamidomethyl [C20]		1	1	1	T1D6Q3	T1D6Q3 [28-48]	0	2539.19	0	28	High	13.53	662.9	501.3	501.3	2.97657e-14	3.08559e-15	0	0	9.42801e-13	1.06803e-13	0	0	K.APMYPNEPFLVFWNAPTTQCR.L	[28-48]
	High	[K].APMYPNEPFLVFWNAPTTQCR.[L]	1xCarbamidomethyl [C20]; 1xOxidation [M3]		1	1	2	T1D6Q3	T1D6Q3 [28-48]	0	2555.18	0	28	High	13.53	686	597.3	597.3	2.97657e-14	3.04337e-15	0	0	9.42801e-13	1.04813e-13	0	0	K.APMYPNEPFLVFWNAPTTQCR.L	[28-48]
	High	[R].DLHPELSEDEIKR.[L]			1	1	1	T1D6Q3	T1D6Q3 [161-173]	1	1580.79	0	161	High	12.56	628.1	550.8	550.8	2.74389e-13	2.43498e-14	0	0	8.69103e-12	7.45081e-13	0	0	R.DLHPELSEDEIKR.L	[161-173]
	High	[R].IASMAR.[K]	1xOxidation [M4]		1	1	1	T1D6Q3	T1D6Q3 [278-283]	0	664.345	0	278	High	1.71	369.7	41.1	41.1	0.0194152	0.00382128	0.00377578	0.00948767	0.382911	0.0178218	0.0177778	0.0320807	R.IASMAR.K	[278-283]
	High	[K].ICSHFLCK.[K]	2xCarbamidomethyl [C2; C7]		1	1	1	T1D6Q3	T1D6Q3 [364-371]	0	1064.5	0	364	High	3.85	294.5	129.2	129.2	0.000139861	6.26519e-06	0	0	0.00441105	0.001693	0.00169014	0.00313152	K.ICSHFLCK.K	[364-371]
	High	[R].IASMAR.[K]			1	1	1	T1D6Q3	T1D6Q3 [278-283]	0	648.35	0	278	High	1.29	348.5	15.8	15.8	0.051037	0.00424088	0.00418293	0.0108499	0.629779	0.0465011	0.0463964	0.0821018	R.IASMAR.K	[278-283]
	High	[K].GLYCEK.[H]	1xCarbamidomethyl [C4]		1	1	1	T1D6Q3	T1D6Q3 [435-440]	0	769.355	0	435	High	1.24	296	127	127	0.0576568	0.00471436	0.00470914	0.0125786	0.659657	0.0516704	0.0516014	0.091498	K.GLYCEK.H	[435-440]
	High	[R].KDYALPVFPYAR.[P]			1	1	2	T1D6Q3	T1D6Q3 [284-295]	1	1439.77	0	284	High	6.42	399	284.5	284.5	3.78875e-07	2.1369e-08	0	0	1.20004e-05	7.13439e-07	0	0	R.KDYALPVFPYAR.P	[284-295]
	High	[R].KHSDSNAFLHLFPDSFR.[I]			1	1	1	T1D6Q3	T1D6Q3 [379-395]	1	2017.99	0	379	High	7.2	379.7	368.9	368.9	6.37722e-08	3.84343e-09	0	0	2.01992e-06	1.17066e-07	0	0	R.KHSDSNAFLHLFPDSFR.I	[379-395]
	High	[K].HSDSNAFLHLFPDSFR.[I]			1	1	1	T1D6Q3	T1D6Q3 [380-395]	0	1889.89	0	380	High	12.7	617.5	583.4	583.4	1.98116e-13	1.96915e-14	0	0	6.27513e-12	6.07416e-13	0	0	K.HSDSNAFLHLFPDSFR.I	[380-395]
	J3SDV3	C-type lectin 3f OS=Crotalus adamanteus OX=8729 PE=2 SV=1	4	1	3	1	1	165	18.7	8.4	1	7.19	0	0	3
	Confidence	Annotated Sequence	Modifications	Modifications in Master Proteins	# Protein Groups	# Proteins	# PSMs	Master Protein Accessions	Positions in Master Proteins	# Missed Cleavages	Theo. MH+ [Da]	Off by X	Position in Protein	Confidence (by Search Engine): A2 PMI-Byonic	|Log Prob| (by Search Engine): A2 PMI-Byonic	Byonic Score (by Search Engine): A2 PMI-Byonic	Delta Byonic Score (by Search Engine): A2 PMI-Byonic	Delta Mod Score (by Search Engine): A2 PMI-Byonic	PEP 2D (by Search Engine): A2 PMI-Byonic	q-Value 2D (by Search Engine): A2 PMI-Byonic	FDR 2D (by Search Engine): A2 PMI-Byonic	Peptide Group FDR 2D (by Search Engine): A2 PMI-Byonic	PEP 1D (by Search Engine): A2 PMI-Byonic	q-Value 1D (by Search Engine): A2 PMI-Byonic	FDR 1D (by Search Engine): A2 PMI-Byonic	Peptide Group FDR 1D (by Search Engine): A2 PMI-Byonic	Sequence in Protein	Positions in Protein	Peptide Group Modifications in Protein
	High	[K].RADVTFDSNTAFSSLVVSANKK.[T]			1	1	2	T1E3B3	T1E3B3 [56-77]	2	2357.21	0	56	High	19.25	962.5	889.3	889.3	5.6186e-20	8.59481e-21	0	0	1.77964e-18	2.58543e-19	0	0	K.RADVTFDSNTAFSSLVVSANKK.T	[56-77]
	High	[K].RKGNLMLVPEER.[I]	1xOxidation [M6]		1	1	2	T1E3B3	T1E3B3 [135-146]	2	1457.79	0	135	High	5.23	337.1	258.2	258.2	5.94445e-06	3.33584e-07	0	0	0.00018825	9.86782e-06	0	0	K.RKGNLMLVPEER.I	[135-146]
	High	[K].RKGNLMLVPEER.[I]			1	1	1	T1E3B3	T1E3B3 [135-146]	2	1441.79	0	135	High	4.33	284.4	198.9	198.9	4.64811e-05	2.36839e-06	0	0	0.00147015	0.000606796	0.000588581	0.00108225	K.RKGNLMLVPEER.I	[135-146]
	High	[K].NVGVPQVVPDNPER.[F]			1	1	1	T1E3B3	T1E3B3 [81-94]	0	1519.79	0	81	High	10.68	552.6	425	425	2.09856e-11	1.20174e-12	0	0	6.647e-10	3.1287e-11	0	0	K.NVGVPQVVPDNPER.F	[81-94]
	High	[R].SGKHYFEVK.[Y]			1	1	2	T1E3B3	T1E3B3 [109-117]	1	1094.56	0	109	High	5.56	424.7	201.8	201.8	2.75341e-06	1.58207e-07	0	0	8.72042e-05	4.96464e-06	0	0	R.SGKHYFEVK.Y	[109-117]
	High	[R].EWAVGIAGK.[S]			1	1	1	T1E3B3	T1E3B3 [123-131]	0	930.504	0	123	High	6.26	433.9	252.3	252.3	5.43973e-07	3.19644e-08	0	0	1.72295e-05	1.02899e-06	0	0	R.EWAVGIAGK.S	[123-131]
	High	[R].ADVTFDSNTAFSSLVVSANKK.[T]			1	1	2	T1E3B3	T1E3B3 [57-77]	1	2201.11	0	57	High	9.39	528.5	425.4	425.4	4.03513e-10	2.01987e-11	0	0	1.27809e-08	6.97556e-10	0	0	R.ADVTFDSNTAFSSLVVSANKK.T	[57-77]
	High	[R].ADVTFDSNTAFSSLVVSANK.[K]			1	1	1	T1E3B3	T1E3B3 [57-76]	0	2073.01	0	57	High	14.91	720.1	600.3	600.3	1.21854e-15	1.25078e-16	0	0	3.8596e-14	4.0516e-15	0	0	R.ADVTFDSNTAFSSLVVSANK.K	[57-76]
	High	[K].GNLMLVPEER.[I]			1	1	1	T1E3B3	T1E3B3 [137-146]	0	1157.6	0	137	High	5.36	459.2	149.1	149.1	4.34708e-06	2.47669e-07	0	0	0.000137671	7.57716e-06	0	0	K.GNLMLVPEER.I	[137-146]
	High	[K].GNLMLVPEER.[I]	1xOxidation [M4]		1	1	1	T1E3B3	T1E3B3 [137-146]	0	1173.59	0	137	High	6.49	481.6	209	209	3.22337e-07	1.72844e-08	0	0	1.02096e-05	5.68692e-07	0	0	K.GNLMLVPEER.I	[137-146]
	High	[R].KGNLMLVPEER.[I]			1	1	1	T1E3B3	T1E3B3 [136-146]	1	1285.69	0	136	High	8.89	524.7	351.9	351.9	1.29025e-09	8.41955e-11	0	0	4.08676e-08	2.82863e-09	0	0	R.KGNLMLVPEER.I	[136-146]
	High	[R].KGNLMLVPEER.[I]	1xOxidation [M5]		1	1	1	T1E3B3	T1E3B3 [136-146]	1	1301.69	0	136	High	6.27	418.3	279.9	279.9	5.36195e-07	3.10287e-08	0	0	1.69832e-05	1.00505e-06	0	0	R.KGNLMLVPEER.I	[136-146]
	High	[R].HLETDPGR.[V]			1	1	2	T1E3B3	T1E3B3 [157-164]	0	924.453	0	157	High	7.01	473.2	323.9	323.9	9.76203e-08	5.54346e-09	0	0	3.09202e-06	1.74224e-07	0	0	R.HLETDPGR.V	[157-164]
	T1D6Q8	C-type lectin 4 OS=Crotalus horridus OX=35024 PE=2 SV=1	11	1	4	1	1	158	18.1	6.16	1	10.56	0	0	3
	Confidence	Annotated Sequence	Modifications	Modifications in Master Proteins	# Protein Groups	# Proteins	# PSMs	Master Protein Accessions	Positions in Master Proteins	# Missed Cleavages	Theo. MH+ [Da]	Off by X	Position in Protein	Confidence (by Search Engine): A2 PMI-Byonic	|Log Prob| (by Search Engine): A2 PMI-Byonic	Byonic Score (by Search Engine): A2 PMI-Byonic	Delta Byonic Score (by Search Engine): A2 PMI-Byonic	Delta Mod Score (by Search Engine): A2 PMI-Byonic	PEP 2D (by Search Engine): A2 PMI-Byonic	q-Value 2D (by Search Engine): A2 PMI-Byonic	FDR 2D (by Search Engine): A2 PMI-Byonic	Peptide Group FDR 2D (by Search Engine): A2 PMI-Byonic	PEP 1D (by Search Engine): A2 PMI-Byonic	q-Value 1D (by Search Engine): A2 PMI-Byonic	FDR 1D (by Search Engine): A2 PMI-Byonic	Peptide Group FDR 1D (by Search Engine): A2 PMI-Byonic	Sequence in Protein	Positions in Protein	Peptide Group Modifications in Protein
	High	[R].RDIWNER.[R]			1	1	1	G9DCH7	G9DCH7 [88-94]	1	988.496	0	88	High	3.83	382.8	82.9	82.9	0.000146248	6.54538e-06	0	0	0.00461158	0.00225225	0.00224845	0.00417101	R.RDIWNER.R	[88-94]
	High	[R].RDIWNERR.[L]			1	1	1	G9DCH7	G9DCH7 [88-95]	2	1144.6	0	88	High	3.63	339	81	81	0.00023566	9.55789e-06	0	0	0.00741075	0.00332594	0.0033241	0.0061792	R.RDIWNERR.L	[88-95]
	High	[R].RLQWSDGTK.[V]			1	1	1	G9DCH7	G9DCH7 [95-103]	1	1090.56	0	95	High	6.69	514.2	299.4	299.4	2.03462e-07	1.16273e-08	0	0	6.44443e-06	3.6223e-07	0	0	R.RLQWSDGTK.V	[95-103]
	High	[R].SSEEVDFLVSVLK.[F]			1	1	1	G9DCH7	G9DCH7 [67-79]	0	1451.76	0	67	High	15.82	766.7	589.9	589.9	1.5059e-16	1.52831e-17	0	0	4.7698e-15	4.43158e-16	0	0	R.SSEEVDFLVSVLK.F	[67-79]
	High	[K].MTWEDAEK.[F]			1	1	1	G9DCH7	G9DCH7 [44-51]	0	1009.43	0	44	High	6.74	483.7	260.9	260.9	1.80019e-07	1.0916e-08	0	0	5.7019e-06	3.38928e-07	0	0	K.MTWEDAEK.F	[44-51]
	High	[K].MTWEDAEKFCTQQHTGGHLVSFR.[S]	1xCarbamidomethyl [C10]; 1xOxidation [M1]		1	1	1	G9DCH7	G9DCH7 [44-66]	1	2781.25	0	44	High	3	242.5	173.7	173.7	0.000993073	0.000646204	0.000628931	0.0010101	0.0304263	0.0064	0.00638978	0.010978	K.MTWEDAEKFCTQQHTGGHLVSFR.S	[44-66]
	High	[K].MTWEDAEKFCTQQHTGGHLVSFR.[S]	1xCarbamidomethyl [C10]		1	1	2	G9DCH7	G9DCH7 [44-66]	1	2765.26	0	44	High	15.09	781	781	781	8.15232e-16	7.67868e-17	0	0	2.58217e-14	2.51239e-15	0	0	K.MTWEDAEKFCTQQHTGGHLVSFR.S	[44-66]
	High	[R].LQWSDGTK.[V]			1	1	1	G9DCH7	G9DCH7 [96-103]	0	934.463	0	96	High	6.26	453.3	266.3	266.3	5.53526e-07	3.24401e-08	0	0	1.75321e-05	1.0533e-06	0	0	R.LQWSDGTK.V	[96-103]
	High	[K].FCTQQHTGGHLVSFR.[S]	1xCarbamidomethyl [C2]		1	1	1	G9DCH7	G9DCH7 [52-66]	0	1774.84	0	52	High	6.3	379.9	374.2	374.2	5.02976e-07	2.69467e-08	0	0	1.5931e-05	8.89237e-07	0	0	K.FCTQQHTGGHLVSFR.S	[52-66]
	High	[K].FDLFWMGR.[R]	1xOxidation [M6]		1	1	2	G9DCH7	G9DCH7 [80-87]	0	1087.5	0	80	High	6.79	481.2	282.5	282.5	1.62921e-07	1.00438e-08	0	0	5.16034e-06	3.14584e-07	0	0	K.FDLFWMGR.R	[80-87]
	High	[K].FDLFWMGR.[R]			1	1	1	G9DCH7	G9DCH7 [80-87]	0	1071.51	0	80	High	6.29	471.4	289.5	289.5	5.11426e-07	2.78395e-08	0	0	1.61987e-05	9.34716e-07	0	0	K.FDLFWMGR.R	[80-87]
	High	[K].AWSAEPECIVCR.[A]	2xCarbamidomethyl [C8; C11]		1	1	1	G9DCH7	G9DCH7 [108-119]	0	1477.66	0	108	High	12.51	632.1	472.7	472.7	3.07143e-13	2.92627e-14	0	0	9.72847e-12	9.81677e-13	0	0	K.AWSAEPECIVCR.A	[108-119]
	High	[R].ATDNQWLSTSCSK.[T]	1xCarbamidomethyl [C11]		1	1	1	G9DCH7	G9DCH7 [120-132]	0	1497.66	0	120	High	14.82	724.8	664.8	664.8	1.5059e-15	1.49239e-16	0	0	4.7698e-14	4.94124e-15	0	0	R.ATDNQWLSTSCSK.T	[120-132]
	G9DCI0	C-type lectin 4 OS=Crotalus oreganus helleri OX=8741 PE=2 SV=1	31	3	6	3	1	149	17.3	6.98	3	39.69	0	0	3
	Confidence	Annotated Sequence	Modifications	Modifications in Master Proteins	# Protein Groups	# Proteins	# PSMs	Master Protein Accessions	Positions in Master Proteins	# Missed Cleavages	Theo. MH+ [Da]	Off by X	Position in Protein	Confidence (by Search Engine): A2 PMI-Byonic	|Log Prob| (by Search Engine): A2 PMI-Byonic	Byonic Score (by Search Engine): A2 PMI-Byonic	Delta Byonic Score (by Search Engine): A2 PMI-Byonic	Delta Mod Score (by Search Engine): A2 PMI-Byonic	PEP 2D (by Search Engine): A2 PMI-Byonic	q-Value 2D (by Search Engine): A2 PMI-Byonic	FDR 2D (by Search Engine): A2 PMI-Byonic	Peptide Group FDR 2D (by Search Engine): A2 PMI-Byonic	PEP 1D (by Search Engine): A2 PMI-Byonic	q-Value 1D (by Search Engine): A2 PMI-Byonic	FDR 1D (by Search Engine): A2 PMI-Byonic	Peptide Group FDR 1D (by Search Engine): A2 PMI-Byonic	Sequence in Protein	Positions in Protein	Peptide Group Modifications in Protein
	High	[R].RPYCTVMVVK.[T]	1xCarbamidomethyl [C4]		1	2	1	F8S0Z0	F8S0Z0 [118-127]	0	1252.65	0	118	High	7.05	489.9	323.2	323.2	8.97318e-08	5.18068e-09	0	0	2.84216e-06	1.60243e-07	0	0	R.RPYCTVMVVK.T	[118-127]
	High	[R].RPYCTVMVVK.[T]	1xCarbamidomethyl [C4]; 1xOxidation [M7]		1	2	3	F8S0Z0	F8S0Z0 [118-127]	0	1268.65	0	118	High	2.72	324.6	103.1	103.1	0.00189162	0.000646204	0.000616903	0.000996016	0.056393	0.00734908	0.00733368	0.0127451	R.RPYCTVMVVK.T	[118-127]
	High	[K].WQWSDDTK.[L]			1	2	1	F8S0Z0	F8S0Z0 [102-109]	0	1065.46	0	102	High	6.2	409	253.6	253.6	6.25669e-07	3.64954e-08	0	0	1.98171e-05	1.18401e-06	0	0	K.WQWSDDTK.L	[102-109]
	High	[K].WQWSDDTKLDYK.[A]			1	2	1	F8S0Z0	F8S0Z0 [102-113]	1	1584.73	0	102	High	5.66	363.4	315.4	315.4	2.20229e-06	1.30817e-07	0	0	6.97507e-05	4.14287e-06	0	0	K.WQWSDDTKLDYK.A	[102-113]
	High	[K].TDRIFWFNR.[G]			1	2	1	F8S0Z0	F8S0Z0 [128-136]	1	1254.64	0	128	High	5.66	407.7	216.4	216.4	2.17988e-06	1.27332e-07	0	0	6.90412e-05	3.96379e-06	0	0	K.TDRIFWFNR.G	[128-136]
	High	[K].VFSELK.[T]			1	2	2	F8S0Z0	F8S0Z0 [41-46]	0	722.408	0	41	High	1.86	352.4	75.1	75.1	0.0138912	0.00382128	0.00381904	0.00961538	0.306248	0.0131181	0.0130982	0.0234962	K.VFSELK.T	[41-46]
	High	[K].VFSELKTWDDAESFCYTQHR.[G]	1xCarbamidomethyl [C15]		1	2	1	F8S0Z0	F8S0Z0 [41-60]	1	2519.13	0	41	High	21.56	1055	914.3	914.3	2.73074e-22	4.22335e-23	0	0	8.64935e-21	1.09797e-21	0	0	K.VFSELKTWDDAESFCYTQHR.G	[41-60]
	High	[K].TVSFVCK.[F]	1xCarbamidomethyl [C6]		1	2	1	F8S0Z0	F8S0Z0 [141-147]	0	840.428	0	141	High	2.75	379.8	37.4	37.4	0.00176794	0.000646204	0.000618047	0.000998004	0.0528994	0.00686741	0.00682415	0.0117878	K.TVSFVCK.F	[141-147]
	High	[K].TWDDAESFCYTQHR.[G]	1xCarbamidomethyl [C9]		1	2	1	F8S0Z0	F8S0Z0 [47-60]	0	1815.74	0	47	High	11.91	592.2	590.3	590.3	1.22441e-12	1.21003e-13	0	0	3.8782e-11	2.99837e-12	0	0	K.TWDDAESFCYTQHR.G	[47-60]
	High	[K].FTSMWIGLK.[D]			1	2	1	F8S0Z0	F8S0Z0 [86-94]	0	1082.57	0	86	High	7.59	536.2	309.8	309.8	2.57916e-08	1.54082e-09	0	0	8.16923e-07	4.79718e-08	0	0	K.FTSMWIGLK.D	[86-94]
	High	[K].FTSMWIGLK.[D]	1xOxidation [M4]		1	2	6	F8S0Z0	F8S0Z0 [86-94]	0	1098.57	0	86	High	7.44	535.8	347.8	347.8	3.67064e-08	2.32688e-09	0	0	1.16264e-06	6.82651e-08	0	0	K.FTSMWIGLK.D	[86-94]
	High	[K].LASQALK.[F]			1	2	1	F8S0Z0	F8S0Z0 [79-85]	0	730.446	0	79	High	3.56	448.1	39.6	39.6	0.000274798	0.000331455	0.000329489	0	0.00863124	0.00385675	0.00385038	0.00716479	K.LASQALK.F	[79-85]
	High	[R].LASIHSSEEEAFVGK.[L]			1	2	4	F8S0Z0	F8S0Z0 [64-78]	0	1603.8	0	64	High	13.7	673	480	480	1.98116e-14	2.05255e-15	0	0	6.27513e-13	6.46163e-14	0	0	R.LASIHSSEEEAFVGK.L	[64-78]
	High	[R].IFWFNR.[G]			1	2	1	F8S0Z0	F8S0Z0 [131-136]	0	882.462	0	131	High	1.3	333.6	34.5	34.5	0.049791	0.00424088	0.00419815	0.0108992	0.623223	0.0441712	0.0441511	0.078203	R.IFWFNR.G	[131-136]
	J3RY49	C-type lectin 5c OS=Crotalus adamanteus OX=8729 PE=2 SV=1	5	1	2	1	1	148	17.3	4.73	1	3.1	1	0.00714286	2
	Confidence	Annotated Sequence	Modifications	Modifications in Master Proteins	# Protein Groups	# Proteins	# PSMs	Master Protein Accessions	Positions in Master Proteins	# Missed Cleavages	Theo. MH+ [Da]	Off by X	Position in Protein	Confidence (by Search Engine): A2 PMI-Byonic	|Log Prob| (by Search Engine): A2 PMI-Byonic	Byonic Score (by Search Engine): A2 PMI-Byonic	Delta Byonic Score (by Search Engine): A2 PMI-Byonic	Delta Mod Score (by Search Engine): A2 PMI-Byonic	PEP 2D (by Search Engine): A2 PMI-Byonic	q-Value 2D (by Search Engine): A2 PMI-Byonic	FDR 2D (by Search Engine): A2 PMI-Byonic	Peptide Group FDR 2D (by Search Engine): A2 PMI-Byonic	PEP 1D (by Search Engine): A2 PMI-Byonic	q-Value 1D (by Search Engine): A2 PMI-Byonic	FDR 1D (by Search Engine): A2 PMI-Byonic	Peptide Group FDR 1D (by Search Engine): A2 PMI-Byonic	Sequence in Protein	Positions in Protein	Peptide Group Modifications in Protein
	High	[R].SECDIAESCTGQSADCPMDDFHR.[N]	3xCarbamidomethyl [C3; C9; C16]; 1xOxidation [M18]		1	1	3	Q9PSN7	Q9PSN7 [71-93]	0	2704	0	71	High	19.69	968.9	968.9	968.9	2.03854e-20	3.38328e-21	0	0	6.45687e-19	1.04321e-19	0	0	R.SECDIAESCTGQSADCPMDDFHR.N	[71-93]
	High	[R].SECDIAESCTGQSADCPMDDFHR.[N]	3xCarbamidomethyl [C3; C9; C16]		1	1	2	Q9PSN7	Q9PSN7 [71-93]	0	2688.01	0	71	High	15	762.4	762.4	762.4	9.90963e-16	9.71644e-17	0	0	3.13878e-14	3.21639e-15	0	0	R.SECDIAESCTGQSADCPMDDFHR.N	[71-93]
	High	[R].NQKGDDDGYCRK.[E]	1xCarbamidomethyl [C10]		1	1	1	Q9PSN7	Q9PSN7 [136-147]	2	1455.63	0	136	High	1.71	345.5	157.2	157.2	0.019615	0.00382128	0.00377249	0.00946074	0.385399	0.0178218	0.0177427	0.0319635	R.NQKGDDDGYCRK.E	[136-147]
	High	[R].NQKGDDDGYCR.[K]	1xCarbamidomethyl [C10]		1	1	1	Q9PSN7	Q9PSN7 [136-146]	1	1327.53	0	136	High	6.02	396	342.7	342.7	9.58002e-07	5.7598e-08	0	0	3.03429e-05	1.78372e-06	0	0	R.NQKGDDDGYCR.K	[136-146]
	High	[R].NCRDPCCDATTCK.[L]	4xCarbamidomethyl [C2; C6; C7; C12]		1	1	2	Q9PSN7	Q9PSN7 [29-41]	1	1657.62	0	29	High	9.61	474.8	474.8	474.8	2.47931e-10	1.52469e-11	0	0	7.853e-09	5.13423e-10	0	0	R.NCRDPCCDATTCK.L	[29-41]
	High	[K].EMVLPGTK.[C]	1xOxidation [M2]		1	1	2	Q9PSN7	Q9PSN7 [190-197]	0	890.465	0	190	High	4.7	437.4	150.1	150.1	2.00926e-05	1.0417e-06	0	0	0.000636023	2.75806e-05	0	0	K.EMVLPGTK.C	[190-197]
	High	[K].ENGEKIPCAPEDVK.[C]	1xCarbamidomethyl [C8]		1	1	2	Q9PSN7	Q9PSN7 [148-161]	1	1585.75	0	148	High	10.33	556.4	450.1	450.1	4.70287e-11	3.00222e-12	0	0	1.48959e-09	9.84461e-11	0	0	K.ENGEKIPCAPEDVK.C	[148-161]
	High	[K].FTSAGNECRPAR.[S]	1xCarbamidomethyl [C8]		1	1	1	Q9PSN7	Q9PSN7 [59-70]	0	1365.63	0	59	High	4.87	295.5	212.3	212.3	1.35675e-05	7.13035e-07	0	0	0.000429559	2.12426e-05	0	0	K.FTSAGNECRPAR.S	[59-70]
	High	[K].FTSAGNECR.[P]	1xCarbamidomethyl [C8]		1	1	1	Q9PSN7	Q9PSN7 [59-67]	0	1041.44	0	59	High	6.17	430.1	291.1	291.1	6.82317e-07	3.98927e-08	0	0	2.16113e-05	1.30034e-06	0	0	K.FTSAGNECR.P	[59-67]
	High	[K].GDDDGYCR.[K]	1xCarbamidomethyl [C7]		1	1	1	Q9PSN7	Q9PSN7 [139-146]	0	957.337	0	139	High	7.77	474.5	474.5	474.5	1.68069e-08	9.98783e-10	0	0	5.32341e-07	3.08679e-08	0	0	K.GDDDGYCR.K	[139-146]
	High	[K].GDDDGYCRK.[E]	1xCarbamidomethyl [C7]		1	1	1	Q9PSN7	Q9PSN7 [139-147]	1	1085.43	0	139	High	2.73	316.4	142.7	142.7	0.0018555	0.000646204	0.000617475	0.000997009	0.0553755	0.00734908	0.00734137	0.0127576	K.GDDDGYCRK.E	[139-147]
	High	[R].KENGEKIPCAPEDVK.[C]	1xCarbamidomethyl [C9]		1	1	3	Q9PSN7	Q9PSN7 [147-161]	2	1713.85	0	147	High	8.33	480.3	312.9	312.9	4.66609e-09	2.93406e-10	0	0	1.47794e-07	9.00732e-09	0	0	R.KENGEKIPCAPEDVK.C	[147-161]
	A0A0K8RYU8	C-type lectin 8a OS=Crotalus horridus OX=35024 PE=4 SV=1	9	1	1	1	1	152	17	5.11	1	7.2	0	0	3
	Confidence	Annotated Sequence	Modifications	Modifications in Master Proteins	# Protein Groups	# Proteins	# PSMs	Master Protein Accessions	Positions in Master Proteins	# Missed Cleavages	Theo. MH+ [Da]	Off by X	Position in Protein	Confidence (by Search Engine): A2 PMI-Byonic	|Log Prob| (by Search Engine): A2 PMI-Byonic	Byonic Score (by Search Engine): A2 PMI-Byonic	Delta Byonic Score (by Search Engine): A2 PMI-Byonic	Delta Mod Score (by Search Engine): A2 PMI-Byonic	PEP 2D (by Search Engine): A2 PMI-Byonic	q-Value 2D (by Search Engine): A2 PMI-Byonic	FDR 2D (by Search Engine): A2 PMI-Byonic	Peptide Group FDR 2D (by Search Engine): A2 PMI-Byonic	PEP 1D (by Search Engine): A2 PMI-Byonic	q-Value 1D (by Search Engine): A2 PMI-Byonic	FDR 1D (by Search Engine): A2 PMI-Byonic	Peptide Group FDR 1D (by Search Engine): A2 PMI-Byonic	Sequence in Protein	Positions in Protein	Peptide Group Modifications in Protein
	High	[R].PARGDWNDDTCTGQSADCPR.[N]	2xCarbamidomethyl [C11; C18]		1	1	1	P0C7X7	P0C7X7 [49-68]	1	2278.92	0	49	High	10.03	517.9	501.3	501.3	9.39481e-11	5.80344e-12	0	0	2.97572e-09	1.9953e-10	0	0	R.PARGDWNDDTCTGQSADCPR.N	[49-68]
	High	[-].EAGEECDCGSPANPCCDAATCK.[L]	5xCarbamidomethyl [C6; C8; C15; C16; C21]		1	1	4	P0C7X7	P0C7X7 [1-22]	0	2458.87	0	1	High	14.69	735.2	735.2	735.2	2.03854e-15	1.91393e-16	0	0	6.45687e-14	6.52353e-15	0	0	-.EAGEECDCGSPANPCCDAATCK.L	[1-22]
	High	[E].AGEECDCGSPANPCCDAATCK.[L]	5xCarbamidomethyl [C5; C7; C14; C15; C20]		1	1	2	P0C7X7	P0C7X7 [2-22]	0	2329.82	0	2	High	14	682.5	682.5	682.5	9.90762e-15	8.64365e-16	0	0	3.13815e-13	2.46367e-14	0	0	E.AGEECDCGSPANPCCDAATCK.L	[2-22]
	High	[K].GTVCRPARGDWNDDTCTGQSADCPR.[N]	3xCarbamidomethyl [C4; C16; C23]		1	1	2	P0C7X7	P0C7X7 [44-68]	1	2852.19	0	44	High	9.06	575.5	575.5	575.5	8.63194e-10	4.82456e-11	0	0	2.73409e-08	1.67177e-09	0	0	K.GTVCRPARGDWNDDTCTGQSADCPR.N	[44-68]
	High	[R].GDWNDDTCTGQSADCPR.[N]	2xCarbamidomethyl [C8; C15]		1	1	3	P0C7X7	P0C7X7 [52-68]	0	1954.73	0	52	High	14.51	735.6	735.6	735.6	3.11009e-15	2.96613e-16	0	0	9.85092e-14	1.04719e-14	0	0	R.GDWNDDTCTGQSADCPR.N	[52-68]
	High	[K].KGTVCRPAR.[G]	1xCarbamidomethyl [C5]		1	1	2	P0C7X7	P0C7X7 [43-51]	1	1044.57	0	43	High	2.49	303.8	143.3	143.3	0.00320887	0.000921659	0.000909642	0.0019685	0.092105	0.00930233	0.00924499	0.0163148	K.KGTVCRPAR.G	[43-51]
	High	[K].KGTVCRPARGDWNDDTCTGQSADCPR.[N]	3xCarbamidomethyl [C5; C17; C24]		1	1	3	P0C7X7	P0C7X7 [43-68]	2	2980.28	0	43	High	10.89	604.5	604.5	604.5	1.28811e-11	8.23553e-13	0	0	4.07997e-10	1.97848e-11	0	0	K.KGTVCRPARGDWNDDTCTGQSADCPR.N	[43-68]
	J3SBP0	C-type lectin 9a OS=Crotalus adamanteus OX=8729 PE=1 SV=1	45	9	23	9	1	157	17.9	4.81	9	144.97	0	0	3
	Confidence	Annotated Sequence	Modifications	Modifications in Master Proteins	# Protein Groups	# Proteins	# PSMs	Master Protein Accessions	Positions in Master Proteins	# Missed Cleavages	Theo. MH+ [Da]	Off by X	Position in Protein	Confidence (by Search Engine): A2 PMI-Byonic	|Log Prob| (by Search Engine): A2 PMI-Byonic	Byonic Score (by Search Engine): A2 PMI-Byonic	Delta Byonic Score (by Search Engine): A2 PMI-Byonic	Delta Mod Score (by Search Engine): A2 PMI-Byonic	PEP 2D (by Search Engine): A2 PMI-Byonic	q-Value 2D (by Search Engine): A2 PMI-Byonic	FDR 2D (by Search Engine): A2 PMI-Byonic	Peptide Group FDR 2D (by Search Engine): A2 PMI-Byonic	PEP 1D (by Search Engine): A2 PMI-Byonic	q-Value 1D (by Search Engine): A2 PMI-Byonic	FDR 1D (by Search Engine): A2 PMI-Byonic	Peptide Group FDR 1D (by Search Engine): A2 PMI-Byonic	Sequence in Protein	Positions in Protein	Peptide Group Modifications in Protein
	High	[R].TLCAGILEGGKGSCDGDSGGPLICNGEIQGIVSWGGDICAQPR.[E]	4xCarbamidomethyl [C3; C14; C24; C39]		1	1	3	A0A2I7YS54	A0A2I7YS54 [196-238]	1	4432.04	0	196	High	20.04	1077	981	981	9.07419e-21	1.24899e-21	0	0	2.87416e-19	3.22151e-20	0	0	R.TLCAGILEGGKGSCDGDSGGPLICNGEIQGIVSWGGDICAQPR.E	[196-238]
	High	[K].SSTNIAPLSLPSNPPSVGSVCR.[I]	1xCarbamidomethyl [C21]		1	1	1	A0A2I7YS54	A0A2I7YS54 [131-152]	0	2240.13	0	131	High	15.69	769.5	653.7	653.7	2.03854e-16	2.08715e-17	0	0	6.45687e-15	5.96209e-16	0	0	K.SSTNIAPLSLPSNPPSVGSVCR.I	[131-152]
	High	[R].AAKPELPATSR.[T]			1	1	2	A0A2I7YS54	A0A2I7YS54 [185-195]	0	1140.64	0	185	High	6.44	399.5	264	264	3.66338e-07	2.02063e-08	0	0	1.16033e-05	6.7106e-07	0	0	R.AAKPELPATSR.T	[185-195]
	High	[R].LDSPVK.[S]			1	1	1	A0A2I7YS54	A0A2I7YS54 [125-130]	0	658.377	0	125	High	1.34	345.8	51.2	51.2	0.0459389	0.00424088	0.00421822	0.010979	0.602587	0.0378928	0.0378403	0.0677966	R.LDSPVK.S	[125-130]
	High	[K].GSCDGDSGGPLICNGEIQGIVSWGGDICAQPR.[E]	3xCarbamidomethyl [C3; C13; C28]		1	1	2	A0A2I7YS54	A0A2I7YS54 [207-238]	0	3332.47	0	207	High	14.29	730.5	575.5	575.5	5.16645e-15	5.77182e-16	0	0	1.63643e-13	1.87694e-14	0	0	K.GSCDGDSGGPLICNGEIQGIVSWGGDICAQPR.E	[207-238]
	High	[R].GDILVLLGVHSLK.[G]			1	1	1	A0A2I7YS54	A0A2I7YS54 [78-90]	0	1363.83	0	78	High	13.61	694.7	535.1	535.1	2.43662e-14	2.5315e-15	0	0	7.71778e-13	8.45057e-14	0	0	R.GDILVLLGVHSLK.G	[78-90]
	A0A0K8RYX8	C-type lectin 9d OS=Crotalus horridus OX=35024 PE=4 SV=1	8	1	9	1	1	146	16.8	6.35	1	9.86	0	0	3
	Confidence	Annotated Sequence	Modifications	Modifications in Master Proteins	# Protein Groups	# Proteins	# PSMs	Master Protein Accessions	Positions in Master Proteins	# Missed Cleavages	Theo. MH+ [Da]	Off by X	Position in Protein	Confidence (by Search Engine): A2 PMI-Byonic	|Log Prob| (by Search Engine): A2 PMI-Byonic	Byonic Score (by Search Engine): A2 PMI-Byonic	Delta Byonic Score (by Search Engine): A2 PMI-Byonic	Delta Mod Score (by Search Engine): A2 PMI-Byonic	PEP 2D (by Search Engine): A2 PMI-Byonic	q-Value 2D (by Search Engine): A2 PMI-Byonic	FDR 2D (by Search Engine): A2 PMI-Byonic	Peptide Group FDR 2D (by Search Engine): A2 PMI-Byonic	PEP 1D (by Search Engine): A2 PMI-Byonic	q-Value 1D (by Search Engine): A2 PMI-Byonic	FDR 1D (by Search Engine): A2 PMI-Byonic	Peptide Group FDR 1D (by Search Engine): A2 PMI-Byonic	Sequence in Protein	Positions in Protein	Peptide Group Modifications in Protein
	High	[K].WVNIYCGQR.[N]	1xCarbamidomethyl [C6]		1	1	2	T1E3Z0	T1E3Z0 [136-144]	0	1195.57	0	136	High	7.01	425.3	377	377	9.86613e-08	5.59097e-09	0	0	3.125e-06	1.7666e-07	0	0	K.WVNIYCGQR.N	[136-144]
	High	[K].WSDGSSVSYENWIEAESK.[T]			1	1	5	T1E3Z0	T1E3Z0 [106-123]	0	2073.9	0	106	High	15.91	756.3	693.7	693.7	1.21854e-16	1.02507e-17	0	0	3.8596e-15	2.64571e-16	0	0	K.WSDGSSVSYENWIEAESK.T	[106-123]
	High	[K].TCLGLEQDTNHKWVNIYCGQR.[N]	2xCarbamidomethyl [C2; C18]		1	1	3	T1E3Z0	T1E3Z0 [124-144]	1	2592.21	0	124	High	16.65	849.9	849.9	849.9	2.22029e-17	2.65328e-18	0	0	7.03257e-16	6.7027e-17	0	0	K.TCLGLEQDTNHKWVNIYCGQR.N	[124-144]
	High	[K].TCLGLEQDTNHK.[W]	1xCarbamidomethyl [C2]		1	1	1	T1E3Z0	T1E3Z0 [124-135]	0	1415.66	0	124	High	16.3	810.7	687.4	687.4	4.96973e-17	4.84684e-18	0	0	1.57412e-15	1.41569e-16	0	0	K.TCLGLEQDTNHK.W	[124-135]
	High	[R].GISYIWIGLR.[V]			1	1	1	T1E3Z0	T1E3Z0 [85-94]	0	1177.67	0	85	High	11.46	657.9	352.2	352.2	3.44763e-12	2.51429e-13	0	0	1.092e-10	7.55213e-12	0	0	R.GISYIWIGLR.V	[85-94]
	A0A1W7RBC3	Cadam10_CTL-11 OS=Crotalus adamanteus OX=8729 PE=4 SV=1	13	3	3	3	1	153	17.4	6.07	3	19.89	0	0	3
	T1DEG8	Lectin_alpha-CohLL-1 OS=Crotalus oreganus helleri OX=8741 PE=2 SV=1	34	5	9	5	1	158	18.1	8.37	5	49.19	0	0	3
	T1DMN9	Lectin_alpha-CohPH-3 OS=Crotalus oreganus helleri OX=8741 PE=2 SV=1	10	2	2	2	1	158	18.3	8.15	2	10.2	0	0	3
	Confidence	Annotated Sequence	Modifications	Modifications in Master Proteins	# Protein Groups	# Proteins	# PSMs	Master Protein Accessions	Positions in Master Proteins	# Missed Cleavages	Theo. MH+ [Da]	Off by X	Position in Protein	Confidence (by Search Engine): A2 PMI-Byonic	|Log Prob| (by Search Engine): A2 PMI-Byonic	Byonic Score (by Search Engine): A2 PMI-Byonic	Delta Byonic Score (by Search Engine): A2 PMI-Byonic	Delta Mod Score (by Search Engine): A2 PMI-Byonic	PEP 2D (by Search Engine): A2 PMI-Byonic	q-Value 2D (by Search Engine): A2 PMI-Byonic	FDR 2D (by Search Engine): A2 PMI-Byonic	Peptide Group FDR 2D (by Search Engine): A2 PMI-Byonic	PEP 1D (by Search Engine): A2 PMI-Byonic	q-Value 1D (by Search Engine): A2 PMI-Byonic	FDR 1D (by Search Engine): A2 PMI-Byonic	Peptide Group FDR 1D (by Search Engine): A2 PMI-Byonic	Sequence in Protein	Positions in Protein	Peptide Group Modifications in Protein
	High	[R].QAIGLAYR.[E]			1	1	1	A0A0K8S030	A0A0K8S030 [293-300]	0	891.505	0	293	High	5.82	434.9	210.4	210.4	1.51112e-06	8.67313e-08	0	0	4.78612e-05	2.62061e-06	0	0	R.QAIGLAYR.E	[293-300]
	High	[K].SFGEWR.[E]			1	1	2	A0A0K8S030	A0A0K8S030 [264-269]	0	781.363	0	264	High	4.28	408.7	147.1	147.1	5.26461e-05	2.61973e-06	0	0	0.00166483	0.000606796	0.000584795	0.00107411	K.SFGEWR.E	[264-269]
	High	[K].MRPGSQCAEGLCCDQCR.[F]	4xCarbamidomethyl [C7; C12; C13; C16]		1	1	2	A0A0K8S030	A0A0K8S030 [428-444]	0	2084.82	0	428	High	12.51	618.4	507.6	507.6	3.11009e-13	2.9946e-14	0	0	9.85092e-12	1.01424e-12	0	0	K.MRPGSQCAEGLCCDQCR.F	[428-444]
	High	[K].MRPGSQCAEGLCCDQCR.[F]	4xCarbamidomethyl [C7; C12; C13; C16]; 1xOxidation [M1]		1	1	3	A0A0K8S030	A0A0K8S030 [428-444]	0	2100.81	0	428	High	8.07	442.1	328.9	328.9	8.54593e-09	5.25692e-10	0	0	2.70684e-07	1.63604e-08	0	0	K.MRPGSQCAEGLCCDQCR.F	[428-444]
	High	[R].ISHDNAQLLTSTDFNR.[Q]			1	1	2	A0A0K8S030	A0A0K8S030 [277-292]	0	1831.89	0	277	High	6.83	401.6	296.8	296.8	1.4702e-07	8.46055e-09	0	0	4.6567e-06	2.70025e-07	0	0	R.ISHDNAQLLTSTDFNR.Q	[277-292]
	High	[R].VSMVDRNDDTCTGQSADCPR.[N]	2xCarbamidomethyl [C11; C18]; 1xOxidation [M3]		1	1	4	A0A0K8S030	A0A0K8S030 [454-473]	1	2299.93	0	454	High	13.86	690.9	664.4	664.4	1.3722e-14	1.29294e-15	0	0	4.34632e-13	4.17041e-14	0	0	R.VSMVDRNDDTCTGQSADCPR.N	[454-473]
	High	[R].VSMVDRNDDTCTGQSADCPR.[N]	2xCarbamidomethyl [C11; C18]		1	1	2	A0A0K8S030	A0A0K8S030 [454-473]	1	2283.94	0	454	High	15.86	796.9	796.9	796.9	1.3722e-16	1.22602e-17	0	0	4.34632e-15	3.48827e-16	0	0	R.VSMVDRNDDTCTGQSADCPR.N	[454-473]
	High	[R].VSMVDR.[N]			1	1	1	A0A0K8S030	A0A0K8S030 [454-459]	0	706.355	0	454	High	1.63	348.7	63.6	63.6	0.0234829	0.00382128	0.00374856	0.00942507	0.430054	0.022871	0.0228599	0.0414414	R.VSMVDR.N	[454-459]
	High	[R].DLLHR.[I]			1	1	1	A0A0K8S030	A0A0K8S030 [272-276]	0	653.373	0	272	High	1.38	360.3	28.8	28.8	0.0418183	0.00401146	0.00395816	0.0101476	0.578555	0.0322581	0.0321828	0.0574122	R.DLLHR.I	[272-276]
	P0CV88	Snaclec convulxin subunit beta homolog (Fragment) OS=Crotalus atrox OX=8730 PE=1 SV=1	100	1	1	1	1	13	1.5	6.13	1	11.41	0	0	3
	Confidence	Annotated Sequence	Modifications	Modifications in Master Proteins	# Protein Groups	# Proteins	# PSMs	Master Protein Accessions	Positions in Master Proteins	# Missed Cleavages	Theo. MH+ [Da]	Off by X	Position in Protein	Confidence (by Search Engine): A2 PMI-Byonic	|Log Prob| (by Search Engine): A2 PMI-Byonic	Byonic Score (by Search Engine): A2 PMI-Byonic	Delta Byonic Score (by Search Engine): A2 PMI-Byonic	Delta Mod Score (by Search Engine): A2 PMI-Byonic	PEP 2D (by Search Engine): A2 PMI-Byonic	q-Value 2D (by Search Engine): A2 PMI-Byonic	FDR 2D (by Search Engine): A2 PMI-Byonic	Peptide Group FDR 2D (by Search Engine): A2 PMI-Byonic	PEP 1D (by Search Engine): A2 PMI-Byonic	q-Value 1D (by Search Engine): A2 PMI-Byonic	FDR 1D (by Search Engine): A2 PMI-Byonic	Peptide Group FDR 1D (by Search Engine): A2 PMI-Byonic	Sequence in Protein	Positions in Protein	Peptide Group Modifications in Protein
	High	[K].TVSYTYSEENGEIVCGGDDQCGTQICECDK.[A]	4xCarbamidomethyl [C15; C21; C26; C28]		1	1	2	J3S3V6	J3S3V6 [77-106]	0	3474.37	0	77	High	6.14	458.5	370.2	370.2	7.24585e-07	4.2879e-08	0	0	2.295e-05	1.39285e-06	0	0	K.TVSYTYSEENGEIVCGGDDQCGTQICECDK.A	[77-106]
	High	[K].AAQICFR.[D]	1xCarbamidomethyl [C5]		1	1	1	J3S3V6	J3S3V6 [107-113]	0	865.435	0	107	High	1.32	231.8	89.3	89.3	0.0481444	0.00424088	0.00420757	0.010929	0.614455	0.0384968	0.0384615	0.0687343	K.AAQICFR.D	[107-113]
	O93427	Snaclec convulxin subunit beta OS=Crotalus durissus terrificus OX=8732 PE=1 SV=1	7	1	2	1	1	148	17.4	5.99	1	18.89	0	0	3
CRiSP
	F2Q6F1	Cysteine-rich seceretory protein Cv-CRP (Fragment) OS=Crotalus viridis OX=8739 PE=2 SV=1	8	2	2	2	1	221	24.8	7.18	2	9.58	0	0	3
	Confidence	Annotated Sequence	Modifications	Modifications in Master Proteins	# Protein Groups	# Proteins	# PSMs	Master Protein Accessions	Positions in Master Proteins	# Missed Cleavages	Theo. MH+ [Da]	Off by X	Position in Protein	Confidence (by Search Engine): A2 PMI-Byonic	|Log Prob| (by Search Engine): A2 PMI-Byonic	Byonic Score (by Search Engine): A2 PMI-Byonic	Delta Byonic Score (by Search Engine): A2 PMI-Byonic	Delta Mod Score (by Search Engine): A2 PMI-Byonic	PEP 2D (by Search Engine): A2 PMI-Byonic	q-Value 2D (by Search Engine): A2 PMI-Byonic	FDR 2D (by Search Engine): A2 PMI-Byonic	Peptide Group FDR 2D (by Search Engine): A2 PMI-Byonic	PEP 1D (by Search Engine): A2 PMI-Byonic	q-Value 1D (by Search Engine): A2 PMI-Byonic	FDR 1D (by Search Engine): A2 PMI-Byonic	Peptide Group FDR 1D (by Search Engine): A2 PMI-Byonic	Sequence in Protein	Positions in Protein	Peptide Group Modifications in Protein
	High	[R].NSEHIAPLSLPSSPPSVGSVCR.[V]	1xCarbamidomethyl [C21]		1	1	3	A0A0K8RT82	A0A0K8RT82 [121-142]	0	2291.14	0	121	High	13.69	658.9	537.9	537.9	2.03854e-14	2.22928e-15	0	0	6.45687e-13	7.16978e-14	0	0	R.NSEHIAPLSLPSSPPSVGSVCR.V	[121-142]
	High	[K].YFCLSSR.[N]	1xCarbamidomethyl [C3]		1	1	1	A0A0K8RT82	A0A0K8RT82 [95-101]	0	932.429	0	95	High	5.47	428.9	180.3	180.3	3.39864e-06	2.05174e-07	0	0	0.000107637	6.75077e-06	0	0	K.YFCLSSR.N	[95-101]
	High	[R].TLCAGILEGGKDSCDGDSGGPLICNGQFQGIVSWGADTCAQPR.[E]	4xCarbamidomethyl [C3; C14; C24; C39]		1	1	1	A0A0K8RT82	A0A0K8RT82 [186-228]	1	4525.03	1	186	High	16.6	887.7	557.5	557.5	2.49178e-17	2.80059e-18	0	0	7.89248e-16	7.08082e-17	0	0	R.TLCAGILEGGKDSCDGDSGGPLICNGQFQGIVSWGADTCAQPR.E	[186-228]
	High	[R].EPGLYTK.[V]			1	1	2	A0A0K8RT82	A0A0K8RT82 [229-235]	0	807.425	0	229	High	4.66	398.5	155.8	155.8	2.19683e-05	1.16799e-06	0	0	0.000695357	3.15002e-05	0	0	R.EPGLYTK.V	[229-235]
	High	[R].FLALLYSDR.[F]			1	1	1	A0A0K8RT82	A0A0K8RT82 [38-46]	0	1097.6	0	38	High	6.29	419.5	240.5	240.5	5.08716e-07	2.73912e-08	0	0	1.61128e-05	9.11893e-07	0	0	R.FLALLYSDR.F	[38-46]
	High	[R].FQCGGTLINEEWVLTAAHCDIR.[H]	2xCarbamidomethyl [C3; C19]		1	1	2	A0A0K8RT82	A0A0K8RT82 [47-68]	0	2590.22	0	47	High	14.69	732.5	685.8	685.8	2.03854e-15	2.07147e-16	0	0	6.45687e-14	7.27737e-15	0	0	R.FQCGGTLINEEWVLTAAHCDIR.H	[47-68]
	High	[R].AAHGGSPATSR.[T]			1	1	1	A0A0K8RT82	A0A0K8RT82 [175-185]	0	1011.5	0	175	High	7.34	547	326.7	326.7	4.53419e-08	2.87488e-09	0	0	1.43616e-06	8.60781e-08	0	0	R.AAHGGSPATSR.T	[175-185]
	High	[K].KKYFCLSSR.[N]	1xCarbamidomethyl [C5]		1	1	1	A0A0K8RT82	A0A0K8RT82 [93-101]	2	1188.62	0	93	High	1.45	242.6	77.8	77.8	0.0354379	0.00401146	0.00397727	0.0102136	0.535957	0.0291765	0.0291627	0.0528596	K.KKYFCLSSR.N	[93-101]
	Q7ZT99	Cysteine-rich venom protein catrin OS=Crotalus atrox OX=8730 PE=1 SV=1	78	23	54	23	1	240	26.6	8.06	23	260.08	0	0	3
	Confidence	Annotated Sequence	Modifications	Modifications in Master Proteins	# Protein Groups	# Proteins	# PSMs	Master Protein Accessions	Positions in Master Proteins	# Missed Cleavages	Theo. MH+ [Da]	Off by X	Position in Protein	Confidence (by Search Engine): A2 PMI-Byonic	|Log Prob| (by Search Engine): A2 PMI-Byonic	Byonic Score (by Search Engine): A2 PMI-Byonic	Delta Byonic Score (by Search Engine): A2 PMI-Byonic	Delta Mod Score (by Search Engine): A2 PMI-Byonic	PEP 2D (by Search Engine): A2 PMI-Byonic	q-Value 2D (by Search Engine): A2 PMI-Byonic	FDR 2D (by Search Engine): A2 PMI-Byonic	Peptide Group FDR 2D (by Search Engine): A2 PMI-Byonic	PEP 1D (by Search Engine): A2 PMI-Byonic	q-Value 1D (by Search Engine): A2 PMI-Byonic	FDR 1D (by Search Engine): A2 PMI-Byonic	Peptide Group FDR 1D (by Search Engine): A2 PMI-Byonic	Sequence in Protein	Positions in Protein	Peptide Group Modifications in Protein
	High	[K].MTWEDAEQFCAEQHK.[G]	1xCarbamidomethyl [C10]		1	1	1	F8S0Z1	F8S0Z1 [46-60]	0	1909.78	0	46	High	15.21	767.6	620.4	620.4	6.21903e-16	6.32192e-17	0	0	1.96982e-14	2.14506e-15	0	0	K.MTWEDAEQFCAEQHK.G	[46-60]
	High	[K].MTWEDAEQFCAEQHK.[G]	1xCarbamidomethyl [C10]; 1xOxidation [M1]		1	1	1	F8S0Z1	F8S0Z1 [46-60]	0	1925.78	0	46	High	10.45	531	521.8	521.8	3.5413e-11	2.00305e-12	0	0	1.12167e-09	5.97859e-11	0	0	K.MTWEDAEQFCAEQHK.G	[46-60]
	High	[K].THNLVCK.[F]	1xCarbamidomethyl [C6]		1	1	1	F8S0Z1	F8S0Z1 [139-145]	0	871.445	0	139	High	3.8	438.8	65.2	65.2	0.000160324	7.24237e-06	0	0	0.00505326	0.00225225	0.00223589	0.00414079	K.THNLVCK.F	[139-145]
	High	[R].VFQQK.[M]			1	1	1	F8S0Z1	F8S0Z1 [41-45]	0	649.367	0	41	High	1.14	387.1	23.8	23.8	0.0721916	0.00523272	0.00520405	0.0142349	0.712358	0.0668968	0.066868	0.117693	R.VFQQK.M	[41-45]
	High	[K].TTDNQWLSMHCSK.[T]	1xCarbamidomethyl [C11]		1	1	2	F8S0Z1	F8S0Z1 [126-138]	0	1607.69	0	126	High	12.21	630.3	447.3	447.3	6.21903e-13	5.35754e-14	0	0	1.96982e-11	1.56062e-12	0	0	K.TTDNQWLSMHCSK.T	[126-138]
	High	[K].TTDNQWLSMHCSK.[T]	1xCarbamidomethyl [C11]; 1xOxidation [M9]		1	1	3	F8S0Z1	F8S0Z1 [126-138]	0	1623.69	0	126	High	10.57	567.2	442.9	442.9	2.6666e-11	1.4386e-12	0	0	8.44621e-10	3.78398e-11	0	0	K.TTDNQWLSMHCSK.T	[126-138]
	High	[R].ELECIVSK.[T]	1xCarbamidomethyl [C4]		1	1	1	F8S0Z1	F8S0Z1 [118-125]	0	977.497	0	118	High	6.58	488.8	240.1	240.1	2.65458e-07	1.49031e-08	0	0	8.40808e-06	4.85762e-07	0	0	R.ELECIVSK.T	[118-125]
	High	[R].LEWTDGAK.[V]			1	1	1	F8S0Z1	F8S0Z1 [102-109]	0	919.452	0	102	High	4.38	424.6	166.2	166.2	4.1478e-05	2.09932e-06	0	0	0.00131211	0.000606796	0.000591017	0.00108578	R.LEWTDGAK.V	[102-109]
DIS
	P68520	Disintegrin crotatroxin OS=Crotalus atrox OX=8730 PE=1 SV=1	28	1	3	1	1	72	7.5	5.01	1	12.54	0	0	3
	Confidence	Annotated Sequence	Modifications	Modifications in Master Proteins	# Protein Groups	# Proteins	# PSMs	Master Protein Accessions	Positions in Master Proteins	# Missed Cleavages	Theo. MH+ [Da]	Off by X	Position in Protein	Confidence (by Search Engine): A2 PMI-Byonic	|Log Prob| (by Search Engine): A2 PMI-Byonic	Byonic Score (by Search Engine): A2 PMI-Byonic	Delta Byonic Score (by Search Engine): A2 PMI-Byonic	Delta Mod Score (by Search Engine): A2 PMI-Byonic	PEP 2D (by Search Engine): A2 PMI-Byonic	q-Value 2D (by Search Engine): A2 PMI-Byonic	FDR 2D (by Search Engine): A2 PMI-Byonic	Peptide Group FDR 2D (by Search Engine): A2 PMI-Byonic	PEP 1D (by Search Engine): A2 PMI-Byonic	q-Value 1D (by Search Engine): A2 PMI-Byonic	FDR 1D (by Search Engine): A2 PMI-Byonic	Peptide Group FDR 1D (by Search Engine): A2 PMI-Byonic	Sequence in Protein	Positions in Protein	Peptide Group Modifications in Protein
	High	[K].NVEKEDEAPK.[M]			1	1	1	P34182	P34182 [156-165]	1	1158.56	0	156	High	8.32	526.3	390.3	390.3	4.73153e-09	3.01582e-10	0	0	1.49867e-07	9.42495e-09	0	0	K.NVEKEDEAPK.M	[156-165]
	High	[K].RSTGVVQDHSEINLR.[V]			1	1	5	P34182	P34182 [308-322]	1	1710.89	0	308	High	11.7	597	388.9	388.9	1.98116e-12	1.67986e-13	0	0	6.27513e-11	4.49543e-12	0	0	K.RSTGVVQDHSEINLR.V	[308-322]
	High	[R].YVELFIVVDHGMYTK.[Y]	1xOxidation [M12]		1	1	5	P34182	P34182 [194-208]	0	1829.91	0	194	High	10.08	572.2	411.9	411.9	8.37069e-11	5.3442e-12	0	0	2.65134e-09	1.79554e-10	0	0	R.YVELFIVVDHGMYTK.Y	[194-208]
	High	[R].YVELFIVVDHGMYTK.[Y]			1	1	1	P34182	P34182 [194-208]	0	1813.92	0	194	High	5.23	430.9	2.5	2.5	5.90486e-06	3.31351e-07	0	0	0.000186997	9.75214e-06	0	0	R.YVELFIVVDHGMYTK.Y	[194-208]
	High	[R].STGVVQDHSEINLR.[V]			1	1	3	P34182	P34182 [309-322]	0	1554.79	0	309	High	11.91	580	504.4	504.4	1.22441e-12	1.17485e-13	0	0	3.8782e-11	2.81703e-12	0	0	R.STGVVQDHSEINLR.V	[309-322]
	High	[R].ETDLLKR.[K]			1	1	1	P34182	P34182 [270-276]	1	874.499	0	270	High	4.88	450.7	170.9	170.9	1.31823e-05	6.98421e-07	0	0	0.00041737	2.07351e-05	0	0	R.ETDLLKR.K	[270-276]
	High	[R].ETDLLK.[R]			1	1	1	P34182	P34182 [270-275]	0	718.398	0	270	High	3.54	439.9	43.5	43.5	0.000285645	0.000331455	0.000328623	0	0.00896897	0.00385675	0.00383982	0.00714286	R.ETDLLK.R	[270-275]
	P0C7X6	Disintegrin horrdistatin-2 OS=Crotalus horridus OX=35024 PE=1 SV=1	27	1	1	1	1	71	7.4	5.01	1	12.41	0	0	3
	Confidence	Annotated Sequence	Modifications	Modifications in Master Proteins	# Protein Groups	# Proteins	# PSMs	Master Protein Accessions	Positions in Master Proteins	# Missed Cleavages	Theo. MH+ [Da]	Off by X	Position in Protein	Confidence (by Search Engine): A2 PMI-Byonic	|Log Prob| (by Search Engine): A2 PMI-Byonic	Byonic Score (by Search Engine): A2 PMI-Byonic	Delta Byonic Score (by Search Engine): A2 PMI-Byonic	Delta Mod Score (by Search Engine): A2 PMI-Byonic	PEP 2D (by Search Engine): A2 PMI-Byonic	q-Value 2D (by Search Engine): A2 PMI-Byonic	FDR 2D (by Search Engine): A2 PMI-Byonic	Peptide Group FDR 2D (by Search Engine): A2 PMI-Byonic	PEP 1D (by Search Engine): A2 PMI-Byonic	q-Value 1D (by Search Engine): A2 PMI-Byonic	FDR 1D (by Search Engine): A2 PMI-Byonic	Peptide Group FDR 1D (by Search Engine): A2 PMI-Byonic	Sequence in Protein	Positions in Protein	Peptide Group Modifications in Protein
	High	[K].SSCDGDSGGPLICNGEIQGIVSWGGDICAQPHEPGVYTK.[V]	3xCarbamidomethyl [C3; C13; C28]		1	1	3	A0A2I7YS87	A0A2I7YS87 [198-236]	0	4117.83	0	198	High	28.53	1416.6	1261.6	1261.6	2.95789e-29	2.95759e-29	0	0	9.36873e-28	9.36779e-28	0	0	K.SSCDGDSGGPLICNGEIQGIVSWGGDICAQPHEPGVYTK.V	[198-236]
	High	[R].AAYAGLPATSR.[I]			1	1	1	A0A2I7YS87	A0A2I7YS87 [176-186]	0	1077.57	0	176	High	7.66	471.7	336.1	336.1	2.18922e-08	1.34214e-09	0	0	6.93416e-07	4.09838e-08	0	0	R.AAYAGLPATSR.I	[176-186]
	High	[R].LKGLNKDVQTR.[V]			1	1	1	A0A2I7YS87	A0A2I7YS87 [80-90]	2	1271.74	0	80	High	5.98	412.4	252.2	252.2	1.04252e-06	6.21655e-08	0	0	3.30199e-05	1.93246e-06	0	0	R.LKGLNKDVQTR.V	[80-90]
	High	[R].GNMLIFFGVHR.[L]			1	1	1	A0A2I7YS87	A0A2I7YS87 [69-79]	0	1290.68	0	69	High	7.58	506.2	324.3	324.3	2.6166e-08	1.55448e-09	0	0	8.28784e-07	4.86702e-08	0	0	R.GNMLIFFGVHR.L	[69-79]
	High	[R].GNMLIFFGVHR.[L]	1xOxidation [M3]		1	1	2	A0A2I7YS87	A0A2I7YS87 [69-79]	0	1306.67	0	69	High	7.62	470.5	362.3	362.3	2.39681e-08	1.48848e-09	0	0	7.59165e-07	4.66163e-08	0	0	R.GNMLIFFGVHR.L	[69-79]
	High	[K].GLNKDVQTR.[V]			1	1	1	A0A2I7YS87	A0A2I7YS87 [82-90]	1	1030.56	0	82	High	4.29	322.1	161.6	161.6	5.14713e-05	2.53144e-06	0	0	0.00162774	0.000606796	0.000586166	0.00107643	K.GLNKDVQTR.V	[82-90]
	P0C7X7	Disintegrin mojastin-2 OS=Crotalus scutulatus scutulatus OX=8738 PE=1 SV=1	66	7	17	7	1	73	7.6	4.84	7	68.96	0	0	3
	Confidence	Annotated Sequence	Modifications	Modifications in Master Proteins	# Protein Groups	# Proteins	# PSMs	Master Protein Accessions	Positions in Master Proteins	# Missed Cleavages	Theo. MH+ [Da]	Off by X	Position in Protein	Confidence (by Search Engine): A2 PMI-Byonic	|Log Prob| (by Search Engine): A2 PMI-Byonic	Byonic Score (by Search Engine): A2 PMI-Byonic	Delta Byonic Score (by Search Engine): A2 PMI-Byonic	Delta Mod Score (by Search Engine): A2 PMI-Byonic	PEP 2D (by Search Engine): A2 PMI-Byonic	q-Value 2D (by Search Engine): A2 PMI-Byonic	FDR 2D (by Search Engine): A2 PMI-Byonic	Peptide Group FDR 2D (by Search Engine): A2 PMI-Byonic	PEP 1D (by Search Engine): A2 PMI-Byonic	q-Value 1D (by Search Engine): A2 PMI-Byonic	FDR 1D (by Search Engine): A2 PMI-Byonic	Peptide Group FDR 1D (by Search Engine): A2 PMI-Byonic	Sequence in Protein	Positions in Protein	Peptide Group Modifications in Protein
	High	[R].YCYLPVKEPQNWYEAER.[F]	1xCarbamidomethyl [C2]		1	1	1	G9DCI0	G9DCI0 [37-53]	1	2245.04	0	37	High	13.86	655.1	655.1	655.1	1.3722e-14	1.40046e-15	0	0	4.34632e-13	4.68606e-14	0	0	R.YCYLPVKEPQNWYEAER.F	[37-53]
	High	[R].YVWIGLR.[V]			1	1	1	G9DCI0	G9DCI0 [90-96]	0	906.52	0	90	High	4.43	372.7	142.1	142.1	3.72593e-05	1.92484e-06	0	0	0.00117881	0.000606796	0.000594177	0.00108814	R.YVWIGLR.V	[90-96]
	High	[K].GQPCSSISYENLVDPFECFMVR.[K]	2xCarbamidomethyl [C4; C18]		1	1	2	G9DCI0	G9DCI0 [101-122]	0	2635.16	0	101	High	13.63	709.8	611.7	611.7	2.33034e-14	2.39066e-15	0	0	7.38115e-13	7.94273e-14	0	0	K.GQPCSSISYENLVDPFECFMVR.K	[101-122]
	High	[K].GQPCSSISYENLVDPFECFMVR.[K]	2xCarbamidomethyl [C4; C18]; 1xOxidation [M20]		1	1	2	G9DCI0	G9DCI0 [101-122]	0	2651.16	0	101	High	11.6	580.7	551.3	551.3	2.50719e-12	1.95139e-13	0	0	7.9413e-11	5.53395e-12	0	0	K.GQPCSSISYENLVDPFECFMVR.K	[101-122]
	C0HJM5	Disintegrin sasaimin OS=Cerrophidion sasai OX=1200835 PE=1 SV=1	31	1	1	1	1	72	7.6	4.88	1	8.38	0	0	3	Acetyl [N-Term]
	Confidence	Annotated Sequence	Modifications	Modifications in Master Proteins	# Protein Groups	# Proteins	# PSMs	Master Protein Accessions	Positions in Master Proteins	# Missed Cleavages	Theo. MH+ [Da]	Off by X	Position in Protein	Confidence (by Search Engine): A2 PMI-Byonic	|Log Prob| (by Search Engine): A2 PMI-Byonic	Byonic Score (by Search Engine): A2 PMI-Byonic	Delta Byonic Score (by Search Engine): A2 PMI-Byonic	Delta Mod Score (by Search Engine): A2 PMI-Byonic	PEP 2D (by Search Engine): A2 PMI-Byonic	q-Value 2D (by Search Engine): A2 PMI-Byonic	FDR 2D (by Search Engine): A2 PMI-Byonic	Peptide Group FDR 2D (by Search Engine): A2 PMI-Byonic	PEP 1D (by Search Engine): A2 PMI-Byonic	q-Value 1D (by Search Engine): A2 PMI-Byonic	FDR 1D (by Search Engine): A2 PMI-Byonic	Peptide Group FDR 1D (by Search Engine): A2 PMI-Byonic	Sequence in Protein	Positions in Protein	Peptide Group Modifications in Protein
	High	[K].YEDWAEESYCVYFK.[S]	1xCarbamidomethyl [C10]		1	2	1	G9DCH9	G9DCH9 [110-123]	0	1888.77	0	110	High	13.82	673.5	596.6	596.6	1.5059e-14	1.56112e-15	0	0	4.7698e-13	5.34007e-14	0	0	K.YEDWAEESYCVYFK.S	[110-123]
	High	[K].STNNKWR.[S]			1	2	2	G9DCH9	G9DCH9 [124-130]	1	905.459	0	124	High	3.23	402.6	144.1	144.1	0.000587099	0.000646204	0.000641643	0.00101215	0.0182332	0.00593952	0.00591716	0.01002	K.STNNKWR.S	[124-130]
	High	[K].CSWQWSDGAMLK.[Y]	1xCarbamidomethyl [C1]		1	2	1	G9DCH9	G9DCH9 [98-109]	0	1468.63	0	98	High	13.42	654.7	432.2	432.2	3.77755e-14	4.24514e-15	0	0	1.1965e-12	1.54373e-13	0	0	K.CSWQWSDGAMLK.Y	[98-109]
	High	[K].CSWQWSDGAMLK.[Y]	1xCarbamidomethyl [C1]; 1xOxidation [M10]		1	2	2	G9DCH9	G9DCH9 [98-109]	0	1484.63	0	98	High	13.42	666.4	424.9	424.9	3.77755e-14	4.03975e-15	0	0	1.1965e-12	1.44856e-13	0	0	K.CSWQWSDGAMLK.Y	[98-109]
	P31987	Disintegrin viridin OS=Crotalus viridis viridis OX=8742 PE=1 SV=1	27	3	4	3	1	71	7.6	7.72	3	34.22	0	0	3
HYAL
	J3S820	Hyaluronidase OS=Crotalus adamanteus OX=8729 PE=1 SV=1	4	2	3	2	1	449	52.5	8.91	2	5.22	0	0	3
	Confidence	Annotated Sequence	Modifications	Modifications in Master Proteins	# Protein Groups	# Proteins	# PSMs	Master Protein Accessions	Positions in Master Proteins	# Missed Cleavages	Theo. MH+ [Da]	Off by X	Position in Protein	Confidence (by Search Engine): A2 PMI-Byonic	|Log Prob| (by Search Engine): A2 PMI-Byonic	Byonic Score (by Search Engine): A2 PMI-Byonic	Delta Byonic Score (by Search Engine): A2 PMI-Byonic	Delta Mod Score (by Search Engine): A2 PMI-Byonic	PEP 2D (by Search Engine): A2 PMI-Byonic	q-Value 2D (by Search Engine): A2 PMI-Byonic	FDR 2D (by Search Engine): A2 PMI-Byonic	Peptide Group FDR 2D (by Search Engine): A2 PMI-Byonic	PEP 1D (by Search Engine): A2 PMI-Byonic	q-Value 1D (by Search Engine): A2 PMI-Byonic	FDR 1D (by Search Engine): A2 PMI-Byonic	Peptide Group FDR 1D (by Search Engine): A2 PMI-Byonic	Sequence in Protein	Positions in Protein	Peptide Group Modifications in Protein
	High	[R].ETVLLNR.[K]			1	1	1	J3RY90	J3RY90 [277-283]	0	844.489	0	277	High	5.78	478.6	198.1	198.1	1.66902e-06	9.43514e-08	0	0	5.28618e-05	2.85096e-06	0	0	R.ETVLLNR.K	[277-283]
	High	[R].DEDIGMVLPGTK.[C]	1xOxidation [M6]		1	1	2	J3RY90	J3RY90 [582-593]	0	1290.62	0	582	High	14.51	704.5	510.5	510.5	3.07143e-15	2.85025e-16	0	0	9.72847e-14	9.9206e-15	0	0	R.DEDIGMVLPGTK.C	[582-593]
	High	[R].DEDIGMVLPGTK.[C]			1	1	2	J3RY90	J3RY90 [582-593]	0	1274.63	0	582	High	14.42	734.8	550.5	550.5	3.77755e-15	4.28554e-16	0	0	1.1965e-13	1.56362e-14	0	0	R.DEDIGMVLPGTK.C	[582-593]
	T1D6Q3	Hyaluronidase OS=Crotalus horridus OX=35024 PE=2 SV=1	27	10	16	10	1	449	52.5	8.92	10	92.58	0	0	3
	Confidence	Annotated Sequence	Modifications	Modifications in Master Proteins	# Protein Groups	# Proteins	# PSMs	Master Protein Accessions	Positions in Master Proteins	# Missed Cleavages	Theo. MH+ [Da]	Off by X	Position in Protein	Confidence (by Search Engine): A2 PMI-Byonic	|Log Prob| (by Search Engine): A2 PMI-Byonic	Byonic Score (by Search Engine): A2 PMI-Byonic	Delta Byonic Score (by Search Engine): A2 PMI-Byonic	Delta Mod Score (by Search Engine): A2 PMI-Byonic	PEP 2D (by Search Engine): A2 PMI-Byonic	q-Value 2D (by Search Engine): A2 PMI-Byonic	FDR 2D (by Search Engine): A2 PMI-Byonic	Peptide Group FDR 2D (by Search Engine): A2 PMI-Byonic	PEP 1D (by Search Engine): A2 PMI-Byonic	q-Value 1D (by Search Engine): A2 PMI-Byonic	FDR 1D (by Search Engine): A2 PMI-Byonic	Peptide Group FDR 1D (by Search Engine): A2 PMI-Byonic	Sequence in Protein	Positions in Protein	Peptide Group Modifications in Protein
	High	[R].CTGQSGDCPR.[K]	2xCarbamidomethyl [C1; C8]		1	1	1	J3S827	J3S827 [466-475]	0	1137.44	0	466	High	13.28	700.6	611.9	611.9	5.2437e-14	5.79735e-15	0	0	1.66089e-12	1.86546e-13	0	0	R.CTGQSGDCPR.K	[466-475]
	High	[R].IFTKYEGDKTEICSR.[I]	1xCarbamidomethyl [C13]		1	1	2	J3S827	J3S827 [205-219]	2	1846.9	0	205	High	6.13	395	338.6	338.6	7.35623e-07	4.3809e-08	0	0	2.32996e-05	1.4088e-06	0	0	R.IFTKYEGDKTEICSR.I	[205-219]
	High	[K].GRGDNPDDRCTGQSGDCPR.[K]	2xCarbamidomethyl [C10; C17]		1	1	1	J3S827	J3S827 [457-475]	2	2119.86	0	457	High	4.97	298.4	298.4	298.4	1.07488e-05	5.80502e-07	0	0	0.000340346	1.77532e-05	0	0	K.GRGDNPDDRCTGQSGDCPR.K	[457-475]
	High	[R].GDNPDDRCTGQSGDCPR.[K]	2xCarbamidomethyl [C8; C15]		1	1	1	J3S827	J3S827 [459-475]	1	1906.74	0	459	High	11.86	595.6	595.6	595.6	1.3722e-12	1.28335e-13	0	0	4.34632e-11	3.24892e-12	0	0	R.GDNPDDRCTGQSGDCPR.K	[459-475]
LAAO
	C0HJE7	L-amino acid oxidase (Fragment) OS=Crotalus durissus terrificus OX=8732 PE=1 SV=1	31	2	2	2	1	39	4.5	4.88	2	7.01	0	0	3
	Confidence	Annotated Sequence	Modifications	Modifications in Master Proteins	# Protein Groups	# Proteins	# PSMs	Master Protein Accessions	Positions in Master Proteins	# Missed Cleavages	Theo. MH+ [Da]	Off by X	Position in Protein	Confidence (by Search Engine): A2 PMI-Byonic	|Log Prob| (by Search Engine): A2 PMI-Byonic	Byonic Score (by Search Engine): A2 PMI-Byonic	Delta Byonic Score (by Search Engine): A2 PMI-Byonic	Delta Mod Score (by Search Engine): A2 PMI-Byonic	PEP 2D (by Search Engine): A2 PMI-Byonic	q-Value 2D (by Search Engine): A2 PMI-Byonic	FDR 2D (by Search Engine): A2 PMI-Byonic	Peptide Group FDR 2D (by Search Engine): A2 PMI-Byonic	PEP 1D (by Search Engine): A2 PMI-Byonic	q-Value 1D (by Search Engine): A2 PMI-Byonic	FDR 1D (by Search Engine): A2 PMI-Byonic	Peptide Group FDR 1D (by Search Engine): A2 PMI-Byonic	Sequence in Protein	Positions in Protein	Peptide Group Modifications in Protein
	High	[K].TLPDVPYCANIK.[L]	1xCarbamidomethyl [C8]		1	1	2	Q8QHK2	Q8QHK2 [156-167]	0	1390.7	0	156	High	12.51	642.1	433.1	433.1	3.07143e-13	2.96024e-14	0	0	9.72847e-12	9.97875e-13	0	0	K.TLPDVPYCANIK.L	[156-167]
	High	[K].LLDDAVCQPPYPELPATSR.[T]	1xCarbamidomethyl [C7]		1	1	2	Q8QHK2	Q8QHK2 [168-186]	0	2142.05	0	168	High	11.91	585.3	450.4	450.4	1.21854e-12	1.15134e-13	0	0	3.8596e-11	2.69543e-12	0	0	K.LLDDAVCQPPYPELPATSR.T	[168-186]
	Confidence	Annotated Sequence	Modifications	Modifications in Master Proteins	# Protein Groups	# Proteins	# PSMs	Master Protein Accessions	Positions in Master Proteins	# Missed Cleavages	Theo. MH+ [Da]	Off by X	Position in Protein	Confidence (by Search Engine): A2 PMI-Byonic	|Log Prob| (by Search Engine): A2 PMI-Byonic	Byonic Score (by Search Engine): A2 PMI-Byonic	Delta Byonic Score (by Search Engine): A2 PMI-Byonic	Delta Mod Score (by Search Engine): A2 PMI-Byonic	PEP 2D (by Search Engine): A2 PMI-Byonic	q-Value 2D (by Search Engine): A2 PMI-Byonic	FDR 2D (by Search Engine): A2 PMI-Byonic	Peptide Group FDR 2D (by Search Engine): A2 PMI-Byonic	PEP 1D (by Search Engine): A2 PMI-Byonic	q-Value 1D (by Search Engine): A2 PMI-Byonic	FDR 1D (by Search Engine): A2 PMI-Byonic	Peptide Group FDR 1D (by Search Engine): A2 PMI-Byonic	Sequence in Protein	Positions in Protein	Peptide Group Modifications in Protein
	High	[R].VYNVK.[Q]			1	1	1	J3RZ14	J3RZ14 [275-279]	0	622.356	0	275	High	1.65	320.3	77	77	0.0222026	0.00382128	0.00375505	0.00944287	0.415975	0.0215475	0.0215264	0.03902	R.VYNVK.Q	[275-279]
	High	[R].YMYQDGR.[T]			1	1	1	J3RZ14	J3RZ14 [51-57]	0	932.393	0	51	High	1.54	273.9	90.9	90.9	0.028705	0.00401146	0.00400458	0.0102708	0.481393	0.0248566	0.0248329	0.0448944	R.YMYQDGR.T	[51-57]
	High	[R].TLNQLYLEAASR.[Q]			1	1	1	J3RZ14	J3RZ14 [78-89]	0	1378.73	0	78	High	12.42	648.1	517.4	517.4	3.77755e-13	3.53122e-14	0	0	1.1965e-11	1.14081e-12	0	0	R.TLNQLYLEAASR.Q	[78-89]
	High	[R].TQGWVQGR.[S]			1	1	1	J3RZ14	J3RZ14 [58-65]	0	931.474	0	58	High	6.66	495.1	224.2	224.2	2.16333e-07	1.20156e-08	0	0	6.8521e-06	3.77274e-07	0	0	R.TQGWVQGR.S	[58-65]
	High	[K].GGKEFVSFAK.[F]			1	1	1	J3RZ14	J3RZ14 [223-232]	1	1069.57	0	223	High	5.66	411.3	209.6	209.6	2.17988e-06	1.26465e-07	0	0	6.90412e-05	3.91922e-06	0	0	K.GGKEFVSFAK.F	[223-232]
	Confidence	Annotated Sequence	Modifications	Modifications in Master Proteins	# Protein Groups	# Proteins	# PSMs	Master Protein Accessions	Positions in Master Proteins	# Missed Cleavages	Theo. MH+ [Da]	Off by X	Position in Protein	Confidence (by Search Engine): A2 PMI-Byonic	|Log Prob| (by Search Engine): A2 PMI-Byonic	Byonic Score (by Search Engine): A2 PMI-Byonic	Delta Byonic Score (by Search Engine): A2 PMI-Byonic	Delta Mod Score (by Search Engine): A2 PMI-Byonic	PEP 2D (by Search Engine): A2 PMI-Byonic	q-Value 2D (by Search Engine): A2 PMI-Byonic	FDR 2D (by Search Engine): A2 PMI-Byonic	Peptide Group FDR 2D (by Search Engine): A2 PMI-Byonic	PEP 1D (by Search Engine): A2 PMI-Byonic	q-Value 1D (by Search Engine): A2 PMI-Byonic	FDR 1D (by Search Engine): A2 PMI-Byonic	Peptide Group FDR 1D (by Search Engine): A2 PMI-Byonic	Sequence in Protein	Positions in Protein	Peptide Group Modifications in Protein
	High	[R].IYECVNTLNLIYR.[A]	1xCarbamidomethyl [C4]		1	1	1	T1DMN4	T1DMN4 [226-238]	0	1670.86	0	226	High	10.54	525.9	408.5	408.5	2.87934e-11	1.59596e-12	0	0	9.12004e-10	4.25971e-11	0	0	R.IYECVNTLNLIYR.A	[226-238]
	High	[K].ASQLNFTPEQR.[R]			1	1	2	T1DMN4	T1DMN4 [182-192]	0	1290.64	0	182	High	12.51	654.2	437.6	437.6	3.1228e-13	3.09764e-14	0	0	9.89119e-12	1.06319e-12	0	0	K.ASQLNFTPEQR.R	[182-192]
	A0A0F7Z0X7	Cadam10_LAAO-1 OS=Crotalus adamanteus OX=8729 PE=2 SV=1	70	56	139	56	1	516	58.7	7.93	56	614.12	0	0	3
SVMP
	A0A0K8RT96	Metalloproteinase (Type II) 1 OS=Crotalus horridus OX=35024 PE=3 SV=1	8	2	5	2	1	478	54	5.19	2	17.26	0	0	3
	Confidence	Annotated Sequence	Modifications	Modifications in Master Proteins	# Protein Groups	# Proteins	# PSMs	Master Protein Accessions	Positions in Master Proteins	# Missed Cleavages	Theo. MH+ [Da]	Off by X	Position in Protein	Confidence (by Search Engine): A2 PMI-Byonic	|Log Prob| (by Search Engine): A2 PMI-Byonic	Byonic Score (by Search Engine): A2 PMI-Byonic	Delta Byonic Score (by Search Engine): A2 PMI-Byonic	Delta Mod Score (by Search Engine): A2 PMI-Byonic	PEP 2D (by Search Engine): A2 PMI-Byonic	q-Value 2D (by Search Engine): A2 PMI-Byonic	FDR 2D (by Search Engine): A2 PMI-Byonic	Peptide Group FDR 2D (by Search Engine): A2 PMI-Byonic	PEP 1D (by Search Engine): A2 PMI-Byonic	q-Value 1D (by Search Engine): A2 PMI-Byonic	FDR 1D (by Search Engine): A2 PMI-Byonic	Peptide Group FDR 1D (by Search Engine): A2 PMI-Byonic	Sequence in Protein	Positions in Protein	Peptide Group Modifications in Protein
	High	[R].RTIPHIWIGLR.[R]			1	1	1	A0A1W7RBC3	A0A1W7RBC3 [84-94]	1	1361.82	0	84	High	8.38	412.6	372.5	372.5	4.15255e-09	2.65546e-10	0	0	1.31528e-07	7.97338e-09	0	0	R.RTIPHIWIGLR.R	[84-94]
	High	[K].WANTFCGQR.[N]	1xCarbamidomethyl [C6]		1	1	1	A0A1W7RBC3	A0A1W7RBC3 [138-146]	0	1139.51	0	138	High	8.68	537.3	381.5	381.5	2.11135e-09	1.50308e-10	0	0	6.68751e-08	4.63147e-09	0	0	K.WANTFCGQR.N	[138-146]
	High	[R].TIPHIWIGLR.[R]			1	1	1	A0A1W7RBC3	A0A1W7RBC3 [85-94]	0	1205.72	0	85	High	7.14	436.7	347.9	347.9	7.21877e-08	4.37963e-09	0	0	2.28647e-06	1.34549e-07	0	0	R.TIPHIWIGLR.R	[85-94]
	A0A0K8RZ12	Metalloproteinase (Type II) 1 OS=Crotalus horridus OX=35024 PE=4 SV=1	11	4	6	4	1	485	54.6	6.13	4	38.56	0	0	3
	Confidence	Annotated Sequence	Modifications	Modifications in Master Proteins	# Protein Groups	# Proteins	# PSMs	Master Protein Accessions	Positions in Master Proteins	# Missed Cleavages	Theo. MH+ [Da]	Off by X	Position in Protein	Confidence (by Search Engine): A2 PMI-Byonic	|Log Prob| (by Search Engine): A2 PMI-Byonic	Byonic Score (by Search Engine): A2 PMI-Byonic	Delta Byonic Score (by Search Engine): A2 PMI-Byonic	Delta Mod Score (by Search Engine): A2 PMI-Byonic	PEP 2D (by Search Engine): A2 PMI-Byonic	q-Value 2D (by Search Engine): A2 PMI-Byonic	FDR 2D (by Search Engine): A2 PMI-Byonic	Peptide Group FDR 2D (by Search Engine): A2 PMI-Byonic	PEP 1D (by Search Engine): A2 PMI-Byonic	q-Value 1D (by Search Engine): A2 PMI-Byonic	FDR 1D (by Search Engine): A2 PMI-Byonic	Peptide Group FDR 1D (by Search Engine): A2 PMI-Byonic	Sequence in Protein	Positions in Protein	Peptide Group Modifications in Protein
	High	[T].PPAGPDVGPR.[-]			1	1	4	P0CJ34	P0CJ34 [2-11]	0	962.505	0	2	High	5.37	413.6	171.5	171.5	4.23153e-06	2.41106e-07	0	0	0.000134012	7.49157e-06	0	0	T.PPAGPDVGPR.-	[2-11]
	High	[-].TPPAGPDVGP.[R]			1	1	1	P0CJ34	P0CJ34 [1-10]	0	907.452	0	1	High	4.66	447.3	265.2	265.2	2.18439e-05	1.16027e-06	0	0	0.000691422	3.10944e-05	0	0	-.TPPAGPDVGP.R	[1-10]
	High	[-].TPPAGPDVGPR.[-]			1	1	4	P0CJ34	P0CJ34 [1-11]	0	1063.55	0	1	High	8.9	499.5	337	337	1.25438e-09	8.09873e-11	0	0	3.97314e-08	2.70748e-09	0	0	-.TPPAGPDVGPR.-	[1-11]
	High	[-].TPPAGPDVGPR.[-]	1xAcetyl [N-Term]	P0CJ34 1xAcetyl [N-Term]	1	1	2	P0CJ34	P0CJ34 [1-11]	0	1105.56	0	1	High	5.73	371.5	238	238	1.86077e-06	1.07183e-07	0	0	5.89348e-05	3.29517e-06	0	0	-.TPPAGPDVGPR.-	[1-11]	1xAcetyl [N-Term]
	A0A0K8RYQ8	Metalloproteinase (Type II) 3a OS=Crotalus horridus OX=35024 PE=3 SV=1	3	1	1	1	1	478	53.1	5.44	1	2.3	4	0.0272109	1
	Confidence	Annotated Sequence	Modifications	Modifications in Master Proteins	# Protein Groups	# Proteins	# PSMs	Master Protein Accessions	Positions in Master Proteins	# Missed Cleavages	Theo. MH+ [Da]	Off by X	Position in Protein	Confidence (by Search Engine): A2 PMI-Byonic	|Log Prob| (by Search Engine): A2 PMI-Byonic	Byonic Score (by Search Engine): A2 PMI-Byonic	Delta Byonic Score (by Search Engine): A2 PMI-Byonic	Delta Mod Score (by Search Engine): A2 PMI-Byonic	PEP 2D (by Search Engine): A2 PMI-Byonic	q-Value 2D (by Search Engine): A2 PMI-Byonic	FDR 2D (by Search Engine): A2 PMI-Byonic	Peptide Group FDR 2D (by Search Engine): A2 PMI-Byonic	PEP 1D (by Search Engine): A2 PMI-Byonic	q-Value 1D (by Search Engine): A2 PMI-Byonic	FDR 1D (by Search Engine): A2 PMI-Byonic	Peptide Group FDR 1D (by Search Engine): A2 PMI-Byonic	Sequence in Protein	Positions in Protein	Peptide Group Modifications in Protein
	High	[K].QEMTWADAEK.[F]	1xOxidation [M3]		1	1	1	O93427	O93427 [44-53]	0	1224.52	0	44	High	9.37	587	354	354	4.24024e-10	2.16389e-11	0	0	1.34306e-08	7.4118e-10	0	0	K.QEMTWADAEK.F	[44-53]
	High	[K].QEMTWADAEK.[F]			1	1	1	O93427	O93427 [44-53]	0	1208.53	0	44	High	10.39	639.4	364	364	4.08019e-11	2.48736e-12	0	0	1.29236e-09	7.37826e-11	0	0	K.QEMTWADAEK.F	[44-53]
	A0A0K8S030	Metalloproteinase (Type II) 4a OS=Crotalus horridus OX=35024 PE=3 SV=1	15	7	18	7	1	478	53.6	6.1	7	59.56	0	0	3
	Confidence	Annotated Sequence	Modifications	Modifications in Master Proteins	# Protein Groups	# Proteins	# PSMs	Master Protein Accessions	Positions in Master Proteins	# Missed Cleavages	Theo. MH+ [Da]	Off by X	Position in Protein	Confidence (by Search Engine): A2 PMI-Byonic	|Log Prob| (by Search Engine): A2 PMI-Byonic	Byonic Score (by Search Engine): A2 PMI-Byonic	Delta Byonic Score (by Search Engine): A2 PMI-Byonic	Delta Mod Score (by Search Engine): A2 PMI-Byonic	PEP 2D (by Search Engine): A2 PMI-Byonic	q-Value 2D (by Search Engine): A2 PMI-Byonic	FDR 2D (by Search Engine): A2 PMI-Byonic	Peptide Group FDR 2D (by Search Engine): A2 PMI-Byonic	PEP 1D (by Search Engine): A2 PMI-Byonic	q-Value 1D (by Search Engine): A2 PMI-Byonic	FDR 1D (by Search Engine): A2 PMI-Byonic	Peptide Group FDR 1D (by Search Engine): A2 PMI-Byonic	Sequence in Protein	Positions in Protein	Peptide Group Modifications in Protein
	High	[R].TCRDPCCDAATCK.[L]	4xCarbamidomethyl [C2; C6; C7; C12]		1	1	1	C5H5D1	C5H5D1 [235-247]	1	1614.61	0	235	High	10.43	571.5	571.5	571.5	3.69323e-11	2.20553e-12	0	0	1.1698e-09	6.72412e-11	0	0	R.TCRDPCCDAATCK.L	[235-247]
	High	[R].DPCCDAATCK.[L]	3xCarbamidomethyl [C3; C4; C9]		1	1	1	C5H5D1	C5H5D1 [238-247]	0	1197.43	0	238	High	8.74	569	569	569	1.82177e-09	1.35715e-10	0	0	5.77029e-08	4.12959e-09	0	0	R.DPCCDAATCK.L	[238-247]
	A0A0K8RYQ3	Metalloproteinase (Type III) 1 OS=Crotalus horridus OX=35024 PE=3 SV=1	5	4	4	4	1	609	68.2	6.52	4	26.58	0	0	3
	Confidence	Annotated Sequence	Modifications	Modifications in Master Proteins	# Protein Groups	# Proteins	# PSMs	Master Protein Accessions	Positions in Master Proteins	# Missed Cleavages	Theo. MH+ [Da]	Off by X	Position in Protein	Confidence (by Search Engine): A2 PMI-Byonic	|Log Prob| (by Search Engine): A2 PMI-Byonic	Byonic Score (by Search Engine): A2 PMI-Byonic	Delta Byonic Score (by Search Engine): A2 PMI-Byonic	Delta Mod Score (by Search Engine): A2 PMI-Byonic	PEP 2D (by Search Engine): A2 PMI-Byonic	q-Value 2D (by Search Engine): A2 PMI-Byonic	FDR 2D (by Search Engine): A2 PMI-Byonic	Peptide Group FDR 2D (by Search Engine): A2 PMI-Byonic	PEP 1D (by Search Engine): A2 PMI-Byonic	q-Value 1D (by Search Engine): A2 PMI-Byonic	FDR 1D (by Search Engine): A2 PMI-Byonic	Peptide Group FDR 1D (by Search Engine): A2 PMI-Byonic	Sequence in Protein	Positions in Protein	Peptide Group Modifications in Protein
	High	[K].VDATEESELAQQFGVR.[G]			1	1	1	T1E4U1	T1E4U1 [87-102]	0	1778.86	0	87	High	14.43	728.6	578.8	578.8	3.67852e-15	3.95589e-16	0	0	1.16514e-13	1.409e-14	0	0	K.VDATEESELAQQFGVR.G	[87-102]
	High	[K].LLSENSEIR.[L]			1	1	1	T1E4U1	T1E4U1 [75-83]	0	1060.56	0	75	High	4.74	385.4	127.8	127.8	1.82212e-05	9.52406e-07	0	0	0.000576816	2.57324e-05	0	0	K.LLSENSEIR.L	[75-83]
	High	[R].LITLEEEMTK.[Y]			1	1	1	T1E4U1	T1E4U1 [322-331]	0	1206.63	0	322	High	3.62	414.9	141.2	141.2	0.000242467	1.00929e-05	0	0	0.00762322	0.00332594	0.00331858	0.00616016	R.LITLEEEMTK.Y	[322-331]
	A0A0K8RYU7	Metalloproteinase (Type III) 3a OS=Crotalus horridus OX=35024 PE=3 SV=1	9	4	5	4	1	612	67.8	5.87	4	12.61	0	0	3
	Confidence	Annotated Sequence	Modifications	Modifications in Master Proteins	# Protein Groups	# Proteins	# PSMs	Master Protein Accessions	Positions in Master Proteins	# Missed Cleavages	Theo. MH+ [Da]	Off by X	Position in Protein	Confidence (by Search Engine): A2 PMI-Byonic	|Log Prob| (by Search Engine): A2 PMI-Byonic	Byonic Score (by Search Engine): A2 PMI-Byonic	Delta Byonic Score (by Search Engine): A2 PMI-Byonic	Delta Mod Score (by Search Engine): A2 PMI-Byonic	PEP 2D (by Search Engine): A2 PMI-Byonic	q-Value 2D (by Search Engine): A2 PMI-Byonic	FDR 2D (by Search Engine): A2 PMI-Byonic	Peptide Group FDR 2D (by Search Engine): A2 PMI-Byonic	PEP 1D (by Search Engine): A2 PMI-Byonic	q-Value 1D (by Search Engine): A2 PMI-Byonic	FDR 1D (by Search Engine): A2 PMI-Byonic	Peptide Group FDR 1D (by Search Engine): A2 PMI-Byonic	Sequence in Protein	Positions in Protein	Peptide Group Modifications in Protein
	High	[K].LRPGAQCAEGLCCDQCR.[F]	4xCarbamidomethyl [C7; C12; C13; C16]		1	1	2	A0A0K8RT96	A0A0K8RT96 [428-444]	0	2050.87	0	428	High	10.87	570.6	570.6	570.6	1.33355e-11	8.34815e-13	0	0	4.22389e-10	2.03726e-11	0	0	K.LRPGAQCAEGLCCDQCR.F	[428-444]
	High	[R].ISHDNAQLLTAINFQENIIGR.[A]			1	1	3	A0A0K8RT96	A0A0K8RT96 [281-301]	0	2367.24	0	281	High	9.34	526.3	515.4	515.4	4.59698e-10	2.31602e-11	0	0	1.45605e-08	7.87058e-10	0	0	R.ISHDNAQLLTAINFQENIIGR.A	[281-301]
	A0A0K8RYQ1	Metalloproteinase (Type III) 4a OS=Crotalus horridus OX=35024 PE=3 SV=1	2	1	1	1	1	609	68.2	5.24	1	7.52	0	0	3
	Confidence	Annotated Sequence	Modifications	Modifications in Master Proteins	# Protein Groups	# Proteins	# PSMs	Master Protein Accessions	Positions in Master Proteins	# Missed Cleavages	Theo. MH+ [Da]	Off by X	Position in Protein	Confidence (by Search Engine): A2 PMI-Byonic	|Log Prob| (by Search Engine): A2 PMI-Byonic	Byonic Score (by Search Engine): A2 PMI-Byonic	Delta Byonic Score (by Search Engine): A2 PMI-Byonic	Delta Mod Score (by Search Engine): A2 PMI-Byonic	PEP 2D (by Search Engine): A2 PMI-Byonic	q-Value 2D (by Search Engine): A2 PMI-Byonic	FDR 2D (by Search Engine): A2 PMI-Byonic	Peptide Group FDR 2D (by Search Engine): A2 PMI-Byonic	PEP 1D (by Search Engine): A2 PMI-Byonic	q-Value 1D (by Search Engine): A2 PMI-Byonic	FDR 1D (by Search Engine): A2 PMI-Byonic	Peptide Group FDR 1D (by Search Engine): A2 PMI-Byonic	Sequence in Protein	Positions in Protein	Peptide Group Modifications in Protein
	High	[K].ETYPDVPHCANINILDHAVCR.[A]	2xCarbamidomethyl [C9; C20]		1	1	3	T1DP94	T1DP94 [155-175]	0	2494.16	0	155	High	18.71	919.3	919.3	919.3	1.97166e-19	2.16785e-20	0	0	6.24504e-18	7.90805e-19	0	0	K.ETYPDVPHCANINILDHAVCR.A	[155-175]
	F8S105	Metalloproteinase 4 OS=Crotalus adamanteus OX=8729 PE=2 SV=1	47	28	54	28	1	612	68	5.82	28	246.66	0	0	3
	Confidence	Annotated Sequence	Modifications	Modifications in Master Proteins	# Protein Groups	# Proteins	# PSMs	Master Protein Accessions	Positions in Master Proteins	# Missed Cleavages	Theo. MH+ [Da]	Off by X	Position in Protein	Confidence (by Search Engine): A2 PMI-Byonic	|Log Prob| (by Search Engine): A2 PMI-Byonic	Byonic Score (by Search Engine): A2 PMI-Byonic	Delta Byonic Score (by Search Engine): A2 PMI-Byonic	Delta Mod Score (by Search Engine): A2 PMI-Byonic	PEP 2D (by Search Engine): A2 PMI-Byonic	q-Value 2D (by Search Engine): A2 PMI-Byonic	FDR 2D (by Search Engine): A2 PMI-Byonic	Peptide Group FDR 2D (by Search Engine): A2 PMI-Byonic	PEP 1D (by Search Engine): A2 PMI-Byonic	q-Value 1D (by Search Engine): A2 PMI-Byonic	FDR 1D (by Search Engine): A2 PMI-Byonic	Peptide Group FDR 1D (by Search Engine): A2 PMI-Byonic	Sequence in Protein	Positions in Protein	Peptide Group Modifications in Protein
	High	[R].TSDIGKLGCEPLWK.[C]	1xCarbamidomethyl [C9]		1	1	2	A0A1W7RB98	A0A1W7RB98 [42-55]	1	1603.81	0	42	High	13.47	663.7	462.9	462.9	3.37471e-14	3.48331e-15	0	0	1.06891e-12	1.23397e-13	0	0	R.TSDIGKLGCEPLWK.C	[42-55]
	High	[R].FLLCPSR.[T]	1xCarbamidomethyl [C4]		1	1	2	A0A1W7RB98	A0A1W7RB98 [35-41]	0	892.471	0	35	High	1.75	299.8	78.8	78.8	0.0179452	0.00382128	0.00379341	0.00954198	0.364005	0.017	0.0169238	0.0304991	R.FLLCPSR.T	[35-41]
	High	[K].LGCEPLWK.[C]	1xCarbamidomethyl [C3]		1	1	1	A0A1W7RB98	A0A1W7RB98 [48-55]	0	1002.51	0	48	High	5.9	448.3	219.2	219.2	1.26901e-06	7.36941e-08	0	0	4.01931e-05	2.15172e-06	0	0	K.LGCEPLWK.C	[48-55]
	F8S109	Metalloproteinase 8 (Fragment) OS=Crotalus adamanteus OX=8729 PE=2 SV=1	2	1	1	1	1	484	54.6	5.21	1	3.6	1	0.00735294	2
	Confidence	Annotated Sequence	Modifications	Modifications in Master Proteins	# Protein Groups	# Proteins	# PSMs	Master Protein Accessions	Positions in Master Proteins	# Missed Cleavages	Theo. MH+ [Da]	Off by X	Position in Protein	Confidence (by Search Engine): A2 PMI-Byonic	|Log Prob| (by Search Engine): A2 PMI-Byonic	Byonic Score (by Search Engine): A2 PMI-Byonic	Delta Byonic Score (by Search Engine): A2 PMI-Byonic	Delta Mod Score (by Search Engine): A2 PMI-Byonic	PEP 2D (by Search Engine): A2 PMI-Byonic	q-Value 2D (by Search Engine): A2 PMI-Byonic	FDR 2D (by Search Engine): A2 PMI-Byonic	Peptide Group FDR 2D (by Search Engine): A2 PMI-Byonic	PEP 1D (by Search Engine): A2 PMI-Byonic	q-Value 1D (by Search Engine): A2 PMI-Byonic	FDR 1D (by Search Engine): A2 PMI-Byonic	Peptide Group FDR 1D (by Search Engine): A2 PMI-Byonic	Sequence in Protein	Positions in Protein	Peptide Group Modifications in Protein
	High	[K].FFCSGTLINQEWVVTAAHCDSTNFK.[M]	2xCarbamidomethyl [C3; C19]		1	1	1	J3S835	J3S835 [48-72]	0	2932.34	0	48	High	17.6	878.9	741.9	741.9	2.50719e-18	2.72191e-19	0	0	7.9413e-17	8.87966e-18	0	0	K.FFCSGTLINQEWVVTAAHCDSTNFK.M	[48-72]
	Q8JJ50	Metalloproteinase OS=Crotalus molossus molossus OX=31151 PE=2 SV=1	4	1	2	1	1	414	46.9	5.24	1	5.64	0	0	3
	Confidence	Annotated Sequence	Modifications	Modifications in Master Proteins	# Protein Groups	# Proteins	# PSMs	Master Protein Accessions	Positions in Master Proteins	# Missed Cleavages	Theo. MH+ [Da]	Off by X	Position in Protein	Confidence (by Search Engine): A2 PMI-Byonic	|Log Prob| (by Search Engine): A2 PMI-Byonic	Byonic Score (by Search Engine): A2 PMI-Byonic	Delta Byonic Score (by Search Engine): A2 PMI-Byonic	Delta Mod Score (by Search Engine): A2 PMI-Byonic	PEP 2D (by Search Engine): A2 PMI-Byonic	q-Value 2D (by Search Engine): A2 PMI-Byonic	FDR 2D (by Search Engine): A2 PMI-Byonic	Peptide Group FDR 2D (by Search Engine): A2 PMI-Byonic	PEP 1D (by Search Engine): A2 PMI-Byonic	q-Value 1D (by Search Engine): A2 PMI-Byonic	FDR 1D (by Search Engine): A2 PMI-Byonic	Peptide Group FDR 1D (by Search Engine): A2 PMI-Byonic	Sequence in Protein	Positions in Protein	Peptide Group Modifications in Protein
	High	[-].QQNLPQR.[Y]			1	1	2	Q7LZP2	Q7LZP2 [1-7]	0	883.474	0	1	High	2.48	345.8	111.6	111.6	0.00332711	0.000921659	0.000907716	0.00196271	0.0951825	0.00930233	0.00922131	0.0162524	-.QQNLPQR.Y	[1-7]
	High	[Q].QNLPQR.[Y]			1	1	1	Q7LZP2	Q7LZP2 [2-7]	0	755.416	0	2	High	2.77	320.3	83.2	83.2	0.00169377	0.000646204	0.000619195	0.001	0.0507922	0.00686741	0.00683491	0.011811	Q.QNLPQR.Y	[2-7]
	High	[K].PQCILNKP.[-]	1xCarbamidomethyl [C3]		1	1	1	Q7LZP2	Q7LZP2 [196-203]	0	969.519	0	196	High	4.1	329.1	210	210	7.86314e-05	3.89933e-06	0	0	0.00248458	0.000606796	0.000574053	0.00106157	K.PQCILNKP.-	[196-203]
	High	[R].SYEFSDDSMGYYQKFLNQYKPQCILNKP.[-]	1xCarbamidomethyl [C23]; 1xOxidation [M9]		1	1	2	Q7LZP2	Q7LZP2 [176-203]	1	3479.59	0	176	High	5.28	390.1	376.2	376.2	5.23566e-06	2.97723e-07	0	0	0.000165808	8.55319e-06	0	0	R.SYEFSDDSMGYYQKFLNQYKPQCILNKP.-	[176-203]
	High	[K].FLNQYKPQCILNKP.[-]	1xCarbamidomethyl [C9]		1	1	6	Q7LZP2	Q7LZP2 [190-203]	0	1762.93	0	190	High	7.22	429.6	337.6	337.6	6.02349e-08	3.7217e-09	0	0	1.90788e-06	1.12328e-07	0	0	K.FLNQYKPQCILNKP.-	[190-203]
	Q1ZZ79	Metalloproteinase P-I OS=Crotalus durissus durissus OX=31150 PE=2 SV=1	3	1	1	1	1	414	46.8	5.49	1	6.94	0	0	3
	Confidence	Annotated Sequence	Modifications	Modifications in Master Proteins	# Protein Groups	# Proteins	# PSMs	Master Protein Accessions	Positions in Master Proteins	# Missed Cleavages	Theo. MH+ [Da]	Off by X	Position in Protein	Confidence (by Search Engine): A2 PMI-Byonic	|Log Prob| (by Search Engine): A2 PMI-Byonic	Byonic Score (by Search Engine): A2 PMI-Byonic	Delta Byonic Score (by Search Engine): A2 PMI-Byonic	Delta Mod Score (by Search Engine): A2 PMI-Byonic	PEP 2D (by Search Engine): A2 PMI-Byonic	q-Value 2D (by Search Engine): A2 PMI-Byonic	FDR 2D (by Search Engine): A2 PMI-Byonic	Peptide Group FDR 2D (by Search Engine): A2 PMI-Byonic	PEP 1D (by Search Engine): A2 PMI-Byonic	q-Value 1D (by Search Engine): A2 PMI-Byonic	FDR 1D (by Search Engine): A2 PMI-Byonic	Peptide Group FDR 1D (by Search Engine): A2 PMI-Byonic	Sequence in Protein	Positions in Protein	Peptide Group Modifications in Protein
	High	[R].SQCGGTLINEEWVLTAAHCDIR.[H]	2xCarbamidomethyl [C3; C19]		1	1	2	A0A2I7YS59	A0A2I7YS59 [47-68]	0	2530.18	0	47	High	15.6	770.7	683.7	683.7	2.50719e-16	2.59517e-17	0	0	7.9413e-15	8.21388e-16	0	0	R.SQCGGTLINEEWVLTAAHCDIR.H	[47-68]
	Q2QA03	Metalloproteinase P-II OS=Crotalus durissus durissus OX=31150 PE=2 SV=1	33	15	79	15	1	478	53.4	5.45	15	279.16	0	0	3
	Confidence	Annotated Sequence	Modifications	Modifications in Master Proteins	# Protein Groups	# Proteins	# PSMs	Master Protein Accessions	Positions in Master Proteins	# Missed Cleavages	Theo. MH+ [Da]	Off by X	Position in Protein	Confidence (by Search Engine): A2 PMI-Byonic	|Log Prob| (by Search Engine): A2 PMI-Byonic	Byonic Score (by Search Engine): A2 PMI-Byonic	Delta Byonic Score (by Search Engine): A2 PMI-Byonic	Delta Mod Score (by Search Engine): A2 PMI-Byonic	PEP 2D (by Search Engine): A2 PMI-Byonic	q-Value 2D (by Search Engine): A2 PMI-Byonic	FDR 2D (by Search Engine): A2 PMI-Byonic	Peptide Group FDR 2D (by Search Engine): A2 PMI-Byonic	PEP 1D (by Search Engine): A2 PMI-Byonic	q-Value 1D (by Search Engine): A2 PMI-Byonic	FDR 1D (by Search Engine): A2 PMI-Byonic	Peptide Group FDR 1D (by Search Engine): A2 PMI-Byonic	Sequence in Protein	Positions in Protein	Peptide Group Modifications in Protein
	High	[R].TLCAGILEGGKDTCGGDSGGPLICNGQFQGIVFYGAHPCGQALKPGVYTK.[V]	4xCarbamidomethyl [C3; C14; C24; C39]		1	1	5	A0A2I7YS84	A0A2I7YS84 [187-236]	1	5226.49	0	187	High	12.52	712.4	579.4	579.4	3.01609e-13	2.78955e-14	0	0	9.55317e-12	9.16281e-13	0	0	R.TLCAGILEGGKDTCGGDSGGPLICNGQFQGIVFYGAHPCGQALKPGVYTK.V	[187-236]
	High	[K].LLDDAVCKPPYPELPATSR.[T]	1xCarbamidomethyl [C7]		1	1	2	A0A2I7YS84	A0A2I7YS84 [168-186]	0	2142.09	0	168	High	3.92	484.8	41.1	41.1	0.00012035	5.55225e-06	0	0	0.00379796	0.00114416	0.00113507	0.00210305	K.LLDDAVCKPPYPELPATSR.T	[168-186]
	A0A023J5I2	GP-I metalloproteinase (Fragment) OS=Crotalus scutulatus scutulatus OX=8738 PE=4 SV=1	5	1	1	1	1	188	21.8	6.62	1	5.85	0	0	3
	J3S827	Snake venom metalloproteinase (Type II) 5d OS=Crotalus adamanteus OX=8729 PE=2 SV=1	7	4	5	4	1	478	53.6	5.86	4	31.55	0	0	3
	Confidence	Annotated Sequence	Modifications	Modifications in Master Proteins	# Protein Groups	# Proteins	# PSMs	Master Protein Accessions	Positions in Master Proteins	# Missed Cleavages	Theo. MH+ [Da]	Off by X	Position in Protein	Confidence (by Search Engine): A2 PMI-Byonic	|Log Prob| (by Search Engine): A2 PMI-Byonic	Byonic Score (by Search Engine): A2 PMI-Byonic	Delta Byonic Score (by Search Engine): A2 PMI-Byonic	Delta Mod Score (by Search Engine): A2 PMI-Byonic	PEP 2D (by Search Engine): A2 PMI-Byonic	q-Value 2D (by Search Engine): A2 PMI-Byonic	FDR 2D (by Search Engine): A2 PMI-Byonic	Peptide Group FDR 2D (by Search Engine): A2 PMI-Byonic	PEP 1D (by Search Engine): A2 PMI-Byonic	q-Value 1D (by Search Engine): A2 PMI-Byonic	FDR 1D (by Search Engine): A2 PMI-Byonic	Peptide Group FDR 1D (by Search Engine): A2 PMI-Byonic	Sequence in Protein	Positions in Protein	Peptide Group Modifications in Protein
	High	[R].HLDCTLQR.[R]	1xCarbamidomethyl [C4]		1	1	1	J3S960	J3S960 [45-52]	0	1042.51	0	45	High	6.28	450.4	240.4	240.4	5.25424e-07	3.01006e-08	0	0	1.6642e-05	9.69444e-07	0	0	R.HLDCTLQR.R	[45-52]
	T1DJY5	Snake venom metalloproteinase (Type III) 2 OS=Crotalus horridus OX=35024 PE=2 SV=1	3	1	1	1	1	611	68.4	6.18	1	14.28	0	0	3
	Confidence	Annotated Sequence	Modifications	Modifications in Master Proteins	# Protein Groups	# Proteins	# PSMs	Master Protein Accessions	Positions in Master Proteins	# Missed Cleavages	Theo. MH+ [Da]	Off by X	Position in Protein	Confidence (by Search Engine): A2 PMI-Byonic	|Log Prob| (by Search Engine): A2 PMI-Byonic	Byonic Score (by Search Engine): A2 PMI-Byonic	Delta Byonic Score (by Search Engine): A2 PMI-Byonic	Delta Mod Score (by Search Engine): A2 PMI-Byonic	PEP 2D (by Search Engine): A2 PMI-Byonic	q-Value 2D (by Search Engine): A2 PMI-Byonic	FDR 2D (by Search Engine): A2 PMI-Byonic	Peptide Group FDR 2D (by Search Engine): A2 PMI-Byonic	PEP 1D (by Search Engine): A2 PMI-Byonic	q-Value 1D (by Search Engine): A2 PMI-Byonic	FDR 1D (by Search Engine): A2 PMI-Byonic	Peptide Group FDR 1D (by Search Engine): A2 PMI-Byonic	Sequence in Protein	Positions in Protein	Peptide Group Modifications in Protein
	High	[R].AVYPELPATSR.[T]			1	1	1	T1DMM6	T1DMM6 [176-186]	0	1203.64	0	176	High	3.53	380	145	145	0.000293437	0.000331455	0.000328407	0	0.00921146	0.00385675	0.00383772	0.00713558	R.AVYPELPATSR.T	[176-186]
	High	[K].DNEKDKDIMLIR.[L]	1xOxidation [M9]		1	1	1	T1DMM6	T1DMM6 [104-115]	2	1505.76	0	104	High	4.09	486.6	0	0	8.11366e-05	4.11095e-06	0	0	0.00256355	0.000606796	0.00057241	0.00105932	K.DNEKDKDIMLIR.L	[104-115]
	J3RY90	Snake venom metalloproteinase (Type III) 6 OS=Crotalus adamanteus OX=8729 PE=2 SV=1	3	2	5	2	1	621	69.6	7.55	2	32.28	0	0	3
	Confidence	Annotated Sequence	Modifications	Modifications in Master Proteins	# Protein Groups	# Proteins	# PSMs	Master Protein Accessions	Positions in Master Proteins	# Missed Cleavages	Theo. MH+ [Da]	Off by X	Position in Protein	Confidence (by Search Engine): A2 PMI-Byonic	|Log Prob| (by Search Engine): A2 PMI-Byonic	Byonic Score (by Search Engine): A2 PMI-Byonic	Delta Byonic Score (by Search Engine): A2 PMI-Byonic	Delta Mod Score (by Search Engine): A2 PMI-Byonic	PEP 2D (by Search Engine): A2 PMI-Byonic	q-Value 2D (by Search Engine): A2 PMI-Byonic	FDR 2D (by Search Engine): A2 PMI-Byonic	Peptide Group FDR 2D (by Search Engine): A2 PMI-Byonic	PEP 1D (by Search Engine): A2 PMI-Byonic	q-Value 1D (by Search Engine): A2 PMI-Byonic	FDR 1D (by Search Engine): A2 PMI-Byonic	Peptide Group FDR 1D (by Search Engine): A2 PMI-Byonic	Sequence in Protein	Positions in Protein	Peptide Group Modifications in Protein
	High	[A].MVTKNNGDLDK.[S]			1	1	1	P0C7N3	P0C7N3 [2-12]	1	1234.61	0	2	High	6.1	461.9	238.1	238.1	7.97677e-07	4.86624e-08	0	0	2.52651e-05	1.57475e-06	0	0	A.MVTKNNGDLDK.S	[2-12]
	Q90391	Snake venom metalloproteinase atrolysin-B OS=Crotalus atrox OX=8730 PE=1 SV=1	64	39	183	39	1	414	46.8	5.59	39	487.27	0	0	3
	Confidence	Annotated Sequence	Modifications	Modifications in Master Proteins	# Protein Groups	# Proteins	# PSMs	Master Protein Accessions	Positions in Master Proteins	# Missed Cleavages	Theo. MH+ [Da]	Off by X	Position in Protein	Confidence (by Search Engine): A2 PMI-Byonic	|Log Prob| (by Search Engine): A2 PMI-Byonic	Byonic Score (by Search Engine): A2 PMI-Byonic	Delta Byonic Score (by Search Engine): A2 PMI-Byonic	Delta Mod Score (by Search Engine): A2 PMI-Byonic	PEP 2D (by Search Engine): A2 PMI-Byonic	q-Value 2D (by Search Engine): A2 PMI-Byonic	FDR 2D (by Search Engine): A2 PMI-Byonic	Peptide Group FDR 2D (by Search Engine): A2 PMI-Byonic	PEP 1D (by Search Engine): A2 PMI-Byonic	q-Value 1D (by Search Engine): A2 PMI-Byonic	FDR 1D (by Search Engine): A2 PMI-Byonic	Peptide Group FDR 1D (by Search Engine): A2 PMI-Byonic	Sequence in Protein	Positions in Protein	Peptide Group Modifications in Protein
	High	[R].CCFVHDCCYNK.[V]	4xCarbamidomethyl [C1; C2; C7; C8]		1	1	2	T1DH13	T1DH13 [59-69]	0	1562.56	0	59	High	5.94	327.3	327.3	327.3	1.14805e-06	6.67214e-08	0	0	3.63621e-05	2.04888e-06	0	0	R.CCFVHDCCYNK.V	[59-69]
	Q91401	Snake venom metalloproteinase atroxase OS=Crotalus atrox OX=8730 PE=1 SV=2	14	1	1	1	1	203	23.2	7.23	1	1.3	15	0.0925926	1
	Confidence	Annotated Sequence	Modifications	Modifications in Master Proteins	# Protein Groups	# Proteins	# PSMs	Master Protein Accessions	Positions in Master Proteins	# Missed Cleavages	Theo. MH+ [Da]	Off by X	Position in Protein	Confidence (by Search Engine): A2 PMI-Byonic	|Log Prob| (by Search Engine): A2 PMI-Byonic	Byonic Score (by Search Engine): A2 PMI-Byonic	Delta Byonic Score (by Search Engine): A2 PMI-Byonic	Delta Mod Score (by Search Engine): A2 PMI-Byonic	PEP 2D (by Search Engine): A2 PMI-Byonic	q-Value 2D (by Search Engine): A2 PMI-Byonic	FDR 2D (by Search Engine): A2 PMI-Byonic	Peptide Group FDR 2D (by Search Engine): A2 PMI-Byonic	PEP 1D (by Search Engine): A2 PMI-Byonic	q-Value 1D (by Search Engine): A2 PMI-Byonic	FDR 1D (by Search Engine): A2 PMI-Byonic	Peptide Group FDR 1D (by Search Engine): A2 PMI-Byonic	Sequence in Protein	Positions in Protein	Peptide Group Modifications in Protein
	High	[K].IRNEDEQTRDPK.[E]			1	1	1	A0A0K8RYP0	A0A0K8RYP0 [82-93]	2	1500.74	0	82	High	5.83	527.6	373.3	373.3	1.46721e-06	8.4287e-08	0	0	4.64704e-05	2.52612e-06	0	0	K.IRNEDEQTRDPK.E	[82-93]
	Q9PSN7	Snake venom metalloproteinase HT-1 (Fragment) OS=Crotalus ruber ruber OX=8736 PE=1 SV=1	38	11	20	11	1	216	23.6	4.67	11	81.17	0	0	3
	Confidence	Annotated Sequence	Modifications	Modifications in Master Proteins	# Protein Groups	# Proteins	# PSMs	Master Protein Accessions	Positions in Master Proteins	# Missed Cleavages	Theo. MH+ [Da]	Off by X	Position in Protein	Confidence (by Search Engine): A2 PMI-Byonic	|Log Prob| (by Search Engine): A2 PMI-Byonic	Byonic Score (by Search Engine): A2 PMI-Byonic	Delta Byonic Score (by Search Engine): A2 PMI-Byonic	Delta Mod Score (by Search Engine): A2 PMI-Byonic	PEP 2D (by Search Engine): A2 PMI-Byonic	q-Value 2D (by Search Engine): A2 PMI-Byonic	FDR 2D (by Search Engine): A2 PMI-Byonic	Peptide Group FDR 2D (by Search Engine): A2 PMI-Byonic	PEP 1D (by Search Engine): A2 PMI-Byonic	q-Value 1D (by Search Engine): A2 PMI-Byonic	FDR 1D (by Search Engine): A2 PMI-Byonic	Peptide Group FDR 1D (by Search Engine): A2 PMI-Byonic	Sequence in Protein	Positions in Protein	Peptide Group Modifications in Protein
	High	[K].YVGNMHGNEAVGR.[E]			1	1	1	J3RYP4	J3RYP4 [113-125]	0	1403.65	0	113	High	5.47	314.3	266.2	266.2	3.40274e-06	2.06484e-07	0	0	0.000107767	6.81763e-06	0	0	K.YVGNMHGNEAVGR.E	[113-125]
	High	[K].AVDQNLK.[L]			1	1	1	J3RYP4	J3RYP4 [222-228]	0	787.431	0	222	High	1.37	284.9	56.8	56.8	0.0425814	0.00424088	0.00423609	0.0110497	0.583185	0.0335352	0.033504	0.0598291	K.AVDQNLK.L	[222-228]
	P20897	Snake venom metalloproteinase HT-2 OS=Crotalus ruber ruber OX=8736 PE=1 SV=2	12	2	5	2	1	202	23.3	7.56	2	8.34	0	0	3
	Confidence	Annotated Sequence	Modifications	Modifications in Master Proteins	# Protein Groups	# Proteins	# PSMs	Master Protein Accessions	Positions in Master Proteins	# Missed Cleavages	Theo. MH+ [Da]	Off by X	Position in Protein	Confidence (by Search Engine): A2 PMI-Byonic	|Log Prob| (by Search Engine): A2 PMI-Byonic	Byonic Score (by Search Engine): A2 PMI-Byonic	Delta Byonic Score (by Search Engine): A2 PMI-Byonic	Delta Mod Score (by Search Engine): A2 PMI-Byonic	PEP 2D (by Search Engine): A2 PMI-Byonic	q-Value 2D (by Search Engine): A2 PMI-Byonic	FDR 2D (by Search Engine): A2 PMI-Byonic	Peptide Group FDR 2D (by Search Engine): A2 PMI-Byonic	PEP 1D (by Search Engine): A2 PMI-Byonic	q-Value 1D (by Search Engine): A2 PMI-Byonic	FDR 1D (by Search Engine): A2 PMI-Byonic	Peptide Group FDR 1D (by Search Engine): A2 PMI-Byonic	Sequence in Protein	Positions in Protein	Peptide Group Modifications in Protein
	High	[K].AQYEEIANR.[S]			1	1	1	J3SEK6	J3SEK6 [262-270]	0	1093.53	0	262	High	5.57	398.8	191.8	191.8	2.70179e-06	1.52845e-07	0	0	8.55695e-05	4.68866e-06	0	0	K.AQYEEIANR.S	[262-270]
	Confidence	Annotated Sequence	Modifications	Modifications in Master Proteins	# Protein Groups	# Proteins	# PSMs	Master Protein Accessions	Positions in Master Proteins	# Missed Cleavages	Theo. MH+ [Da]	Off by X	Position in Protein	Confidence (by Search Engine): A2 PMI-Byonic	|Log Prob| (by Search Engine): A2 PMI-Byonic	Byonic Score (by Search Engine): A2 PMI-Byonic	Delta Byonic Score (by Search Engine): A2 PMI-Byonic	Delta Mod Score (by Search Engine): A2 PMI-Byonic	PEP 2D (by Search Engine): A2 PMI-Byonic	q-Value 2D (by Search Engine): A2 PMI-Byonic	FDR 2D (by Search Engine): A2 PMI-Byonic	Peptide Group FDR 2D (by Search Engine): A2 PMI-Byonic	PEP 1D (by Search Engine): A2 PMI-Byonic	q-Value 1D (by Search Engine): A2 PMI-Byonic	FDR 1D (by Search Engine): A2 PMI-Byonic	Peptide Group FDR 1D (by Search Engine): A2 PMI-Byonic	Sequence in Protein	Positions in Protein	Peptide Group Modifications in Protein
	High	[R].YIWIGLR.[V]			1	2	1	T1E3E0	T1E3E0 [90-96]	0	920.535	0	67	High	3.5	388.1	169.8	169.8	0.00031273	0.000331455	0.000327332	0	0.000510467	2.34581e-05	0	0	R.YIWIGLR.V	[90-96]
	Confidence	Annotated Sequence	Modifications	Modifications in Master Proteins	# Protein Groups	# Proteins	# PSMs	Master Protein Accessions	Positions in Master Proteins	# Missed Cleavages	Theo. MH+ [Da]	Off by X	Position in Protein	Confidence (by Search Engine): A2 PMI-Byonic	|Log Prob| (by Search Engine): A2 PMI-Byonic	Byonic Score (by Search Engine): A2 PMI-Byonic	Delta Byonic Score (by Search Engine): A2 PMI-Byonic	Delta Mod Score (by Search Engine): A2 PMI-Byonic	PEP 2D (by Search Engine): A2 PMI-Byonic	q-Value 2D (by Search Engine): A2 PMI-Byonic	FDR 2D (by Search Engine): A2 PMI-Byonic	Peptide Group FDR 2D (by Search Engine): A2 PMI-Byonic	PEP 1D (by Search Engine): A2 PMI-Byonic	q-Value 1D (by Search Engine): A2 PMI-Byonic	FDR 1D (by Search Engine): A2 PMI-Byonic	Peptide Group FDR 1D (by Search Engine): A2 PMI-Byonic	Sequence in Protein	Positions in Protein	Peptide Group Modifications in Protein
	High	[R].YCYKPFR.[Q]	1xCarbamidomethyl [C2]		1	2	2	J3RY49	J3RY49 [37-43]	0	1033.49	0	37	High	3.29	266.1	219.1	219.1	0.000510034	0.000646204	0.000644953	0.00101729	0.00083252	0.000606796	0.0006035	0.00110132	R.YCYKPFR.Q	[37-43]
	Confidence	Annotated Sequence	Modifications	Modifications in Master Proteins	# Protein Groups	# Proteins	# PSMs	Master Protein Accessions	Positions in Master Proteins	# Missed Cleavages	Theo. MH+ [Da]	Off by X	Position in Protein	Confidence (by Search Engine): A2 PMI-Byonic	|Log Prob| (by Search Engine): A2 PMI-Byonic	Byonic Score (by Search Engine): A2 PMI-Byonic	Delta Byonic Score (by Search Engine): A2 PMI-Byonic	Delta Mod Score (by Search Engine): A2 PMI-Byonic	PEP 2D (by Search Engine): A2 PMI-Byonic	q-Value 2D (by Search Engine): A2 PMI-Byonic	FDR 2D (by Search Engine): A2 PMI-Byonic	Peptide Group FDR 2D (by Search Engine): A2 PMI-Byonic	PEP 1D (by Search Engine): A2 PMI-Byonic	q-Value 1D (by Search Engine): A2 PMI-Byonic	FDR 1D (by Search Engine): A2 PMI-Byonic	Peptide Group FDR 1D (by Search Engine): A2 PMI-Byonic	Sequence in Protein	Positions in Protein	Peptide Group Modifications in Protein
	High	[R].LVANNVR.[K]			1	1	1	A0A0F7Z7E6	A0A0F7Z7E6 [77-83]	0	785.463	0	77	High	1.86	332	144.7	144.7	0.0136698	0.00352837	0.00352734	0.00867052	0.0192622	0.00593952	0.00590763	0.01001	R.LVANNVR.K	[77-83]
	High	[R].VQGEEKQCSTK.[W]	1xCarbamidomethyl [C8]		1	1	2	A0A0F7Z7E6	A0A0F7Z7E6 [95-105]	1	1293.61	0	95	High	1.3	286.6	176	176	0.0497786	0.00424088	0.00419933	0.0109091	0.07009	0.00884956	0.00882658	0.0155794	R.VQGEEKQCSTK.W	[95-105]
	T1DMN4	SVMP-CohPH-1 OS=Crotalus oreganus helleri OX=8741 PE=2 SV=1	4	2	3	2	1	612	67.8	5.49	2	20.05	0	0	3
	Confidence	Annotated Sequence	Modifications	Modifications in Master Proteins	# Protein Groups	# Proteins	# PSMs	Master Protein Accessions	Positions in Master Proteins	# Missed Cleavages	Theo. MH+ [Da]	Off by X	Position in Protein	Confidence (by Search Engine): A2 PMI-Byonic	|Log Prob| (by Search Engine): A2 PMI-Byonic	Byonic Score (by Search Engine): A2 PMI-Byonic	Delta Byonic Score (by Search Engine): A2 PMI-Byonic	Delta Mod Score (by Search Engine): A2 PMI-Byonic	PEP 2D (by Search Engine): A2 PMI-Byonic	q-Value 2D (by Search Engine): A2 PMI-Byonic	FDR 2D (by Search Engine): A2 PMI-Byonic	Peptide Group FDR 2D (by Search Engine): A2 PMI-Byonic	PEP 1D (by Search Engine): A2 PMI-Byonic	q-Value 1D (by Search Engine): A2 PMI-Byonic	FDR 1D (by Search Engine): A2 PMI-Byonic	Peptide Group FDR 1D (by Search Engine): A2 PMI-Byonic	Sequence in Protein	Positions in Protein	Peptide Group Modifications in Protein
	High	[R].GQPFANVFSVSDGPVGK.[G]			1	2	1	A0A0K8RWC1	A0A0K8RWC1 [48-64]	0	1705.85	0	48	High	2.94	266.8	180.6	180.6	0.00113689	0.000646204	0.000626566	0.00100806	0.00160241	0.000606796	0.00058651	0.00107759	R.GQPFANVFSVSDGPVGK.G	[48-64]
	T1DEB4	SVMP-CohPH-2 OS=Crotalus oreganus helleri OX=8741 PE=2 SV=1	5	3	5	3	1	439	49.1	8.02	3	7.79	0	0	3
	Confidence	Annotated Sequence	Modifications	Modifications in Master Proteins	# Protein Groups	# Proteins	# PSMs	Master Protein Accessions	Positions in Master Proteins	# Missed Cleavages	Theo. MH+ [Da]	Off by X	Position in Protein	Confidence (by Search Engine): A2 PMI-Byonic	|Log Prob| (by Search Engine): A2 PMI-Byonic	Byonic Score (by Search Engine): A2 PMI-Byonic	Delta Byonic Score (by Search Engine): A2 PMI-Byonic	Delta Mod Score (by Search Engine): A2 PMI-Byonic	PEP 2D (by Search Engine): A2 PMI-Byonic	q-Value 2D (by Search Engine): A2 PMI-Byonic	FDR 2D (by Search Engine): A2 PMI-Byonic	Peptide Group FDR 2D (by Search Engine): A2 PMI-Byonic	PEP 1D (by Search Engine): A2 PMI-Byonic	q-Value 1D (by Search Engine): A2 PMI-Byonic	FDR 1D (by Search Engine): A2 PMI-Byonic	Peptide Group FDR 1D (by Search Engine): A2 PMI-Byonic	Sequence in Protein	Positions in Protein	Peptide Group Modifications in Protein
	High	[R].LKGINGQLRSSR.[F]			1	1	1	A0A0F7Z4T8	A0A0F7Z4T8 [74-85]	2	1328.78	0	74	High	2.83	364.8	236.9	236.9	0.00147488	0.000646204	0.000621891	0.00100503	0.00182914	0.000606796	0.000582411	0.00106952	R.LKGINGQLRSSR.F	[74-85]
	Confidence	Annotated Sequence	Modifications	Modifications in Master Proteins	# Protein Groups	# Proteins	# PSMs	Master Protein Accessions	Positions in Master Proteins	# Missed Cleavages	Theo. MH+ [Da]	Off by X	Position in Protein	Confidence (by Search Engine): A2 PMI-Byonic	|Log Prob| (by Search Engine): A2 PMI-Byonic	Byonic Score (by Search Engine): A2 PMI-Byonic	Delta Byonic Score (by Search Engine): A2 PMI-Byonic	Delta Mod Score (by Search Engine): A2 PMI-Byonic	PEP 2D (by Search Engine): A2 PMI-Byonic	q-Value 2D (by Search Engine): A2 PMI-Byonic	FDR 2D (by Search Engine): A2 PMI-Byonic	Peptide Group FDR 2D (by Search Engine): A2 PMI-Byonic	PEP 1D (by Search Engine): A2 PMI-Byonic	q-Value 1D (by Search Engine): A2 PMI-Byonic	FDR 1D (by Search Engine): A2 PMI-Byonic	Peptide Group FDR 1D (by Search Engine): A2 PMI-Byonic	Sequence in Protein	Positions in Protein	Peptide Group Modifications in Protein
	High	[K].AIDAEVIACSVDSQFTHLAWINTPR.[K]	1xCarbamidomethyl [C9]		1	2	1	J3S990	J3S990 [154-178]	0	2814.39	0	154	High	2.07	385.3	144.7	144.7	0.00858639	0.002673	0.00267062	0.00679612	0.00950677	0.00385675	0.00383142	0.00712831	K.AIDAEVIACSVDSQFTHLAWINTPR.K	[154-178]
	P34182	Zinc metalloproteinase/disintegrin OS=Crotalus atrox OX=8730 PE=1 SV=1	10	6	17	6	1	478	53.6	5.6	6	47.35	0	0	3
	Confidence	Annotated Sequence	Modifications	Modifications in Master Proteins	# Protein Groups	# Proteins	# PSMs	Master Protein Accessions	Positions in Master Proteins	# Missed Cleavages	Theo. MH+ [Da]	Off by X	Position in Protein	Confidence (by Search Engine): A2 PMI-Byonic	|Log Prob| (by Search Engine): A2 PMI-Byonic	Byonic Score (by Search Engine): A2 PMI-Byonic	Delta Byonic Score (by Search Engine): A2 PMI-Byonic	Delta Mod Score (by Search Engine): A2 PMI-Byonic	PEP 2D (by Search Engine): A2 PMI-Byonic	q-Value 2D (by Search Engine): A2 PMI-Byonic	FDR 2D (by Search Engine): A2 PMI-Byonic	Peptide Group FDR 2D (by Search Engine): A2 PMI-Byonic	PEP 1D (by Search Engine): A2 PMI-Byonic	q-Value 1D (by Search Engine): A2 PMI-Byonic	FDR 1D (by Search Engine): A2 PMI-Byonic	Peptide Group FDR 1D (by Search Engine): A2 PMI-Byonic	Sequence in Protein	Positions in Protein	Peptide Group Modifications in Protein
	High	[K].AKLDVQFTSPAK.[G]			1	1	1	A0A0K8RV79	A0A0K8RV79 [879-890]	1	1304.72	0	879	High	2.06	308.2	99.9	99.9	0.00873726	0.002673	0.00266667	0.00678952	0.00873726	0.00385675	0.00384404	0.00715746	K.AKLDVQFTSPAK.G	[879-890]
	C9E1R9	Zinc metalloproteinase/disintegrin VMP-II OS=Crotalus viridis viridis OX=8742 PE=2 SV=1	7	3	5	3	1	478	53.8	5.31	3	30.29	0	0	3
	Confidence	Annotated Sequence	Modifications	Modifications in Master Proteins	# Protein Groups	# Proteins	# PSMs	Master Protein Accessions	Positions in Master Proteins	# Missed Cleavages	Theo. MH+ [Da]	Off by X	Position in Protein	Confidence (by Search Engine): A2 PMI-Byonic	|Log Prob| (by Search Engine): A2 PMI-Byonic	Byonic Score (by Search Engine): A2 PMI-Byonic	Delta Byonic Score (by Search Engine): A2 PMI-Byonic	Delta Mod Score (by Search Engine): A2 PMI-Byonic	PEP 2D (by Search Engine): A2 PMI-Byonic	q-Value 2D (by Search Engine): A2 PMI-Byonic	FDR 2D (by Search Engine): A2 PMI-Byonic	Peptide Group FDR 2D (by Search Engine): A2 PMI-Byonic	PEP 1D (by Search Engine): A2 PMI-Byonic	q-Value 1D (by Search Engine): A2 PMI-Byonic	FDR 1D (by Search Engine): A2 PMI-Byonic	Peptide Group FDR 1D (by Search Engine): A2 PMI-Byonic	Sequence in Protein	Positions in Protein	Peptide Group Modifications in Protein
	High	[K].NYSSTLRGLPSSFK.[N]			1	1	1	A0A0K8RSN2	A0A0K8RSN2 [570-583]	1	1556.81	0	570	High	1.95	271.5	142.7	142.7	0.0112483	0.00294811	0.00294638	0.00772947	0.0112483	0.00435493	0.00435019	0.00810537	K.NYSSTLRGLPSSFK.N	[570-583]
	C9E1R7	Zinc metalloproteinase-disintegrin VMP-II OS=Crotalus atrox OX=8730 PE=2 SV=1	3	1	1	1	1	486	54.7	5.39	1	12.4	0	0	3
	Confidence	Annotated Sequence	Modifications	Modifications in Master Proteins	# Protein Groups	# Proteins	# PSMs	Master Protein Accessions	Positions in Master Proteins	# Missed Cleavages	Theo. MH+ [Da]	Off by X	Position in Protein	Confidence (by Search Engine): A2 PMI-Byonic	|Log Prob| (by Search Engine): A2 PMI-Byonic	Byonic Score (by Search Engine): A2 PMI-Byonic	Delta Byonic Score (by Search Engine): A2 PMI-Byonic	Delta Mod Score (by Search Engine): A2 PMI-Byonic	PEP 2D (by Search Engine): A2 PMI-Byonic	q-Value 2D (by Search Engine): A2 PMI-Byonic	FDR 2D (by Search Engine): A2 PMI-Byonic	Peptide Group FDR 2D (by Search Engine): A2 PMI-Byonic	PEP 1D (by Search Engine): A2 PMI-Byonic	q-Value 1D (by Search Engine): A2 PMI-Byonic	FDR 1D (by Search Engine): A2 PMI-Byonic	Peptide Group FDR 1D (by Search Engine): A2 PMI-Byonic	Sequence in Protein	Positions in Protein	Peptide Group Modifications in Protein
	High	[K].FFCPDKK.[K]	1xCarbamidomethyl [C3]		1	1	1	T1DH10	T1DH10 [96-102]	1	941.455	0	96	High	1.91	296.6	149.8	149.8	0.0122818	0.00323815	0.0032372	0.00868726	0.0122818	0.00488865	0.00488334	0.00909091	K.FFCPDKK.K	[96-102]
	J3S830	Zinc metalloproteinase-disintegrin-like 3a OS=Crotalus adamanteus OX=8729 PE=1 SV=1	8	4	7	4	1	610	68.8	5.4	4	24.36	0	0	3
	Confidence	Annotated Sequence	Modifications	Modifications in Master Proteins	# Protein Groups	# Proteins	# PSMs	Master Protein Accessions	Positions in Master Proteins	# Missed Cleavages	Theo. MH+ [Da]	Off by X	Position in Protein	Confidence (by Search Engine): A2 PMI-Byonic	|Log Prob| (by Search Engine): A2 PMI-Byonic	Byonic Score (by Search Engine): A2 PMI-Byonic	Delta Byonic Score (by Search Engine): A2 PMI-Byonic	Delta Mod Score (by Search Engine): A2 PMI-Byonic	PEP 2D (by Search Engine): A2 PMI-Byonic	q-Value 2D (by Search Engine): A2 PMI-Byonic	FDR 2D (by Search Engine): A2 PMI-Byonic	Peptide Group FDR 2D (by Search Engine): A2 PMI-Byonic	PEP 1D (by Search Engine): A2 PMI-Byonic	q-Value 1D (by Search Engine): A2 PMI-Byonic	FDR 1D (by Search Engine): A2 PMI-Byonic	Peptide Group FDR 1D (by Search Engine): A2 PMI-Byonic	Sequence in Protein	Positions in Protein	Peptide Group Modifications in Protein
	High	[R].GTWSTGLPK.[R]			1	1	1	T1DJM8	T1DJM8 [155-163]	0	946.499	0	155	High	1.9	392.1	76.8	76.8	0.0125493	0.00323815	0.00323625	0.00867888	0.0125493	0.00488865	0.00488069	0.00908173	R.GTWSTGLPK.R	[155-163]
	F8S108	Zinc metalloproteinase-disintegrin-like 4a OS=Crotalus adamanteus OX=8729 PE=1 SV=1	1	2	2	2	1	610	67.9	6.23	2	4.82	0	0	3
	Confidence	Annotated Sequence	Modifications	Modifications in Master Proteins	# Protein Groups	# Proteins	# PSMs	Master Protein Accessions	Positions in Master Proteins	# Missed Cleavages	Theo. MH+ [Da]	Off by X	Position in Protein	Confidence (by Search Engine): A2 PMI-Byonic	|Log Prob| (by Search Engine): A2 PMI-Byonic	Byonic Score (by Search Engine): A2 PMI-Byonic	Delta Byonic Score (by Search Engine): A2 PMI-Byonic	Delta Mod Score (by Search Engine): A2 PMI-Byonic	PEP 2D (by Search Engine): A2 PMI-Byonic	q-Value 2D (by Search Engine): A2 PMI-Byonic	FDR 2D (by Search Engine): A2 PMI-Byonic	Peptide Group FDR 2D (by Search Engine): A2 PMI-Byonic	PEP 1D (by Search Engine): A2 PMI-Byonic	q-Value 1D (by Search Engine): A2 PMI-Byonic	FDR 1D (by Search Engine): A2 PMI-Byonic	Peptide Group FDR 1D (by Search Engine): A2 PMI-Byonic	Sequence in Protein	Positions in Protein	Peptide Group Modifications in Protein
	High	[R].VTAVIPCFPYAR.[Q]	1xCarbamidomethyl [C7]		1	1	1	T1DJ13	T1DJ13 [85-96]	0	1393.73	0	85	High	1.45	278.1	102.9	102.9	0.0354647	0.00401146	0.00397614	0.0102041	0.0354647	0.0064	0.00637281	0.0109562	R.VTAVIPCFPYAR.Q	[85-96]
	J3SDW8	Zinc metalloproteinase-disintegrin-like 8 OS=Crotalus adamanteus OX=8729 PE=1 SV=1	2	1	1	1	1	612	67.8	5.27	1	9.91	0	0	3
	Confidence	Annotated Sequence	Modifications	Modifications in Master Proteins	# Protein Groups	# Proteins	# PSMs	Master Protein Accessions	Positions in Master Proteins	# Missed Cleavages	Theo. MH+ [Da]	Off by X	Position in Protein	Confidence (by Search Engine): A2 PMI-Byonic	|Log Prob| (by Search Engine): A2 PMI-Byonic	Byonic Score (by Search Engine): A2 PMI-Byonic	Delta Byonic Score (by Search Engine): A2 PMI-Byonic	Delta Mod Score (by Search Engine): A2 PMI-Byonic	PEP 2D (by Search Engine): A2 PMI-Byonic	q-Value 2D (by Search Engine): A2 PMI-Byonic	FDR 2D (by Search Engine): A2 PMI-Byonic	Peptide Group FDR 2D (by Search Engine): A2 PMI-Byonic	PEP 1D (by Search Engine): A2 PMI-Byonic	q-Value 1D (by Search Engine): A2 PMI-Byonic	FDR 1D (by Search Engine): A2 PMI-Byonic	Peptide Group FDR 1D (by Search Engine): A2 PMI-Byonic	Sequence in Protein	Positions in Protein	Peptide Group Modifications in Protein
	High	[K].LFTTSGNLK.[R]			1	1	1	A0A0F7Z2W6	A0A0F7Z2W6 [364-372]	0	980.541	0	364	High	1.44	338.2	89.8	89.8	0.0361432	0.00401146	0.00397163	0.0101758	0.0361432	0.0064	0.00636605	0.0109344	K.LFTTSGNLK.R	[364-372]
	Q92043	Zinc metalloproteinase-disintegrin-like atrolysin-A (Fragment) OS=Crotalus atrox OX=8730 PE=1 SV=1	39	18	33	18	1	419	46.8	6.39	18	170.44	0	0	3
	Confidence	Annotated Sequence	Modifications	Modifications in Master Proteins	# Protein Groups	# Proteins	# PSMs	Master Protein Accessions	Positions in Master Proteins	# Missed Cleavages	Theo. MH+ [Da]	Off by X	Position in Protein	Confidence (by Search Engine): A2 PMI-Byonic	|Log Prob| (by Search Engine): A2 PMI-Byonic	Byonic Score (by Search Engine): A2 PMI-Byonic	Delta Byonic Score (by Search Engine): A2 PMI-Byonic	Delta Mod Score (by Search Engine): A2 PMI-Byonic	PEP 2D (by Search Engine): A2 PMI-Byonic	q-Value 2D (by Search Engine): A2 PMI-Byonic	FDR 2D (by Search Engine): A2 PMI-Byonic	Peptide Group FDR 2D (by Search Engine): A2 PMI-Byonic	PEP 1D (by Search Engine): A2 PMI-Byonic	q-Value 1D (by Search Engine): A2 PMI-Byonic	FDR 1D (by Search Engine): A2 PMI-Byonic	Peptide Group FDR 1D (by Search Engine): A2 PMI-Byonic	Sequence in Protein	Positions in Protein	Peptide Group Modifications in Protein
	High	[R].RNAENEVSTLK.[D]			1	1	1	T1E556	T1E556 [512-522]	1	1260.65	0	512	High	1.45	364.4	193.4	193.4	0.0356478	0.00401146	0.00397501	0.0101946	0.0356478	0.0064	0.00636943	0.0109453	R.RNAENEVSTLK.D	[512-522]
	C5H5D1	Zinc metalloproteinase-disintegrin-like crotastatin (Fragment) OS=Crotalus durissus cascavella OX=184540 PE=2 SV=1	3	2	2	2	1	418	46.1	6.9	2	18.29	0	0	3
	Confidence	Annotated Sequence	Modifications	Modifications in Master Proteins	# Protein Groups	# Proteins	# PSMs	Master Protein Accessions	Positions in Master Proteins	# Missed Cleavages	Theo. MH+ [Da]	Off by X	Position in Protein	Confidence (by Search Engine): A2 PMI-Byonic	|Log Prob| (by Search Engine): A2 PMI-Byonic	Byonic Score (by Search Engine): A2 PMI-Byonic	Delta Byonic Score (by Search Engine): A2 PMI-Byonic	Delta Mod Score (by Search Engine): A2 PMI-Byonic	PEP 2D (by Search Engine): A2 PMI-Byonic	q-Value 2D (by Search Engine): A2 PMI-Byonic	FDR 2D (by Search Engine): A2 PMI-Byonic	Peptide Group FDR 2D (by Search Engine): A2 PMI-Byonic	PEP 1D (by Search Engine): A2 PMI-Byonic	q-Value 1D (by Search Engine): A2 PMI-Byonic	FDR 1D (by Search Engine): A2 PMI-Byonic	Peptide Group FDR 1D (by Search Engine): A2 PMI-Byonic	Sequence in Protein	Positions in Protein	Peptide Group Modifications in Protein
	High	[-].NLLQFNK.[M]			1	1	1	P0CV89	P0CV89 [1-7]	0	876.494	0	1	High	1.39	347.4	69.4	69.4	0.0407848	0.00401146	0.0039604	0.010157	0.0407848	0.0064	0.00634249	0.0109127	-.NLLQFNK.M	[1-7]
	P0C7N3	Zinc metalloproteinase-disintegrin-like crovidisin (Fragments) OS=Crotalus viridis viridis OX=8742 PE=1 SV=1	22	1	1	1	1	51	5.7	7.08	1	4.6	0	0	3
	Confidence	Annotated Sequence	Modifications	Modifications in Master Proteins	# Protein Groups	# Proteins	# PSMs	Master Protein Accessions	Positions in Master Proteins	# Missed Cleavages	Theo. MH+ [Da]	Off by X	Position in Protein	Confidence (by Search Engine): A2 PMI-Byonic	|Log Prob| (by Search Engine): A2 PMI-Byonic	Byonic Score (by Search Engine): A2 PMI-Byonic	Delta Byonic Score (by Search Engine): A2 PMI-Byonic	Delta Mod Score (by Search Engine): A2 PMI-Byonic	PEP 2D (by Search Engine): A2 PMI-Byonic	q-Value 2D (by Search Engine): A2 PMI-Byonic	FDR 2D (by Search Engine): A2 PMI-Byonic	Peptide Group FDR 2D (by Search Engine): A2 PMI-Byonic	PEP 1D (by Search Engine): A2 PMI-Byonic	q-Value 1D (by Search Engine): A2 PMI-Byonic	FDR 1D (by Search Engine): A2 PMI-Byonic	Peptide Group FDR 1D (by Search Engine): A2 PMI-Byonic	Sequence in Protein	Positions in Protein	Peptide Group Modifications in Protein
	High	[R].LACFR.[D]	1xCarbamidomethyl [C3]		1	2	2	A0A0K8RWJ1	A0A0K8RWJ1 [501-505]	0	666.339	0	501	High	1.15	329.9	169.4	169.4	0.0706123	0.00523272	0.00521119	0.0142475	0.0706123	0.00884956	0.00881743	0.0155491	R.LACFR.D	[501-505]
	Q2QA02	Zinc metalloproteinase-disintegrin-like OS=Crotalus durissus durissus OX=31150 PE=2 SV=1	4	3	3	3	1	609	68.2	5.2	3	6.62	0	0	3
	Confidence	Annotated Sequence	Modifications	Modifications in Master Proteins	# Protein Groups	# Proteins	# PSMs	Master Protein Accessions	Positions in Master Proteins	# Missed Cleavages	Theo. MH+ [Da]	Off by X	Position in Protein	Confidence (by Search Engine): A2 PMI-Byonic	|Log Prob| (by Search Engine): A2 PMI-Byonic	Byonic Score (by Search Engine): A2 PMI-Byonic	Delta Byonic Score (by Search Engine): A2 PMI-Byonic	Delta Mod Score (by Search Engine): A2 PMI-Byonic	PEP 2D (by Search Engine): A2 PMI-Byonic	q-Value 2D (by Search Engine): A2 PMI-Byonic	FDR 2D (by Search Engine): A2 PMI-Byonic	Peptide Group FDR 2D (by Search Engine): A2 PMI-Byonic	PEP 1D (by Search Engine): A2 PMI-Byonic	q-Value 1D (by Search Engine): A2 PMI-Byonic	FDR 1D (by Search Engine): A2 PMI-Byonic	Peptide Group FDR 1D (by Search Engine): A2 PMI-Byonic	Sequence in Protein	Positions in Protein	Peptide Group Modifications in Protein
	High	[K].DHSPINLLVGVTMAHELGHNLGMNHDGEK.[C]			1	1	1	Q91401	Q91401 [131-159]	0	3135.51	0	131	High	1.3	339.5	277.5	277.5	0.0498222	0.00424088	0.00419698	0.0108893	0.0498222	0.00686741	0.00683851	0.0118227	K.DHSPINLLVGVTMAHELGHNLGMNHDGEK.C	[131-159]
	Q9DGB9	Zinc metalloproteinase-disintegrin-like VAP1 OS=Crotalus atrox OX=8730 PE=1 SV=1	49	31	70	31	1	610	67.9	6.3	31	363.5	0	0	3
	Confidence	Annotated Sequence	Modifications	Modifications in Master Proteins	# Protein Groups	# Proteins	# PSMs	Master Protein Accessions	Positions in Master Proteins	# Missed Cleavages	Theo. MH+ [Da]	Off by X	Position in Protein	Confidence (by Search Engine): A2 PMI-Byonic	|Log Prob| (by Search Engine): A2 PMI-Byonic	Byonic Score (by Search Engine): A2 PMI-Byonic	Delta Byonic Score (by Search Engine): A2 PMI-Byonic	Delta Mod Score (by Search Engine): A2 PMI-Byonic	PEP 2D (by Search Engine): A2 PMI-Byonic	q-Value 2D (by Search Engine): A2 PMI-Byonic	FDR 2D (by Search Engine): A2 PMI-Byonic	Peptide Group FDR 2D (by Search Engine): A2 PMI-Byonic	PEP 1D (by Search Engine): A2 PMI-Byonic	q-Value 1D (by Search Engine): A2 PMI-Byonic	FDR 1D (by Search Engine): A2 PMI-Byonic	Peptide Group FDR 1D (by Search Engine): A2 PMI-Byonic	Sequence in Protein	Positions in Protein	Peptide Group Modifications in Protein
	High	[R].FCTAAADRK.[L]	1xCarbamidomethyl [C2]		1	2	1	J3S973	J3S973 [95-103]	1	1039.5	0	95	High	1.23	277.1	145.6	145.6	0.0595088	0.00471436	0.00470263	0.0125561	0.0595088	0.00785752	0.00783699	0.0136852	R.FCTAAADRK.L	[95-103]
	A4PBQ9	Zinc metalloproteinase-disintegrin-like VAP2A OS=Crotalus atrox OX=8730 PE=1 SV=1	2	2	8	2	1	607	68	5.24	2	12.63	0	0	3
	Confidence	Annotated Sequence	Modifications	Modifications in Master Proteins	# Protein Groups	# Proteins	# PSMs	Master Protein Accessions	Positions in Master Proteins	# Missed Cleavages	Theo. MH+ [Da]	Off by X	Position in Protein	Confidence (by Search Engine): A2 PMI-Byonic	|Log Prob| (by Search Engine): A2 PMI-Byonic	Byonic Score (by Search Engine): A2 PMI-Byonic	Delta Byonic Score (by Search Engine): A2 PMI-Byonic	Delta Mod Score (by Search Engine): A2 PMI-Byonic	PEP 2D (by Search Engine): A2 PMI-Byonic	q-Value 2D (by Search Engine): A2 PMI-Byonic	FDR 2D (by Search Engine): A2 PMI-Byonic	Peptide Group FDR 2D (by Search Engine): A2 PMI-Byonic	PEP 1D (by Search Engine): A2 PMI-Byonic	q-Value 1D (by Search Engine): A2 PMI-Byonic	FDR 1D (by Search Engine): A2 PMI-Byonic	Peptide Group FDR 1D (by Search Engine): A2 PMI-Byonic	Sequence in Protein	Positions in Protein	Peptide Group Modifications in Protein
	High	[K].LGEGFKSLDPGWYSAMAQGQAISTLVRAYLLTK.[D]			1	2	1	J3S4E3	J3S4E3 [428-460]	2	3571.86	0	428	High	1.19	275.9	275.9	275.9	0.0647246	0.00497375	0.00496689	0.0134288	0.0647246	0.00835073	0.00833768	0.0146484	K.LGEGFKSLDPGWYSAMAQGQAISTLVRAYLLTK.D	[428-460]
	A2CJE3	Zinc metalloproteinase-disintegrin-like viristiarin (Fragment) OS=Crotalus viridis viridis OX=8742 PE=2 SV=1	5	1	4	1	1	177	19.6	5.81	1	4.99	0	0	3
	Confidence	Annotated Sequence	Modifications	Modifications in Master Proteins	# Protein Groups	# Proteins	# PSMs	Master Protein Accessions	Positions in Master Proteins	# Missed Cleavages	Theo. MH+ [Da]	Off by X	Position in Protein	Confidence (by Search Engine): A2 PMI-Byonic	|Log Prob| (by Search Engine): A2 PMI-Byonic	Byonic Score (by Search Engine): A2 PMI-Byonic	Delta Byonic Score (by Search Engine): A2 PMI-Byonic	Delta Mod Score (by Search Engine): A2 PMI-Byonic	PEP 2D (by Search Engine): A2 PMI-Byonic	q-Value 2D (by Search Engine): A2 PMI-Byonic	FDR 2D (by Search Engine): A2 PMI-Byonic	Peptide Group FDR 2D (by Search Engine): A2 PMI-Byonic	PEP 1D (by Search Engine): A2 PMI-Byonic	q-Value 1D (by Search Engine): A2 PMI-Byonic	FDR 1D (by Search Engine): A2 PMI-Byonic	Peptide Group FDR 1D (by Search Engine): A2 PMI-Byonic	Sequence in Protein	Positions in Protein	Peptide Group Modifications in Protein
	High	[R].VEAEYVSHLDK.[G]			1	1	1	J3S1S2	J3S1S2 [93-103]	0	1289.64	0	93	High	1.19	320.9	82.3	82.3	0.0650806	0.00497375	0.00496552	0.0134168	0.0650806	0.00835073	0.00833333	0.0146341	R.VEAEYVSHLDK.G	[93-103]
	C9E1R8	Zinc metalloproteinase-disintegrin-like VMP-III OS=Crotalus viridis viridis OX=8742 PE=2 SV=1	46	47	204	47	1	609	68.3	5.14	47	480.93	0	0	3
	A0A1W7RB95	Cadam10_SVMPII-5 OS=Crotalus adamanteus OX=8729 PE=3 SV=1	14	2	12	2	1	479	53.7	5.76	2	10.81	0	0	3
	Confidence	Annotated Sequence	Modifications	Modifications in Master Proteins	# Protein Groups	# Proteins	# PSMs	Master Protein Accessions	Positions in Master Proteins	# Missed Cleavages	Theo. MH+ [Da]	Off by X	Position in Protein	Confidence (by Search Engine): A2 PMI-Byonic	|Log Prob| (by Search Engine): A2 PMI-Byonic	Byonic Score (by Search Engine): A2 PMI-Byonic	Delta Byonic Score (by Search Engine): A2 PMI-Byonic	Delta Mod Score (by Search Engine): A2 PMI-Byonic	PEP 2D (by Search Engine): A2 PMI-Byonic	q-Value 2D (by Search Engine): A2 PMI-Byonic	FDR 2D (by Search Engine): A2 PMI-Byonic	Peptide Group FDR 2D (by Search Engine): A2 PMI-Byonic	PEP 1D (by Search Engine): A2 PMI-Byonic	q-Value 1D (by Search Engine): A2 PMI-Byonic	FDR 1D (by Search Engine): A2 PMI-Byonic	Peptide Group FDR 1D (by Search Engine): A2 PMI-Byonic	Sequence in Protein	Positions in Protein	Peptide Group Modifications in Protein
	High	[R].QVPVVQAYAFGK.[Y]			1	1	2	A0A0F7Z1K6	A0A0F7Z1K6 [288-299]	0	1306.72	0	288	High	6.08	431.4	234.4	234.4	8.24601e-07	4.96969e-08	0	0	2.61178e-05	1.61004e-06	0	0	R.QVPVVQAYAFGK.Y	[288-299]
	High	[K].QAFEHSVHR.[H]			1	1	1	A0A0F7Z1K6	A0A0F7Z1K6 [448-456]	0	1110.54	0	448	High	7.98	523	397.1	397.1	1.05025e-08	5.95641e-10	0	0	3.32657e-07	1.8858e-08	0	0	K.QAFEHSVHR.H	[448-456]
	High	[R].SPIDER.[T]			1	1	1	A0A0F7Z1K6	A0A0F7Z1K6 [410-415]	0	716.357	0	410	High	2.51	369.4	80.3	80.3	0.00306744	0.000921659	0.000911023	0.00197239	0.088397	0.00930233	0.00926879	0.0163776	R.SPIDER.T	[410-415]
	High	[K].LTTLGVNK.[I]			1	1	1	A0A0F7Z1K6	A0A0F7Z1K6 [221-228]	0	845.509	0	221	High	5.47	518	122.3	122.3	3.35599e-06	1.9996e-07	0	0	0.000106287	6.55078e-06	0	0	K.LTTLGVNK.I	[221-228]
	High	[K].SSGNPILLNK.[D]			1	1	1	A0A0F7Z1K6	A0A0F7Z1K6 [317-326]	0	1042.59	0	317	High	12.51	650.6	413	413	3.1228e-13	3.06338e-14	0	0	9.89119e-12	1.04694e-12	0	0	K.SSGNPILLNK.D	[317-326]
	High	[K].SSGNPILLNKDISEDQDIKAEVNK.[M]			1	1	1	A0A0F7Z1K6	A0A0F7Z1K6 [317-340]	2	2627.35	0	317	High	21.01	1056.2	947.9	947.9	9.74657e-22	1.61141e-22	0	0	3.08713e-20	5.41198e-21	0	0	K.SSGNPILLNKDISEDQDIKAEVNK.M	[317-340]
	High	[K].VVYDLSR.[K]			1	1	1	A0A0F7Z1K6	A0A0F7Z1K6 [472-478]	0	851.462	0	472	High	5.51	415.8	183.2	183.2	3.06111e-06	1.7763e-07	0	0	9.69487e-05	5.78824e-06	0	0	K.VVYDLSR.K	[472-478]
	High	[R].YDAMALGNHEFDNGLAGLLDPLLK.[H]	1xOxidation [M4]		1	1	1	A0A0F7Z1K6	A0A0F7Z1K6 [124-147]	0	2603.28	0	124	High	11.21	590.1	529.8	529.8	6.12442e-12	4.60961e-13	0	0	1.93985e-10	1.33953e-11	0	0	R.YDAMALGNHEFDNGLAGLLDPLLK.H	[124-147]
	High	[R].VLSLNVLCTECR.[V]	2xCarbamidomethyl [C8; C11]		1	1	1	A0A0F7Z1K6	A0A0F7Z1K6 [484-495]	0	1463.73	0	484	High	13.42	669.3	482.2	482.2	3.77755e-14	4.2961e-15	0	0	1.1965e-12	1.56725e-13	0	0	R.VLSLNVLCTECR.V	[484-495]
	High	[R].VLSLNVLCTECRVPTYVPLEK.[E]	2xCarbamidomethyl [C8; C11]		1	1	1	A0A0F7Z1K6	A0A0F7Z1K6 [484-504]	1	2490.31	0	484	High	14.77	726.3	620.8	620.8	1.68767e-15	1.80208e-16	0	0	5.34553e-14	5.98437e-15	0	0	R.VLSLNVLCTECRVPTYVPLEK.E	[484-504]
	High	[R].VPTYVPLEK.[E]			1	1	1	A0A0F7Z1K6	A0A0F7Z1K6 [496-504]	0	1045.59	0	496	High	6.46	471.1	202.1	202.1	3.50674e-07	1.94057e-08	0	0	1.11072e-05	6.46453e-07	0	0	R.VPTYVPLEK.E	[496-504]
	High	[R].VPTYVPLEKEK.[T]			1	1	1	A0A0F7Z1K6	A0A0F7Z1K6 [496-506]	1	1302.73	0	496	High	7.78	513.9	345.8	345.8	1.64277e-08	9.44874e-10	0	0	5.20333e-07	2.94912e-08	0	0	R.VPTYVPLEKEK.T	[496-506]
	High	[K].YLGYLNVIFDDKGNVIK.[S]			1	1	1	A0A0F7Z1K6	A0A0F7Z1K6 [300-316]	1	1971.06	0	300	High	12.77	620.9	503.5	503.5	1.68767e-13	1.83426e-14	0	0	5.34553e-12	5.51691e-13	0	0	K.YLGYLNVIFDDKGNVIK.S	[300-316]
	High	[K].SSGNPILLNKDISEDQDIK.[A]			1	1	3	A0A0F7Z1K6	A0A0F7Z1K6 [317-335]	1	2086.07	0	317	High	15.86	763.7	684.2	684.2	1.3722e-16	1.29846e-17	0	0	4.34632e-15	3.8484e-16	0	0	K.SSGNPILLNKDISEDQDIK.A	[317-335]
	High	[K].VGIIGYTTK.[E]			1	1	1	A0A0F7Z1K6	A0A0F7Z1K6 [185-193]	0	951.551	0	185	High	9.32	583	355.3	355.3	4.76022e-10	2.44616e-11	0	0	1.50776e-08	8.5281e-10	0	0	K.VGIIGYTTK.E	[185-193]
	High	[K].VKGVDVVVGGHTNTFLYTGSPPSTEVAAGNYPFMVQSDDGR.[Q]			1	1	2	A0A0F7Z1K6	A0A0F7Z1K6 [247-287]	1	4269.06	0	247	High	12.86	735.5	445.3	445.3	1.37052e-13	1.49918e-14	0	0	4.341e-12	4.22852e-13	0	0	K.VKGVDVVVGGHTNTFLYTGSPPSTEVAAGNYPFMVQSDDGR.Q	[247-287]
	High	[K].IQLHNYSSQEIGK.[T]			1	1	1	A0A0F7Z1K6	A0A0F7Z1K6 [343-355]	0	1516.78	0	343	High	7.78	414.4	374	374	1.64125e-08	9.36006e-10	0	0	5.1985e-07	2.9038e-08	0	0	K.IQLHNYSSQEIGK.T	[343-355]
	High	[R].DSGKCTGQDCYGGVAR.[R]	2xCarbamidomethyl [C5; C10]		1	1	2	A0A0F7Z1K6	A0A0F7Z1K6 [62-77]	1	1730.72	0	62	High	9.22	557.1	499.6	499.6	5.97287e-10	3.17873e-11	0	0	1.89185e-08	1.11314e-09	0	0	R.DSGKCTGQDCYGGVAR.R	[62-77]
	High	[K].ETPVLSNPGPYLEFRDEVEELQNHANK.[L]			1	1	1	A0A0F7Z1K6	A0A0F7Z1K6 [194-220]	1	3125.52	0	194	High	5.07	309.8	305.6	305.6	8.54681e-06	4.61953e-07	0	0	0.000270641	1.36622e-05	0	0	K.ETPVLSNPGPYLEFRDEVEELQNHANK.L	[194-220]
	High	[K].FMNSLR.[Y]	1xOxidation [M2]		1	1	2	A0A0F7Z1K6	A0A0F7Z1K6 [118-123]	0	783.382	0	118	High	1.73	301.9	89.2	89.2	0.0184849	0.00382128	0.00378788	0.00952381	0.371073	0.017	0.0168818	0.0304147	K.FMNSLR.Y	[118-123]
	High	[K].FMNSLR.[Y]			1	1	2	A0A0F7Z1K6	A0A0F7Z1K6 [118-123]	0	767.387	0	118	High	3.79	372	173.1	173.1	0.000161998	7.29446e-06	0	0	0.00510578	0.00225225	0.00223464	0.0041365	K.FMNSLR.Y	[118-123]
	High	[K].ETPVLSNPGPYLEFRDEVEELQNHANKLTTLGVNK.[I]			1	1	1	A0A0F7Z1K6	A0A0F7Z1K6 [194-228]	2	3952.01	0	194	High	4.92	356.3	279.7	279.7	1.19877e-05	6.38683e-07	0	0	0.00037956	1.88405e-05	0	0	K.ETPVLSNPGPYLEFRDEVEELQNHANKLTTLGVNK.I	[194-228]
	High	[R].FHECNLGNLICDAVIYNNVR.[H]	2xCarbamidomethyl [C4; C11]		1	1	3	A0A0F7Z1K6	A0A0F7Z1K6 [369-388]	0	2421.14	0	369	High	11.32	585.9	585.9	585.9	4.81625e-12	3.87047e-13	0	0	1.5255e-10	1.03053e-11	0	0	R.FHECNLGNLICDAVIYNNVR.H	[369-388]
	High	[K].DISEDQDIKAEVNK.[M]			1	1	1	A0A0F7Z1K6	A0A0F7Z1K6 [327-340]	1	1603.78	0	327	High	6.29	397	252.8	252.8	5.10275e-07	2.76152e-08	0	0	1.61622e-05	9.23299e-07	0	0	K.DISEDQDIKAEVNK.M	[327-340]
	High	[K].CTGQDCYGGVAR.[R]	2xCarbamidomethyl [C1; C6]		1	1	1	A0A0F7Z1K6	A0A0F7Z1K6 [66-77]	0	1343.55	0	66	High	15.51	787.8	787.8	787.8	3.07143e-16	3.20433e-17	0	0	9.72847e-15	1.0833e-15	0	0	K.CTGQDCYGGVAR.R	[66-77]
	High	[K].IINVGSEK.[V]			1	1	1	A0A0F7Z1K6	A0A0F7Z1K6 [177-184]	0	859.488	0	177	High	5.12	424.9	165.9	165.9	7.51894e-06	3.87095e-07	0	0	0.000238101	1.13423e-05	0	0	K.IINVGSEK.V	[177-184]
	High	[K].LLLPSFLAAGGDGYHMLK.[G]	1xOxidation [M16]		1	1	1	A0A0F7Z1K6	A0A0F7Z1K6 [510-527]	0	1919.01	0	510	High	6.27	333.3	311.3	311.3	5.34037e-07	3.07959e-08	0	0	1.69148e-05	9.93155e-07	0	0	K.LLLPSFLAAGGDGYHMLK.G	[510-527]
	High	[K].IIALGHSGFSEDQR.[I]			1	1	1	A0A0F7Z1K6	A0A0F7Z1K6 [229-242]	0	1529.77	0	229	High	7.05	375.1	373.3	373.3	8.87529e-08	5.13732e-09	0	0	2.81116e-06	1.58014e-07	0	0	K.IIALGHSGFSEDQR.I	[229-242]
	High	[K].HANFPILSANIRPK.[G]			1	1	2	A0A0F7Z1K6	A0A0F7Z1K6 [148-161]	0	1577.89	0	148	High	10.47	553.1	553.1	553.1	3.39558e-11	1.94589e-12	0	0	1.07552e-09	5.68362e-11	0	0	K.HANFPILSANIRPK.G	[148-161]
	High	[K].GVDVVVGGHTNTFLYTGSPPSTEVAAGNYPFMVQSDDGR.[Q]	1xOxidation [M32]		1	1	3	A0A0F7Z1K6	A0A0F7Z1K6 [249-287]	0	4057.89	0	249	High	21.44	1062.5	819.7	819.7	3.63024e-22	6.65013e-23	0	0	1.14985e-20	1.99296e-21	0	0	K.GVDVVVGGHTNTFLYTGSPPSTEVAAGNYPFMVQSDDGR.Q	[249-287]
	High	[K].GVDVVVGGHTNTFLYTGSPPSTEVAAGNYPFMVQSDDGR.[Q]			1	1	2	A0A0F7Z1K6	A0A0F7Z1K6 [249-287]	0	4041.89	0	249	High	17.53	888.6	803.3	803.3	2.95166e-18	3.47641e-19	0	0	9.3491e-17	1.1393e-17	0	0	K.GVDVVVGGHTNTFLYTGSPPSTEVAAGNYPFMVQSDDGR.Q	[249-287]
	High	[R].HGEGMGELLQVSGIK.[V]			1	1	1	A0A0F7Z1K6	A0A0F7Z1K6 [457-471]	0	1554.79	0	457	High	14.61	734.5	558.4	558.4	2.43662e-15	2.37414e-16	0	0	7.71778e-14	8.10056e-15	0	0	R.HGEGMGELLQVSGIK.V	[457-471]
	High	[R].HVLLLDAGDQYQGTVWFNFFK.[G]			1	1	1	A0A0F7Z1K6	A0A0F7Z1K6 [91-111]	0	2498.25	0	91	High	8.09	537.7	370.9	370.9	8.13704e-09	4.97751e-10	0	0	2.57733e-07	1.49302e-08	0	0	R.HVLLLDAGDQYQGTVWFNFFK.G	[91-111]
	High	[R].HPDDNEWNHVSMCIVNGGGIR.[S]	1xCarbamidomethyl [C13]		1	1	1	A0A0F7Z1K6	A0A0F7Z1K6 [389-409]	0	2407.07	0	389	High	13.32	661	649.8	649.8	4.81625e-14	5.46116e-15	0	0	1.5255e-12	1.76942e-13	0	0	R.HPDDNEWNHVSMCIVNGGGIR.S	[389-409]
	A0A1W7RBA3	Cadam10_SVMPIII-1 OS=Crotalus adamanteus OX=8729 PE=3 SV=1	3	2	2	2	1	608	68.6	5.33	2	2.31	4	0.0275862	1
	Confidence	Annotated Sequence	Modifications	Modifications in Master Proteins	# Protein Groups	# Proteins	# PSMs	Master Protein Accessions	Positions in Master Proteins	# Missed Cleavages	Theo. MH+ [Da]	Off by X	Position in Protein	Confidence (by Search Engine): A2 PMI-Byonic	|Log Prob| (by Search Engine): A2 PMI-Byonic	Byonic Score (by Search Engine): A2 PMI-Byonic	Delta Byonic Score (by Search Engine): A2 PMI-Byonic	Delta Mod Score (by Search Engine): A2 PMI-Byonic	PEP 2D (by Search Engine): A2 PMI-Byonic	q-Value 2D (by Search Engine): A2 PMI-Byonic	FDR 2D (by Search Engine): A2 PMI-Byonic	Peptide Group FDR 2D (by Search Engine): A2 PMI-Byonic	PEP 1D (by Search Engine): A2 PMI-Byonic	q-Value 1D (by Search Engine): A2 PMI-Byonic	FDR 1D (by Search Engine): A2 PMI-Byonic	Peptide Group FDR 1D (by Search Engine): A2 PMI-Byonic	Sequence in Protein	Positions in Protein	Peptide Group Modifications in Protein
	High	[R].QRVHQMVNIMK.[E]			1	1	1	Q2QA03	Q2QA03 [218-228]	1	1383.73	0	218	High	6.91	443.4	328.6	328.6	1.23627e-07	7.29289e-09	0	0	3.91576e-06	2.26466e-07	0	0	R.QRVHQMVNIMK.E	[218-228]
	High	[R].QRVHQMVNIMK.[E]	1xOxidation [M]		1	1	2	Q2QA03	Q2QA03 [218-228]	1	1399.73	0	218	High	6.11	460.5	208.4	143.7	7.69626e-07	4.73335e-08	0	0	2.43766e-05	1.52386e-06	0	0	R.QRVHQMVNIMK.E	[218-228]
	High	[R].QRVHQMVNIMK.[E]	2xOxidation [M6; M10]		1	1	1	Q2QA03	Q2QA03 [218-228]	1	1415.72	0	218	High	5.24	347.5	256.7	256.7	5.69984e-06	3.18207e-07	0	0	0.000180506	9.1848e-06	0	0	R.QRVHQMVNIMK.E	[218-228]
	High	[K].ITTNPSVEDHCYYHGR.[I]	1xCarbamidomethyl [C11]		1	1	1	Q2QA03	Q2QA03 [93-108]	0	1948.86	0	93	High	6.91	368.5	357.8	357.8	1.23183e-07	7.23446e-09	0	0	3.9017e-06	2.23462e-07	0	0	K.ITTNPSVEDHCYYHGR.I	[93-108]
	High	[K].NDDTCTGQSADCPR.[N]	2xCarbamidomethyl [C5; C12]		1	1	1	Q2QA03	Q2QA03 [460-473]	0	1596.6	0	460	High	15.42	753	753	753	3.84353e-16	3.81454e-17	0	0	1.2174e-14	1.21188e-15	0	0	K.NDDTCTGQSADCPR.N	[460-473]
	High	[K].YEDTMQYELK.[V]			1	1	1	Q2QA03	Q2QA03 [51-60]	0	1319.58	0	51	High	7.31	509.6	324.7	324.7	4.85839e-08	3.01813e-09	0	0	1.53885e-06	9.10096e-08	0	0	K.YEDTMQYELK.V	[51-60]
	High	[K].YNGDSDKIR.[Q]			1	1	5	Q2QA03	Q2QA03 [209-217]	1	1067.51	0	209	High	6.3	429.1	300.9	300.9	5.03054e-07	2.71677e-08	0	0	1.59335e-05	9.00506e-07	0	0	K.YNGDSDKIR.Q	[209-217]
	High	[R].YVELFIVVDHGMFTKYNGDSDKIR.[Q]			1	1	1	Q2QA03	Q2QA03 [194-217]	2	2846.42	0	194	High	5.39	353.3	320	320	4.09638e-06	2.39487e-07	0	0	0.000129733	7.40828e-06	0	0	R.YVELFIVVDHGMFTKYNGDSDKIR.Q	[194-217]
	High	[R].YVELFIVVDHGMFTK.[Y]	1xOxidation [M12]		1	1	3	Q2QA03	Q2QA03 [194-208]	0	1813.92	0	194	High	6.32	502.5	1.7	1.7	4.76368e-07	2.54473e-08	0	0	1.50883e-05	8.34175e-07	0	0	R.YVELFIVVDHGMFTK.Y	[194-208]
	High	[R].YVELFIVVDHGMFTK.[Y]			1	1	2	Q2QA03	Q2QA03 [194-208]	0	1797.92	0	194	High	14.7	711.4	564.1	564.1	1.98116e-15	1.87412e-16	0	0	6.27513e-14	6.33197e-15	0	0	R.YVELFIVVDHGMFTK.Y	[194-208]
	High	[K].YEDTMQYELK.[V]	1xOxidation [M5]		1	1	1	Q2QA03	Q2QA03 [51-60]	0	1335.58	0	51	High	6.24	464.7	290.2	290.2	5.77693e-07	3.44055e-08	0	0	1.82976e-05	1.10393e-06	0	0	K.YEDTMQYELK.V	[51-60]
	High	[K].YFSDCSYIQCWNFIMNQKPQCILK.[K]	3xCarbamidomethyl [C5; C10; C21]		1	1	2	Q2QA03	Q2QA03 [364-387]	0	3143.42	0	364	High	19.6	973.9	935.3	935.3	2.50719e-20	4.29142e-21	0	0	7.9413e-19	1.39107e-19	0	0	K.YFSDCSYIQCWNFIMNQKPQCILK.K	[364-387]
	High	[K].YFSDCSYIQCWNFIMNQKPQCILK.[K]	3xCarbamidomethyl [C5; C10; C21]; 1xOxidation [M15]		1	1	3	Q2QA03	Q2QA03 [364-387]	0	3159.42	0	364	High	18.6	920.9	841	841	2.50719e-19	3.04797e-20	0	0	7.9413e-18	1.08683e-18	0	0	K.YFSDCSYIQCWNFIMNQKPQCILK.K	[364-387]
	High	[R].VHQMVNIMK.[E]	2xOxidation [M4; M8]		1	1	6	Q2QA03	Q2QA03 [220-228]	0	1131.56	0	220	High	5.15	393.1	200.9	200.9	7.02888e-06	3.70636e-07	0	0	0.000222585	1.07632e-05	0	0	R.VHQMVNIMK.E	[220-228]
	High	[R].VHQMVNIMK.[E]	1xOxidation [M]		1	1	6	Q2QA03	Q2QA03 [220-228]	0	1115.57	0	220	High	8.29	456	395.9	191	5.13512e-09	3.24199e-10	0	0	1.6265e-07	1.04306e-08	0	0	R.VHQMVNIMK.E	[220-228]
	High	[R].VHQMVNIMK.[E]			1	1	1	Q2QA03	Q2QA03 [220-228]	0	1099.58	0	220	High	6.56	465.2	287.1	287.1	2.75441e-07	1.53916e-08	0	0	8.72425e-06	4.92158e-07	0	0	R.VHQMVNIMK.E	[220-228]
	High	[R].VAVTMTHELGHNLGIRHDTGSCSCGGYSCIMSPVISDEPSK.[Y]	3xCarbamidomethyl [C22; C24; C29]		1	1	3	Q2QA03	Q2QA03 [323-363]	1	4460.02	0	323	High	7.76	541.9	441.4	441.4	1.73676e-08	1.05335e-09	0	0	5.50103e-07	3.22769e-08	0	0	R.VAVTMTHELGHNLGIRHDTGSCSCGGYSCIMSPVISDEPSK.Y	[323-363]
	High	[R].VAVTMTHELGHNLGIR.[H]	1xOxidation [M5]		1	1	9	Q2QA03	Q2QA03 [323-338]	0	1763.92	0	323	High	10.48	573.5	457	457	3.27965e-11	1.8913e-12	0	0	1.0388e-09	5.54194e-11	0	0	R.VAVTMTHELGHNLGIR.H	[323-338]
	High	[R].VAVTMTHELGHNLGIR.[H]			1	1	5	Q2QA03	Q2QA03 [323-338]	0	1747.93	0	323	High	13.7	685.3	611.9	611.9	1.98116e-14	2.0819e-15	0	0	6.27513e-13	6.60342e-14	0	0	R.VAVTMTHELGHNLGIR.H	[323-338]
	High	[R].IECDCGSIENPCCYATTCK.[L]	5xCarbamidomethyl [C3; C5; C12; C13; C18]		1	1	2	Q2QA03	Q2QA03 [409-427]	0	2337.89	0	409	High	13.42	690.1	690.1	690.1	3.76985e-14	3.88404e-15	0	0	1.19407e-12	1.37603e-13	0	0	R.IECDCGSIENPCCYATTCK.L	[409-427]
	High	[R].KITTNPSVEDHCYYHGR.[I]	1xCarbamidomethyl [C12]		1	1	1	Q2QA03	Q2QA03 [92-108]	1	2076.96	0	92	High	10.13	464.8	428	428	7.46646e-11	4.91849e-12	0	0	2.36493e-09	1.66886e-10	0	0	R.KITTNPSVEDHCYYHGR.I	[92-108]
	High	[R].HDTGSCSCGGYSCIMSPVISDEPSKYFSDCSYIQCWNFIMNQKPQCILK.[K]	6xCarbamidomethyl [C6; C8; C13; C30; C35; C46]; 2xOxidation [M15; M40]		1	1	3	Q2QA03	Q2QA03 [339-387]	1	5887.51	0	339	High	18.92	976.3	582.4	582.4	1.21055e-19	1.67608e-20	0	0	3.8343e-18	5.64781e-19	0	0	R.HDTGSCSCGGYSCIMSPVISDEPSKYFSDCSYIQCWNFIMNQKPQCILK.K	[339-387]
	High	[R].HDTGSCSCGGYSCIMSPVISDEPSKYFSDCSYIQCWNFIMNQKPQCILK.[K]	6xCarbamidomethyl [C6; C8; C13; C30; C35; C46]; 1xOxidation [M40]		1	1	3	Q2QA03	Q2QA03 [339-387]	1	5871.51	0	339	High	24.41	1227.4	943.8	617.7	3.85637e-25	1.12303e-25	0	0	1.22147e-23	3.85868e-24	0	0	R.HDTGSCSCGGYSCIMSPVISDEPSKYFSDCSYIQCWNFIMNQKPQCILK.K	[339-387]
	High	[R].HDTGSCSCGGYSCIMSPVISDEPSKYFSDCSYIQCWNFIMNQKPQCILK.[K]	6xCarbamidomethyl [C6; C8; C13; C30; C35; C46]		1	1	5	Q2QA03	Q2QA03 [339-387]	1	5855.52	0	339	High	23.41	1153.3	886.1	886.1	3.85637e-24	9.67715e-25	0	0	1.22147e-22	2.72709e-23	0	0	R.HDTGSCSCGGYSCIMSPVISDEPSKYFSDCSYIQCWNFIMNQKPQCILK.K	[339-387]
	High	[R].HDTGSCSCGGYSCIMSPVISDEPSK.[Y]	3xCarbamidomethyl [C6; C8; C13]; 1xOxidation [M15]		1	1	8	Q2QA03	Q2QA03 [339-363]	0	2747.11	0	339	High	19.6	953.8	817.9	817.9	2.50719e-20	3.92685e-21	0	0	7.9413e-19	1.22093e-19	0	0	R.HDTGSCSCGGYSCIMSPVISDEPSK.Y	[339-363]
	High	[R].HDTGSCSCGGYSCIMSPVISDEPSK.[Y]	3xCarbamidomethyl [C6; C8; C13]		1	1	3	Q2QA03	Q2QA03 [339-363]	0	2731.11	0	339	High	17.69	862.9	862.9	862.9	2.03854e-18	2.25845e-19	0	0	6.45687e-17	6.72142e-18	0	0	R.HDTGSCSCGGYSCIMSPVISDEPSK.Y	[339-363]
	J3S3W1	Cadam10_SVMPIII-3 OS=Crotalus adamanteus OX=8729 PE=2 SV=1	8	3	4	3	1	601	67.3	4.89	3	34.13	0	0	3
	Confidence	Annotated Sequence	Modifications	Modifications in Master Proteins	# Protein Groups	# Proteins	# PSMs	Master Protein Accessions	Positions in Master Proteins	# Missed Cleavages	Theo. MH+ [Da]	Off by X	Position in Protein	Confidence (by Search Engine): A2 PMI-Byonic	|Log Prob| (by Search Engine): A2 PMI-Byonic	Byonic Score (by Search Engine): A2 PMI-Byonic	Delta Byonic Score (by Search Engine): A2 PMI-Byonic	Delta Mod Score (by Search Engine): A2 PMI-Byonic	PEP 2D (by Search Engine): A2 PMI-Byonic	q-Value 2D (by Search Engine): A2 PMI-Byonic	FDR 2D (by Search Engine): A2 PMI-Byonic	Peptide Group FDR 2D (by Search Engine): A2 PMI-Byonic	PEP 1D (by Search Engine): A2 PMI-Byonic	q-Value 1D (by Search Engine): A2 PMI-Byonic	FDR 1D (by Search Engine): A2 PMI-Byonic	Peptide Group FDR 1D (by Search Engine): A2 PMI-Byonic	Sequence in Protein	Positions in Protein	Peptide Group Modifications in Protein
	High	[K].QMQSDCPAICFCQNK.[I]	3xCarbamidomethyl [C6; C10; C12]; 1xOxidation [M2]		1	1	2	Q7ZT99	Q7ZT99 [224-238]	0	1902.76	0	224	High	15.91	784.9	784.9	784.9	1.22441e-16	1.05826e-17	0	0	3.8782e-15	2.81301e-16	0	0	K.QMQSDCPAICFCQNK.I	[224-238]
	High	[K].QMQSDCPAICFCQNK.[I]	3xCarbamidomethyl [C6; C10; C12]		1	1	2	Q7ZT99	Q7ZT99 [224-238]	0	1886.77	0	224	High	16.91	846.7	801.8	801.8	1.22441e-17	1.43353e-18	0	0	3.8782e-16	4.14781e-17	0	0	K.QMQSDCPAICFCQNK.I	[224-238]
	High	[K].SGPPCGDCPSACDNGLCTNPCTK.[E]	5xCarbamidomethyl [C5; C8; C12; C17; C21]		1	1	1	Q7ZT99	Q7ZT99 [182-204]	0	2524.96	0	182	High	15.19	791	791	791	6.39914e-16	6.46156e-17	0	0	2.02687e-14	2.21244e-15	0	0	K.SGPPCGDCPSACDNGLCTNPCTK.E	[182-204]
	High	[K].SGPPCGDCPSACDNGLCTNPCTKEDK.[Y]	5xCarbamidomethyl [C5; C8; C12; C17; C21]		1	1	2	Q7ZT99	Q7ZT99 [182-207]	1	2897.13	0	182	High	19.5	958.8	958.8	958.8	3.17781e-20	5.12475e-21	0	0	1.00654e-18	1.4995e-19	0	0	K.SGPPCGDCPSACDNGLCTNPCTKEDK.Y	[182-207]
	High	[K].SGPPCGDCPSACDNGLCTNPCTKEDKYTNCK.[S]	6xCarbamidomethyl [C5; C8; C12; C17; C21; C30]		1	1	2	Q7ZT99	Q7ZT99 [182-212]	2	3563.41	0	182	High	12.91	662.1	662.1	662.1	1.24126e-13	1.45202e-14	0	0	3.93159e-12	4.07168e-13	0	0	K.SGPPCGDCPSACDNGLCTNPCTKEDKYTNCK.S	[182-212]
	High	[K].SLVQQAGCQDKQMQSDCPAICFCQNK.[I]	4xCarbamidomethyl [C8; C17; C21; C23]; 1xOxidation [M13]		1	1	3	Q7ZT99	Q7ZT99 [213-238]	1	3117.33	0	213	High	17.41	898.8	898.8	898.8	3.90838e-18	4.42211e-19	0	0	1.23794e-16	1.33712e-17	0	0	K.SLVQQAGCQDKQMQSDCPAICFCQNK.I	[213-238]
	High	[K].SLVQQAGCQDK.[Q]	1xCarbamidomethyl [C8]		1	1	2	Q7ZT99	Q7ZT99 [213-223]	0	1233.59	0	213	High	12.51	633.6	522.7	522.7	3.07143e-13	2.82385e-14	0	0	9.72847e-12	9.32721e-13	0	0	K.SLVQQAGCQDK.Q	[213-223]
	High	[K].SLVQQAGCQDKQMQSDCPAICFCQNK.[I]	4xCarbamidomethyl [C8; C17; C21; C23]		1	1	1	Q7ZT99	Q7ZT99 [213-238]	1	3101.34	0	213	High	19.5	968.3	932.9	932.9	3.17781e-20	5.34503e-21	0	0	1.00654e-18	1.60525e-19	0	0	K.SLVQQAGCQDKQMQSDCPAICFCQNK.I	[213-238]
	High	[R].RSVNPTASNMLK.[M]			1	1	1	Q7ZT99	Q7ZT99 [46-57]	1	1317.69	0	46	High	7.47	530.4	300.7	300.7	3.39313e-08	2.12799e-09	0	0	1.07474e-06	6.44981e-08	0	0	R.RSVNPTASNMLK.M	[46-57]
	High	[R].RSVNPTASNMLK.[M]	1xOxidation [M10]		1	1	3	Q7ZT99	Q7ZT99 [46-57]	1	1333.69	0	46	High	6.65	449.2	251.2	251.2	2.2521e-07	1.27254e-08	0	0	7.13327e-06	4.03354e-07	0	0	R.RSVNPTASNMLK.M	[46-57]
	High	[K].MEWYPEAAANAER.[W]	1xOxidation [M1]		1	1	3	Q7ZT99	Q7ZT99 [58-70]	0	1553.67	0	58	High	12.91	606.5	496.4	496.4	1.22441e-13	1.37982e-14	0	0	3.8782e-12	3.78548e-13	0	0	K.MEWYPEAAANAER.W	[58-70]
	High	[K].IVDLHNFLR.[R]			1	1	1	Q7ZT99	Q7ZT99 [37-45]	0	1126.64	0	37	High	5.06	296.7	223.1	223.1	8.76983e-06	4.93923e-07	0	0	0.000277702	1.51485e-05	0	0	K.IVDLHNFLR.R	[37-45]
	High	[K].IVDLHNFLRR.[S]			1	1	2	Q7ZT99	Q7ZT99 [37-46]	1	1282.74	0	37	High	3.81	262.5	235	235	0.000154327	6.8843e-06	0	0	0.00486514	0.00225225	0.0022409	0.004158	K.IVDLHNFLRR.S	[37-46]
	High	[K].WTEIIHAWHGENK.[N]			1	1	2	Q7ZT99	Q7ZT99 [105-117]	0	1620.79	0	105	High	4.54	302.2	206.3	206.3	2.87637e-05	1.54752e-06	0	0	0.00091026	0.000606796	0.000601685	0.0010989	K.WTEIIHAWHGENK.N	[105-117]
	High	[K].WTEIIHAWHGENKNFK.[Y]			1	1	1	Q7ZT99	Q7ZT99 [105-120]	1	2010	0	105	High	5.93	320.5	297.3	297.3	1.18253e-06	6.96306e-08	0	0	3.74541e-05	2.09904e-06	0	0	K.WTEIIHAWHGENKNFK.Y	[105-120]
	High	[K].YSYFYVCQYCPAGNIIGK.[T]	2xCarbamidomethyl [C7; C10]		1	1	1	Q7ZT99	Q7ZT99 [158-175]	0	2203	0	158	High	14.91	716.9	645.2	645.2	1.21854e-15	1.20119e-16	0	0	3.8596e-14	3.80918e-15	0	0	K.YSYFYVCQYCPAGNIIGK.T	[158-175]
	High	[K].YGIGAVPPNAVTGHFSQVVWYK.[S]			1	1	2	Q7ZT99	Q7ZT99 [121-142]	0	2390.23	0	121	High	12.98	675.9	598.9	598.9	1.03541e-13	9.49581e-15	0	0	3.27958e-12	2.76225e-13	0	0	K.YGIGAVPPNAVTGHFSQVVWYK.S	[121-142]
	High	[K].YGIGAVPPNAVTGHFSQVVWYKSYR.[I]			1	1	2	Q7ZT99	Q7ZT99 [121-145]	1	2796.43	0	121	High	8.42	426.2	426.2	426.2	3.80935e-09	2.53923e-10	0	0	1.20657e-07	7.73418e-09	0	0	K.YGIGAVPPNAVTGHFSQVVWYKSYR.I	[121-145]
	High	[K].YGIGAVPPNAVTGHFSQVVWYKSYRIGCAAAYCPSSK.[Y]	2xCarbamidomethyl [C28; C33]		1	1	3	Q7ZT99	Q7ZT99 [121-157]	2	4061.98	0	121	High	1.55	213.4	213.4	213.4	0.0282183	0.00401146	0.00400687	0.0102804	0.476982	0.0244019	0.0243902	0.0440917	K.YGIGAVPPNAVTGHFSQVVWYKSYRIGCAAAYCPSSK.Y	[121-157]
	High	[R].SVNPTASNMLK.[M]			1	1	1	Q7ZT99	Q7ZT99 [47-57]	0	1161.59	0	47	High	7.64	567.5	358.4	358.4	2.2984e-08	1.40186e-09	0	0	7.27997e-07	4.34335e-08	0	0	R.SVNPTASNMLK.M	[47-57]
	High	[R].SVNPTASNMLK.[M]	1xOxidation [M9]		1	1	3	Q7ZT99	Q7ZT99 [47-57]	0	1177.59	0	47	High	6.95	509.9	265.2	265.2	1.12988e-07	6.61314e-09	0	0	3.57877e-06	2.00193e-07	0	0	R.SVNPTASNMLK.M	[47-57]
	High	[K].TATPYK.[S]			1	1	1	Q7ZT99	Q7ZT99 [176-181]	0	680.361	0	176	High	3.94	435.8	85.3	85.3	0.000113869	5.47533e-06	0	0	0.00359416	0.00114416	0.00113636	0.00210526	K.TATPYK.S	[176-181]
	High	[K].EDKYTNCK.[S]	1xCarbamidomethyl [C7]		1	1	1	Q7ZT99	Q7ZT99 [205-212]	1	1057.46	0	205	High	4.01	454.9	215.9	215.9	9.87499e-05	4.79193e-06	0	0	0.00311837	0.00114416	0.00114025	0.00211193	K.EDKYTNCK.S	[205-212]
	High	[K].CGENIYMSPVPIK.[W]	1xCarbamidomethyl [C1]		1	1	1	Q7ZT99	Q7ZT99 [92-104]	0	1507.73	0	92	High	15.91	770.3	501.8	501.8	1.22441e-16	1.12406e-17	0	0	3.8782e-15	3.143e-16	0	0	K.CGENIYMSPVPIK.W	[92-104]
	High	[K].CGENIYMSPVPIK.[W]	1xCarbamidomethyl [C1]; 1xOxidation [M7]		1	1	5	Q7ZT99	Q7ZT99 [92-104]	0	1523.72	0	92	High	13.91	651.3	450.6	450.6	1.22441e-14	1.21063e-15	0	0	3.8782e-13	3.86888e-14	0	0	K.CGENIYMSPVPIK.W	[92-104]
	High	[R].IGCAAAYCPSSK.[Y]	2xCarbamidomethyl [C3; C8]		1	1	3	Q7ZT99	Q7ZT99 [146-157]	0	1284.57	0	146	High	8.77	543.3	410.3	410.3	1.68013e-09	1.19536e-10	0	0	5.32166e-08	3.63724e-09	0	0	R.IGCAAAYCPSSK.Y	[146-157]
	High	[R].IGCAAAYCPSSKYSYFYVCQYCPAGNIIGK.[T]	4xCarbamidomethyl [C3; C8; C19; C22]		1	1	1	Q7ZT99	Q7ZT99 [146-175]	1	3468.55	0	146	High	12.94	712.8	495.6	495.6	1.14248e-13	1.07276e-14	0	0	3.61871e-12	2.83276e-13	0	0	R.IGCAAAYCPSSKYSYFYVCQYCPAGNIIGK.T	[146-175]
	High	[R].KPEIQNK.[I]			1	1	2	Q7ZT99	Q7ZT99 [30-36]	0	856.489	0	30	High	1.28	365	108.8	108.8	0.0526911	0.00424088	0.0041713	0.0108011	0.637808	0.0479391	0.0478961	0.0846905	R.KPEIQNK.I	[30-36]
	A0A1W7RB89	Cadam10_SVMPIII-5 OS=Crotalus adamanteus OX=8729 PE=3 SV=1	3	2	2	2	1	602	67.7	5.29	2	9.51	0	0	3
	Confidence	Annotated Sequence	Modifications	Modifications in Master Proteins	# Protein Groups	# Proteins	# PSMs	Master Protein Accessions	Positions in Master Proteins	# Missed Cleavages	Theo. MH+ [Da]	Off by X	Position in Protein	Confidence (by Search Engine): A2 PMI-Byonic	|Log Prob| (by Search Engine): A2 PMI-Byonic	Byonic Score (by Search Engine): A2 PMI-Byonic	Delta Byonic Score (by Search Engine): A2 PMI-Byonic	Delta Mod Score (by Search Engine): A2 PMI-Byonic	PEP 2D (by Search Engine): A2 PMI-Byonic	q-Value 2D (by Search Engine): A2 PMI-Byonic	FDR 2D (by Search Engine): A2 PMI-Byonic	Peptide Group FDR 2D (by Search Engine): A2 PMI-Byonic	PEP 1D (by Search Engine): A2 PMI-Byonic	q-Value 1D (by Search Engine): A2 PMI-Byonic	FDR 1D (by Search Engine): A2 PMI-Byonic	Peptide Group FDR 1D (by Search Engine): A2 PMI-Byonic	Sequence in Protein	Positions in Protein	Peptide Group Modifications in Protein
	High	[K].RHDNAQLLTAIDLDGPTIGLAR.[V]			1	1	2	F8S105	F8S105 [284-305]	1	2360.27	0	284	High	6.01	336.4	301.6	301.6	9.73956e-07	5.84026e-08	0	0	3.08482e-05	1.80455e-06	0	0	K.RHDNAQLLTAIDLDGPTIGLAR.V	[284-305]
	High	[R].QCVDVNTAY.[-]	1xCarbamidomethyl [C2]		1	1	1	F8S105	F8S105 [604-612]	0	1069.46	0	604	High	7.62	480.2	388.8	388.8	2.39132e-08	1.47597e-09	0	0	7.57428e-07	4.59767e-08	0	0	R.QCVDVNTAY.-	[604-612]
	High	[K].RSTGIVQDHSK.[L]			1	1	2	F8S105	F8S105 [314-324]	1	1227.64	0	314	High	6.73	376.8	334.7	334.7	1.85178e-07	1.1168e-08	0	0	5.8653e-06	3.4331e-07	0	0	K.RSTGIVQDHSK.L	[314-324]
	High	[K].SECDIAESCTGQSADCPTDNFQR.[N]	3xCarbamidomethyl [C3; C9; C16]		1	1	2	F8S105	F8S105 [466-488]	0	2648.03	0	466	High	16.69	831.5	812.1	812.1	2.03854e-17	2.12283e-18	0	0	6.45687e-16	5.40043e-17	0	0	K.SECDIAESCTGQSADCPTDNFQR.N	[466-488]
	High	[R].IYACVNTLNLIYR.[A]	1xCarbamidomethyl [C4]		1	1	1	F8S105	F8S105 [226-238]	0	1612.85	0	226	High	10.69	575.6	508.6	508.6	2.02691e-11	1.11518e-12	0	0	6.42006e-10	2.85939e-11	0	0	R.IYACVNTLNLIYR.A	[226-238]
	High	[K].YIELVIVADNVMVK.[K]			1	1	1	F8S105	F8S105 [200-213]	0	1605.89	0	200	High	13.43	659.6	564.3	564.3	3.67852e-14	3.78056e-15	0	0	1.16514e-12	1.32765e-13	0	0	K.YIELVIVADNVMVK.K	[200-213]
	High	[K].YIELVIVADNVMVK.[K]	1xOxidation [M12]		1	1	2	F8S105	F8S105 [200-213]	0	1621.89	0	200	High	11.91	581.6	471.8	471.8	1.22441e-12	1.2217e-13	0	0	3.8782e-11	3.05841e-12	0	0	K.YIELVIVADNVMVK.K	[200-213]
	High	[K].YIELVIVADNVMVKK.[Y]			1	1	1	F8S105	F8S105 [200-214]	1	1733.99	0	200	High	10.45	546.1	504.6	504.6	3.5747e-11	2.11744e-12	0	0	1.13225e-09	6.42091e-11	0	0	K.YIELVIVADNVMVKK.Y	[200-214]
	High	[K].YIELVIVADNVMVKK.[Y]	1xOxidation [M12]		1	1	1	F8S105	F8S105 [200-214]	1	1749.98	0	200	High	10.31	520.7	431.9	431.9	4.90468e-11	3.22572e-12	0	0	1.55351e-09	1.0228e-10	0	0	K.YIELVIVADNVMVKK.Y	[200-214]
	High	[R].YLNTKK.[Y]			1	1	1	F8S105	F8S105 [194-199]	1	766.446	0	194	High	1.3	326.1	83	83	0.0501878	0.00424088	0.0041958	0.0108794	0.625332	0.0459509	0.04593	0.0813953	R.YLNTKK.Y	[194-199]
	High	[R].YLNTK.[K]			1	1	2	F8S105	F8S105 [194-198]	0	638.351	0	194	High	1.51	385.5	40.2	40.2	0.0312034	0.00401146	0.00399543	0.0102612	0.502984	0.0256776	0.0256532	0.0464098	R.YLNTK.K	[194-198]
	High	[R].YLIDNRPPCILNK.[P]	1xCarbamidomethyl [C9]		1	1	1	F8S105	F8S105 [382-394]	0	1615.86	0	382	High	4.76	332.9	249.4	249.4	1.74969e-05	9.20621e-07	0	0	0.0005539	2.4731e-05	0	0	R.YLIDNRPPCILNK.P	[382-394]
	High	[R].YLIDNRPPCILNKPLITDIVSPPVCGNYFVEVGEECDCGLPAHCQNPCCNAATCK.[L]	8xCarbamidomethyl [C9; C25; C36; C38; C44; C48; C49; C54]		1	1	4	F8S105	F8S105 [382-436]	0	6405.91	0	382	High	18.25	977.3	658.3	658.3	5.65705e-19	8.23024e-20	0	0	1.79182e-17	2.69811e-18	0	0	R.YLIDNRPPCILNKPLITDIVSPPVCGNYFVEVGEECDCGLPAHCQNPCCNAATCK.L	[382-436]
	High	[R].STGIVQDHSK.[L]			1	1	1	F8S105	F8S105 [315-324]	0	1071.54	0	315	High	15.3	757.5	557.8	557.8	4.96973e-16	5.12262e-17	0	0	1.57412e-14	1.67043e-15	0	0	R.STGIVQDHSK.L	[315-324]
	High	[R].STGIVQDHSKLDVMVAVTMAHELAHNLGINHDGNQCNCGGNPCIMSATLNFEPAYR.[F]	3xCarbamidomethyl [C36; C38; C43]		1	1	2	F8S105	F8S105 [315-370]	1	6164.84	0	315	High	7.45	546.1	399.4	399.4	3.51408e-08	2.19889e-09	0	0	1.11305e-06	6.54187e-08	0	0	R.STGIVQDHSKLDVMVAVTMAHELAHNLGINHDGNQCNCGGNPCIMSATLNFEPAYR.F	[315-370]
	High	[R].VGSMCDPK.[R]	1xCarbamidomethyl [C5]		1	1	1	F8S105	F8S105 [306-313]	0	893.386	0	306	High	4.99	507.2	100.2	100.2	1.01527e-05	5.46126e-07	0	0	0.000321477	1.67544e-05	0	0	R.VGSMCDPK.R	[306-313]
	High	[R].VGSMCDPK.[R]	1xCarbamidomethyl [C5]; 1xOxidation [M4]		1	1	4	F8S105	F8S105 [306-313]	0	909.38	0	306	High	3.8	361.3	88.5	88.5	0.000159401	7.08798e-06	0	0	0.00502431	0.00225225	0.00223839	0.00414938	R.VGSMCDPK.R	[306-313]
	High	[R].VGSMCDPKR.[S]	1xCarbamidomethyl [C5]		1	1	3	F8S105	F8S105 [306-314]	1	1049.49	0	306	High	7.24	531.8	319.3	319.3	5.77987e-08	3.54615e-09	0	0	1.83072e-06	1.03267e-07	0	0	R.VGSMCDPKR.S	[306-314]
	High	[R].VGSMCDPKR.[S]	1xCarbamidomethyl [C5]; 1xOxidation [M4]		1	1	1	F8S105	F8S105 [306-314]	1	1065.48	0	306	High	1.37	277.9	88.2	88.2	0.0428441	0.00424088	0.0042337	0.0110294	0.584766	0.0335352	0.0334728	0.059727	R.VGSMCDPKR.S	[306-314]
	High	[R].FSDCSRDEHWR.[Y]	1xCarbamidomethyl [C4]		1	1	3	F8S105	F8S105 [371-381]	1	1494.62	0	371	High	5.45	314.3	299.1	299.1	3.53892e-06	2.1446e-07	0	0	0.00011208	7.02223e-06	0	0	R.FSDCSRDEHWR.Y	[371-381]
	High	[R].FSDCSR.[D]	1xCarbamidomethyl [C4]		1	1	1	F8S105	F8S105 [371-376]	0	771.309	0	371	High	5.42	432.3	220.4	220.4	3.80372e-06	2.24391e-07	0	0	0.000120465	7.0971e-06	0	0	R.FSDCSR.D	[371-376]
	High	[R].DEHWR.[Y]			1	1	1	F8S105	F8S105 [377-381]	0	742.327	0	377	High	1.69	336.7	90.4	90.4	0.0206075	0.00382128	0.00376484	0.00945179	0.39748	0.019174	0.0191646	0.0346399	R.DEHWR.Y	[377-381]
	High	[R].IFPCAPQDK.[K]	1xCarbamidomethyl [C4]		1	1	1	F8S105	F8S105 [547-555]	0	1075.52	0	547	High	3.42	332.1	141.8	141.8	0.000378712	0.000331455	0.000325415	0	0.0118576	0.00435493	0.00434546	0.00809717	R.IFPCAPQDK.K	[547-555]
	High	[R].LFCVLGPTGNTISCQATSSQSNVDIGMVDLGTK.[C]	2xCarbamidomethyl [C3; C14]; 1xOxidation [M27]		1	1	1	F8S105	F8S105 [560-592]	0	3486.65	0	560	High	18.71	982.6	856.1	856.1	1.96584e-19	2.05163e-20	0	0	6.2266e-18	7.37851e-19	0	0	R.LFCVLGPTGNTISCQATSSQSNVDIGMVDLGTK.C	[560-592]
	High	[R].LFCVLGPTGNTISCQATSSQSNVDIGMVDLGTK.[C]	2xCarbamidomethyl [C3; C14]		1	1	1	F8S105	F8S105 [560-592]	0	3470.66	0	560	High	15.29	799.3	575	575	5.16645e-16	5.57312e-17	0	0	1.63643e-14	1.7808e-15	0	0	R.LFCVLGPTGNTISCQATSSQSNVDIGMVDLGTK.C	[560-592]
	High	[R].IFPCAPQDKK.[C]	1xCarbamidomethyl [C4]		1	1	1	F8S105	F8S105 [547-556]	1	1203.62	0	547	High	6.21	479.3	249.3	249.3	6.21579e-07	3.62266e-08	0	0	1.96876e-05	1.17028e-06	0	0	R.IFPCAPQDKK.C	[547-556]
	High	[K].KYIELVIVADNVMVKK.[Y]	1xOxidation [M13]		1	1	2	F8S105	F8S105 [199-214]	2	1878.08	0	199	High	14.47	703.6	660.2	660.2	3.37471e-15	3.3795e-16	0	0	1.06891e-13	1.13497e-14	0	0	K.KYIELVIVADNVMVKK.Y	[199-214]
	High	[K].KYIELVIVADNVMVK.[K]	1xOxidation [M13]		1	1	1	F8S105	F8S105 [199-213]	1	1749.98	0	199	High	10.08	511.5	432.5	432.5	8.38295e-11	5.40684e-12	0	0	2.65522e-09	1.82728e-10	0	0	K.KYIELVIVADNVMVK.K	[199-213]
	High	[K].KYIELVIVADNVMVK.[K]			1	1	1	F8S105	F8S105 [199-213]	1	1733.99	0	199	High	7.57	419.4	344.1	344.1	2.69121e-08	1.59641e-09	0	0	8.52413e-07	4.93884e-08	0	0	K.KYIELVIVADNVMVK.K	[199-213]
	High	[R].KRHDNAQLLTAIDLDGPTIGLAR.[V]			1	1	2	F8S105	F8S105 [283-305]	2	2488.36	0	283	High	9.76	548.3	449.4	449.4	1.71849e-10	1.04488e-11	0	0	5.44315e-09	3.13075e-10	0	0	R.KRHDNAQLLTAIDLDGPTIGLAR.V	[283-305]
	High	[R].HDNAQLLTAIDLDGPTIGLAR.[V]			1	1	1	F8S105	F8S105 [285-305]	0	2204.17	0	285	High	16.8	808.1	690	690	1.6031e-17	1.77188e-18	0	0	5.07768e-16	5.08061e-17	0	0	R.HDNAQLLTAIDLDGPTIGLAR.V	[285-305]
	High	[K].GEGNFYCRR.[E]	1xCarbamidomethyl [C7]		1	1	3	F8S105	F8S105 [534-542]	1	1158.51	0	534	High	2.46	223.3	223.3	223.3	0.00346165	0.00120956	0.00120919	0.0029383	0.0986598	0.00930233	0.00920716	0.0162214	K.GEGNFYCRR.E	[534-542]
	High	[K].GEGNFYCR.[R]	1xCarbamidomethyl [C7]		1	1	1	F8S105	F8S105 [534-541]	0	1002.41	0	534	High	3.83	375.6	158.8	158.8	0.000147581	6.59308e-06	0	0	0.00465344	0.00225225	0.00224719	0.00416667	K.GEGNFYCR.R	[534-541]
	High	[K].KASQLNLTPEQQR.[Y]			1	1	1	F8S105	F8S105 [181-193]	1	1512.81	0	181	High	3.17	297.2	72.9	72.9	0.000670801	0.000646204	0.000638366	0.00101112	0.0207714	0.00593952	0.00589812	0.01	K.KASQLNLTPEQQR.Y	[181-193]
	A0A1W7RB97	Cadam10_SVMPIII-6 OS=Crotalus adamanteus OX=8729 PE=3 SV=1	24	22	46	22	1	613	69	6.47	22	168.52	0	0	3
	Q7LZP2	Adamalysin II OS=Crotalus adamanteus OX=8729 PE=4 SV=1	17	5	12	5	1	203	23.3	8.44	5	15.17	0	0	3
PDE
	A0A0F7Z2Q3	Phosphodiesterase OS=Crotalus adamanteus OX=8729 PE=2 SV=1	59	50	87	50	1	851	96.3	7.84	50	483.88	0	0	3
	J3SBP3	Venom phosphodiesterase 2 OS=Crotalus adamanteus OX=8729 PE=1 SV=1	2	1	1	1	1	810	91.7	8.07	1	6.26	0	0	3
PLA2
	P0CV89	Phospholipase A2 (Fragments) OS=Crotalus atrox OX=8730 PE=1 SV=1	11	1	1	1	1	61	7.4	8.31	1	1.39	12	0.075	1
	A0A0F7Z7A2	Phospholipase A2 1d OS=Crotalus adamanteus OX=8729 PE=2 SV=1	10	2	2	2	1	138	15.5	5.27	2	13.97	0	0	3
	J3S3V6	Phospholipase A2 6 OS=Crotalus adamanteus OX=8729 PE=2 SV=1	27	2	3	2	1	138	15.5	5.1	2	4.87	0	0	3
	T1DH13	Phospholipase A2 8 OS=Crotalus horridus OX=35024 PE=2 SV=1	8	1	2	1	1	139	16	8.24	1	4.46	0	0	3
	J3S0I2	Phospholipase A2 inhibitor 31 kDa subunit-like OS=Crotalus adamanteus OX=8729 PE=2 SV=1	8	2	2	2	1	222	24.6	7.56	2	5.17	0	0	3
	A0A1J0R076	Phospholipase A2, group IIG, acidic-Pla2-gA1 OS=Crotalus atrox OX=8730 GN=Pla2g2gA1 PE=2 SV=1	72	14	73	14	1	138	15.3	4.82	14	149.66	0	0	3
	A0A1J0R067	Phospholipase A2, group IIG, basic-Pla2-gB1 OS=Crotalus atrox OX=8730 GN=Pla2g2gB1 PE=2 SV=1	70	15	26	15	1	138	16	8.46	15	125.74	0	0	3
	A0A1J0R061	Phospholipase A2, group IIG, basic-Pla2-gC1 OS=Crotalus atrox OX=8730 GN=Pla2g2gC1 PE=3 SV=1	20	2	2	2	1	138	15.5	8.13	2	14.31	0	0	3
	A0A1J0R080	Phospholipase A2, group IIG, basic-Pla2-gK49 OS=Crotalus atrox OX=8730 GN=Pla2g2gK PE=2 SV=1	77	24	74	24	1	137	15.6	8.24	24	295.32	0	0	3
SVSP
	A0A2I7YS26	Serine endopeptidase OS=Crotalus atrox OX=8730 PE=2 SV=1	65	20	61	20	1	258	28.1	5.77	20	222.56	0	0	3
	A0A2I7YS41	Serine endopeptidase OS=Crotalus atrox OX=8730 PE=2 SV=1	71	15	39	15	1	263	29.1	5.31	15	210.36	0	0	3
	A0A2I7YS20	Serine endopeptidase OS=Crotalus atrox OX=8730 PE=2 SV=1	49	15	37	15	1	267	29	5.63	15	188.54	0	0	3
	A0A2I7YS42	Serine endopeptidase OS=Crotalus atrox OX=8730 PE=2 SV=1	64	19	57	19	1	258	27.9	5.4	19	184.35	0	0	3
	A0A2I7YS35	Serine endopeptidase OS=Crotalus atrox OX=8730 PE=2 SV=1	67	16	30	16	1	260	28.8	6.05	16	165.63	0	0	3
	A0A2I7YS30	Serine endopeptidase OS=Crotalus atrox OX=8730 PE=2 SV=1	53	8	17	8	1	263	29.1	5.8	8	122.22	0	0	3
	A0A2I7YS18	Serine endopeptidase OS=Crotalus atrox OX=8730 PE=2 SV=1	64	8	19	8	1	257	28	7.77	8	118.34	0	0	3
	A0A2I7YS16	Serine endopeptidase OS=Crotalus atrox OX=8730 PE=2 SV=1	4	1	1	1	1	257	28.3	6.04	1	5.45	0	0	3
	A0A2I7YS36	Serine endopeptidase OS=Crotalus cerastes OX=8746 PE=2 SV=1	64	15	34	15	1	260	28.5	8.34	15	180.1	0	0	3
	A0A2I7YS54	Serine endopeptidase OS=Crotalus cerastes OX=8746 PE=2 SV=1	36	6	10	6	1	267	28.5	5.82	6	62.85	0	0	3
	A0A2I7YS33	Serine endopeptidase OS=Crotalus cerastes OX=8746 PE=2 SV=1	4	1	3	1	1	263	29	5.45	1	9.75	0	0	3
	A0A2I7YS52	Serine endopeptidase OS=Crotalus cerastes OX=8746 PE=2 SV=1	3	1	1	1	1	259	28.2	8.09	1	2.11	6	0.0402685	1
	A0A2I7YS73	Serine endopeptidase OS=Crotalus lepidus OX=44709 PE=2 SV=1	5	2	8	2	1	258	27.9	5.58	2	34.38	0	0	3
	A0A2I7YS87	Serine endopeptidase OS=Crotalus mitchellii OX=384065 PE=2 SV=1	28	5	9	5	1	258	27.7	6.19	5	43.56	0	0	3
	A0A2I7YS59	Serine endopeptidase OS=Crotalus mitchellii OX=384065 PE=2 SV=1	9	1	2	1	1	257	28.2	6.28	1	14.9	0	0	3
	A0A2I7YS55	Serine endopeptidase OS=Crotalus mitchellii OX=384065 PE=2 SV=1	3	1	4	1	1	263	29.2	5.45	1	7.7	0	0	3
	A0A2I7YS62	Serine endopeptidase OS=Crotalus molossus OX=8733 PE=2 SV=1	48	8	11	8	1	258	28.4	8.35	8	56.26	0	0	3
	A0A2I7YS84	Serine endopeptidase OS=Crotalus molossus OX=8733 PE=2 SV=1	27	2	7	2	1	258	27.9	6.04	2	14.53	0	0	3
	A0A2I7YS77	Serine endopeptidase OS=Crotalus molossus OX=8733 PE=2 SV=1	11	1	3	1	1	260	28.7	5.43	1	13.67	0	0	3
	A0A2I7YS89	Serine endopeptidase OS=Crotalus scutulatus OX=8737 PE=2 SV=1	36	4	11	4	1	257	27.7	5.41	4	50.67	0	0	3
	A0A193CHI8	Serine protease 2 OS=Crotalus tzabcan OX=1043006 PE=2 SV=1	17	1	1	1	1	259	28.4	8.46	1	3.3	1	0.00724638	2
	A0A0K8RYP0	Serine proteinase 1 OS=Crotalus horridus OX=35024 PE=3 SV=1	5	1	1	1	1	258	28.5	8.09	1	4.33	0	0	3
	T1DH10	Serine proteinase 10 OS=Crotalus horridus OX=35024 PE=2 SV=1	3	1	1	1	1	258	27.8	5.81	1	1.9	9	0.0580645	1
	A0A0K8S017	Serine proteinase 11b OS=Crotalus horridus OX=35024 PE=3 SV=1	3	1	1	1	1	258	27.5	5.25	1	5.18	0	0	3
	T1D6M9	Serine proteinase 1b OS=Crotalus horridus OX=35024 PE=2 SV=1	5	1	5	1	1	258	28.2	6.14	1	9.81	0	0	3
	T1E3X7	Serine proteinase 1b OS=Crotalus horridus OX=35024 PE=2 SV=1	4	1	1	1	1	259	28.3	7.34	1	7.04	0	0	3
	A0A0K8RT82	Serine proteinase 4 OS=Crotalus horridus OX=35024 PE=3 SV=1	48	8	12	8	1	257	28.5	6.83	8	58.63	0	0	3
	A0A0K8RYX7	Serine proteinase 4 OS=Crotalus horridus OX=35024 PE=3 SV=1	15	2	3	2	1	262	29.3	6.51	2	13.03	0	0	3
	A0A0K8RYS0	Serine proteinase 5 OS=Crotalus horridus OX=35024 PE=3 SV=1	27	6	7	6	1	258	28.1	6.27	6	9.75	0	0	3
	Q8QHK3	Snake venom serine protease catroxase-1 OS=Crotalus atrox OX=8730 PE=1 SV=1	69	15	47	15	1	262	28.6	7.56	15	178.34	0	0	3
	Q8QHK2	Snake venom serine protease catroxase-2 OS=Crotalus atrox OX=8730 PE=1 SV=1	12	2	4	2	1	258	27.9	5.81	2	21.44	0	0	3
	P0CV90	Snake venom serine protease homolog (Fragment) OS=Crotalus atrox OX=8730 PE=1 SV=1	89	1	1	1	1	9	1.1	9	1	2.39	2	0.0138889	1
	J3SDX0	Snake venom serine proteinase 4a OS=Crotalus adamanteus OX=8729 PE=1 SV=1	5	2	2	2	1	260	28.9	5.81	2	14.15	0	0	3
	J3S835	Snake venom serine proteinase 8 OS=Crotalus adamanteus OX=8729 PE=1 SV=1	10	1	1	1	1	258	28	6.74	1	16.09	0	0	3
	A0A1W7RB93	Cadam10_SVSP-11 OS=Crotalus adamanteus OX=8729 PE=3 SV=1	4	1	1	1	1	260	28.6	8.34	1	8.79	0	0	3
	A0A1W7RB66	Cadam10_SVSP-12 OS=Crotalus adamanteus OX=8729 PE=3 SV=1	4	1	2	1	1	258	28.3	6.52	1	7.78	0	0	3
	Q7LZF5	Thrombin-like enzyme catroxobin-1 (Fragments) OS=Crotalus atrox OX=8730 PE=1 SV=1	17	2	5	2	1	75	7.6	4.13	2	9.07	0	0	3
NGF
	Q9DEZ9	Venom nerve growth factor OS=Crotalus durissus terrificus OX=8732 PE=2 SV=1	34	8	13	8	1	241	27.1	8.6	8	98.78	0	0	3
VEGF
	C0K3N3	Snake venom vascular endothelial growth factor toxin cratrin OS=Crotalus atrox OX=8730 PE=2 SV=1	24	3	3	3	1	144	16.1	8.25	3	33.92	0	0	3
CROT
	A0A1W7RB98	Cadam10_MYO-2 OS=Crotalus adamanteus OX=8729 PE=4 SV=1	33	3	5	3	1	63	7.2	8.51	3	16.63	0	0	3
Others
	Confidence	Annotated Sequence	Modifications	Modifications in Master Proteins	# Protein Groups	# Proteins	# PSMs	Master Protein Accessions	Positions in Master Proteins	# Missed Cleavages	Theo. MH+ [Da]	Off by X	Position in Protein	Confidence (by Search Engine): A2 PMI-Byonic	|Log Prob| (by Search Engine): A2 PMI-Byonic	Byonic Score (by Search Engine): A2 PMI-Byonic	Delta Byonic Score (by Search Engine): A2 PMI-Byonic	Delta Mod Score (by Search Engine): A2 PMI-Byonic	PEP 2D (by Search Engine): A2 PMI-Byonic	q-Value 2D (by Search Engine): A2 PMI-Byonic	FDR 2D (by Search Engine): A2 PMI-Byonic	Peptide Group FDR 2D (by Search Engine): A2 PMI-Byonic	PEP 1D (by Search Engine): A2 PMI-Byonic	q-Value 1D (by Search Engine): A2 PMI-Byonic	FDR 1D (by Search Engine): A2 PMI-Byonic	Peptide Group FDR 1D (by Search Engine): A2 PMI-Byonic	Sequence in Protein	Positions in Protein	Peptide Group Modifications in Protein
	High	[R].QQIKNNKDDPFWR.[N]			1	1	1	A0A1W7RB94	A0A1W7RB94 [146-158]	2	1688.85	0	146	High	6.79	432.2	315.4	315.4	1.60478e-07	9.8184e-09	0	0	5.08296e-06	3.06869e-07	0	0	R.QQIKNNKDDPFWR.N	[146-158]
	High	[K].QNSGTYNNQYMILDTKK.[I]			1	1	1	A0A1W7RB94	A0A1W7RB94 [351-367]	1	2017.96	0	351	High	15.86	750.7	750.7	750.7	1.3722e-16	1.26235e-17	0	0	4.34632e-15	3.66915e-16	0	0	K.QNSGTYNNQYMILDTKK.I	[351-367]
	High	[K].QNSGTYNNQYMILDTK.[K]	1xOxidation [M11]		1	1	2	A0A1W7RB94	A0A1W7RB94 [351-366]	0	1905.86	0	351	High	11.82	631.9	499.7	499.7	1.52398e-12	1.38118e-13	0	0	4.82708e-11	3.7477e-12	0	0	K.QNSGTYNNQYMILDTK.K	[351-366]
	High	[K].NVIIEQK.[V]			1	1	1	A0A1W7RB94	A0A1W7RB94 [126-132]	0	843.493	0	126	High	5.47	435.3	190.8	190.8	3.39864e-06	2.03865e-07	0	0	0.000107637	6.68392e-06	0	0	K.NVIIEQK.V	[126-132]
	High	[K].QNSGTYNNQYMILDTK.[K]			1	1	1	A0A1W7RB94	A0A1W7RB94 [351-366]	0	1889.87	0	351	High	13.43	681.6	526.7	526.7	3.67852e-14	3.72955e-15	0	0	1.16514e-12	1.30375e-13	0	0	K.QNSGTYNNQYMILDTK.K	[351-366]
	High	[R].QDLDR.[R]			1	1	1	A0A1W7RB94	A0A1W7RB94 [482-486]	0	646.315	0	482	High	1.14	372.3	75.1	75.1	0.0729161	0.00523272	0.00520263	0.0142222	0.714595	0.0677308	0.0676724	0.119066	R.QDLDR.R	[482-486]
	High	[R].SLEDGTLYIIEQVPK.[L]			1	1	1	A0A1W7RB94	A0A1W7RB94 [373-387]	0	1704.91	0	373	High	14.82	711	591.8	591.8	1.5059e-15	1.58184e-16	0	0	4.7698e-14	5.37313e-15	0	0	R.SLEDGTLYIIEQVPK.L	[373-387]
	High	[K].RNPCNTICCR.[Q]	3xCarbamidomethyl [C4; C8; C9]		1	1	3	A0A1W7RB94	A0A1W7RB94 [472-481]	1	1350.58	0	472	High	6.85	415.8	326.7	326.7	1.39837e-07	8.12076e-09	0	0	4.4292e-06	2.52589e-07	0	0	K.RNPCNTICCR.Q	[472-481]
	High	[R].RTPVPAGCYDSK.[V]	1xCarbamidomethyl [C8]		1	1	1	A0A1W7RB94	A0A1W7RB94 [487-498]	1	1350.65	0	487	High	12.3	624.2	414.1	414.1	4.96973e-13	4.75889e-14	0	0	1.57412e-11	1.4093e-12	0	0	R.RTPVPAGCYDSK.V	[487-498]
	High	[K].SFQIKDVLDKNGDAYGYYNDAIQSTGWGILEIK.[A]			1	1	1	A0A1W7RB94	A0A1W7RB94 [51-83]	2	3721.84	0	51	High	14.46	827.5	533.1	533.1	3.46766e-15	3.44273e-16	0	0	1.09835e-13	1.16528e-14	0	0	K.SFQIKDVLDKNGDAYGYYNDAIQSTGWGILEIK.A	[51-83]
	High	[K].SFQIKDVLDK.[N]			1	1	1	A0A1W7RB94	A0A1W7RB94 [51-60]	1	1192.66	0	51	High	10.41	604.4	238.9	238.9	3.87392e-11	2.26733e-12	0	0	1.22703e-09	6.88343e-11	0	0	K.SFQIKDVLDK.N	[51-60]
	High	[K].SFQIK.[D]			1	1	1	A0A1W7RB94	A0A1W7RB94 [51-55]	0	622.356	0	51	High	2.62	443.4	1.9	1.9	0.00239587	0.000921659	0.000917151	0.00198413	0.0703812	0.00884956	0.008822	0.0155642	K.SFQIK.D	[51-55]
	High	[R].ITDPQTK.[T]			1	1	1	A0A1W7RB94	A0A1W7RB94 [270-276]	0	802.431	0	270	High	4.92	448.8	170.5	170.5	1.19665e-05	6.3433e-07	0	0	0.000378888	1.86145e-05	0	0	R.ITDPQTK.T	[270-276]
	High	[K].NNKDDPFWR.[N]			1	1	1	A0A1W7RB94	A0A1W7RB94 [150-158]	1	1191.55	0	150	High	4.52	393.1	154.5	154.5	3.05422e-05	1.65054e-06	0	0	0.000966492	0.000606796	0.000598802	0.00109409	K.NNKDDPFWR.N	[150-158]
	High	[R].NPCNTICCR.[Q]	3xCarbamidomethyl [C3; C7; C8]		1	1	1	A0A1W7RB94	A0A1W7RB94 [473-481]	0	1194.48	0	473	High	1.32	247.2	106.6	106.6	0.0483907	0.00424088	0.00420639	0.010919	0.61574	0.0389194	0.0389016	0.0695142	R.NPCNTICCR.Q	[473-481]
	High	[R].NAGYVIAQLDGLYMGNVEWAK.[R]			1	1	1	A0A1W7RB94	A0A1W7RB94 [159-179]	0	2312.14	0	159	High	12.91	645.7	503.8	503.8	1.21854e-13	1.32164e-14	0	0	3.8596e-12	3.49566e-13	0	0	R.NAGYVIAQLDGLYMGNVEWAK.R	[159-179]
	High	[R].NAGYVIAQLDGLYMGNVEWAKR.[Q]			1	1	1	A0A1W7RB94	A0A1W7RB94 [159-180]	1	2468.24	0	159	High	13.46	681.9	636.2	636.2	3.47245e-14	3.5319e-15	0	0	1.09987e-12	1.25668e-13	0	0	R.NAGYVIAQLDGLYMGNVEWAKR.Q	[159-180]
	High	[K].NGDAYGYYNDAIQSTGWGILEIK.[A]			1	1	1	A0A1W7RB94	A0A1W7RB94 [61-83]	0	2548.2	0	61	High	13.21	663.4	540.9	540.9	6.12442e-14	6.39477e-15	0	0	1.93985e-12	2.08337e-13	0	0	K.NGDAYGYYNDAIQSTGWGILEIK.A	[61-83]
	High	[K].VLPGYENIYFAHSSWFTYAATLR.[I]			1	1	1	A0A1W7RB94	A0A1W7RB94 [239-261]	0	2706.34	0	239	High	8.77	544.8	494.7	494.7	1.68394e-09	1.20564e-10	0	0	5.33373e-08	3.68967e-09	0	0	K.VLPGYENIYFAHSSWFTYAATLR.I	[239-261]
	High	[K].VTDMESMK.[F]	1xOxidation [M4]		1	1	1	A0A1W7RB94	A0A1W7RB94 [449-456]	0	956.406	0	449	High	5.61	455.1	197	6.3	2.47754e-06	1.45743e-07	0	0	7.84679e-05	4.4792e-06	0	0	K.VTDMESMK.F	[449-456]
	High	[R].YNNYKEDPYAK.[R]			1	1	1	A0A1W7RB94	A0A1W7RB94 [461-471]	1	1404.64	0	461	High	8.64	539.9	466.9	466.9	2.27226e-09	1.56903e-10	0	0	7.19718e-08	4.77009e-09	0	0	R.YNNYKEDPYAK.R	[461-471]
	High	[R].YNNYKEDPYAKR.[N]			1	1	1	A0A1W7RB94	A0A1W7RB94 [461-472]	2	1560.74	0	461	High	8.02	476.3	463.2	463.2	9.60148e-09	5.67193e-10	0	0	3.04118e-07	1.76893e-08	0	0	R.YNNYKEDPYAKR.N	[461-472]
	High	[K].TKHQGLPESYNFDFVTMKPVL.[-]			1	1	1	A0A1W7RB94	A0A1W7RB94 [533-553]	1	2451.24	0	533	High	13.56	661.2	601.2	601.2	2.73074e-14	2.717e-15	0	0	8.64935e-13	9.33094e-14	0	0	K.TKHQGLPESYNFDFVTMKPVL.-	[533-553]
	High	[K].TKHQGLPESYNFDFVTMKPVL.[-]	1xOxidation [M17]		1	1	1	A0A1W7RB94	A0A1W7RB94 [533-553]	1	2467.23	0	533	High	1.44	248.2	143.5	143.5	0.0360648	0.00401146	0.00397276	0.0101852	0.540493	0.0291765	0.0291217	0.0527682	K.TKHQGLPESYNFDFVTMKPVL.-	[533-553]
	High	[K].VKDFIQK.[Q]			1	1	1	A0A1W7RB94	A0A1W7RB94 [133-139]	1	877.514	0	133	High	4.24	400.4	151	151	5.72336e-05	2.89837e-06	0	0	0.00180964	0.000606796	0.000582751	0.00107066	K.VKDFIQK.Q	[133-139]
	High	[K].VKDFIQKQDEWTR.[Q]			1	1	1	A0A1W7RB94	A0A1W7RB94 [133-145]	2	1692.87	0	133	High	10	549.1	488.4	488.4	1.00336e-10	6.46316e-12	0	0	3.17804e-09	2.14418e-10	0	0	K.VKDFIQKQDEWTR.Q	[133-145]
	High	[R].TPVPAGCYDSK.[V]	1xCarbamidomethyl [C7]		1	1	1	A0A1W7RB94	A0A1W7RB94 [488-498]	0	1194.55	0	488	High	10.38	560.7	418	418	4.13409e-11	2.55255e-12	0	0	1.30943e-09	7.7146e-11	0	0	R.TPVPAGCYDSK.V	[488-498]
	High	[K].VADISMAAK.[F]	1xOxidation [M6]		1	1	3	A0A1W7RB94	A0A1W7RB94 [499-507]	0	921.471	0	499	High	7.11	535.4	268.2	268.2	7.72305e-08	4.78116e-09	0	0	2.4462e-06	1.47755e-07	0	0	K.VADISMAAK.F	[499-507]
	High	[K].VADISMAAK.[F]			1	1	1	A0A1W7RB94	A0A1W7RB94 [499-507]	0	905.476	0	499	High	6.93	529.8	235.8	235.8	1.18831e-07	6.94506e-09	0	0	3.76384e-06	2.11569e-07	0	0	K.VADISMAAK.F	[499-507]
	High	[K].TWAETFEK.[Q]			1	1	1	A0A1W7RB94	A0A1W7RB94 [343-350]	0	1011.48	0	343	High	4.09	404.5	80.9	80.9	8.1259e-05	4.13765e-06	0	0	0.00256741	0.000606796	0.000572082	0.0010582	K.TWAETFEK.Q	[343-350]
	High	[K].DVLDKNGDAYGYYNDAIQSTGWGILEIK.[A]			1	1	2	A0A1W7RB94	A0A1W7RB94 [56-83]	1	3118.5	0	56	High	17.02	865.1	636.2	636.2	9.54717e-18	9.68911e-19	0	0	3.02398e-16	2.46474e-17	0	0	K.DVLDKNGDAYGYYNDAIQSTGWGILEIK.A	[56-83]
	High	[K].FTAYAINGPPVEK.[G]			1	1	2	A0A1W7RB94	A0A1W7RB94 [508-520]	0	1406.73	0	508	High	15.91	767.8	576.6	576.6	1.22441e-16	1.09126e-17	0	0	3.8782e-15	2.97876e-16	0	0	K.FTAYAINGPPVEK.G	[508-520]
	High	[R].DQGKVTDMESMK.[F]	1xOxidation [M8]		1	1	2	A0A1W7RB94	A0A1W7RB94 [445-456]	1	1384.61	0	445	High	11.16	584.5	380.3	89.5	6.88306e-12	5.22216e-13	0	0	2.18014e-10	1.42593e-11	0	0	R.DQGKVTDMESMK.F	[445-456]
	High	[R].DQGKVTDMESMK.[F]			1	1	1	A0A1W7RB94	A0A1W7RB94 [445-456]	1	1368.61	0	445	High	6.8	419.2	378.8	378.8	1.57143e-07	9.59677e-09	0	0	4.97733e-06	2.99262e-07	0	0	R.DQGKVTDMESMK.F	[445-456]
	High	[R].IANMMADSGK.[T]	2xOxidation [M4; M5]		1	1	1	A0A1W7RB94	A0A1W7RB94 [333-342]	0	1069.47	0	333	High	6.18	455.3	263.2	263.2	6.64012e-07	3.8453e-08	0	0	2.10315e-05	1.24133e-06	0	0	R.IANMMADSGK.T	[333-342]
	High	[R].IANMMADSGK.[T]	1xOxidation [M4]		1	1	1	A0A1W7RB94	A0A1W7RB94 [333-342]	0	1053.47	0	333	High	7.41	519.7	271.9	69.2	3.9299e-08	2.53777e-09	0	0	1.24476e-06	7.51633e-08	0	0	R.IANMMADSGK.T	[333-342]
	High	[R].IANMMADSGK.[T]			1	1	1	A0A1W7RB94	A0A1W7RB94 [333-342]	0	1037.48	0	333	High	7.43	441.3	329.5	329.5	3.72354e-08	2.40172e-09	0	0	1.1794e-06	7.11632e-08	0	0	R.IANMMADSGK.T	[333-342]
	High	[R].HGLEFSYEMAPR.[A]	1xOxidation [M9]		1	1	3	A0A1W7RB94	A0A1W7RB94 [427-438]	0	1452.66	0	427	High	11.3	592.7	503.1	503.1	4.96973e-12	4.04262e-13	0	0	1.57412e-10	1.09676e-11	0	0	R.HGLEFSYEMAPR.A	[427-438]
	High	[R].HGLEFSYEMAPR.[A]			1	1	2	A0A1W7RB94	A0A1W7RB94 [427-438]	0	1436.66	0	427	High	11.3	582.1	469	469	4.96973e-12	4.0861e-13	0	0	1.57412e-10	1.11902e-11	0	0	R.HGLEFSYEMAPR.A	[427-438]
	High	[K].HQGLPESYNFDFVTMKPVL.[-]	1xOxidation [M15]		1	1	2	A0A1W7RB94	A0A1W7RB94 [535-553]	0	2238.09	0	535	High	12.32	617.1	553.3	553.3	4.81625e-13	4.60431e-14	0	0	1.5255e-11	1.33335e-12	0	0	K.HQGLPESYNFDFVTMKPVL.-	[535-553]
	High	[K].HQGLPESYNFDFVTMKPVL.[-]			1	1	1	A0A1W7RB94	A0A1W7RB94 [535-553]	0	2222.1	0	535	High	12.71	643.7	488.5	488.5	1.97166e-13	1.87765e-14	0	0	6.24504e-12	5.62876e-13	0	0	K.HQGLPESYNFDFVTMKPVL.-	[535-553]
	A0A0F7Z1K6	Cadam10_NUC-1 OS=Crotalus adamanteus OX=8729 PE=2 SV=1	63	32	47	32	1	588	64.6	8.34	32	290.44	0	0	3
	Confidence	Annotated Sequence	Modifications	Modifications in Master Proteins	# Protein Groups	# Proteins	# PSMs	Master Protein Accessions	Positions in Master Proteins	# Missed Cleavages	Theo. MH+ [Da]	Off by X	Position in Protein	Confidence (by Search Engine): A2 PMI-Byonic	|Log Prob| (by Search Engine): A2 PMI-Byonic	Byonic Score (by Search Engine): A2 PMI-Byonic	Delta Byonic Score (by Search Engine): A2 PMI-Byonic	Delta Mod Score (by Search Engine): A2 PMI-Byonic	PEP 2D (by Search Engine): A2 PMI-Byonic			Peptide Group FDR 2D (by Search Engine): A2 PMI-Byonic	PEP 1D (by Search Engine): A2 PMI-Byonic	q-Value 1D (by Search Engine): A2 PMI-Byonic	FDR 1D (by Search Engine): A2 PMI-Byonic	Peptide Group FDR 1D (by Search Engine): A2 PMI-Byonic	Sequence in Protein	Positions in Protein	Peptide Group Modifications in Protein
	High	[K].MDGYTYSFK.[D]			1	1	2	A0A1J0R080	A0A1J0R080 [77-85]	0	1111.48	0	77	High	8.63	547	547	547	2.32734e-09			0	7.37165e-08	4.98234e-09	0	0	K.MDGYTYSFK.D	[77-85]
	High	[K].MDGYTYSFK.[D]	1xOxidation [M1]		1	1	2	A0A1J0R080	A0A1J0R080 [77-85]	0	1127.47	0	77	High	7.16	487.3	318.3	318.3	6.95645e-08			0	2.20339e-06	1.25556e-07	0	0	K.MDGYTYSFK.D	[77-85]
	High	[K].MDGYTYSFKDK.[T]			1	1	1	A0A1J0R080	A0A1J0R080 [77-87]	1	1354.6	0	77	High	11.16	590	465.1	465.1	6.88306e-12			0	2.18014e-10	1.45629e-11	0	0	K.MDGYTYSFKDK.T	[77-87]
	High	[K].MDGYTYSFKDK.[T]	1xOxidation [M1]		1	1	2	A0A1J0R080	A0A1J0R080 [77-87]	1	1370.59	0	77	High	11.15	601.6	378.2	378.2	7.0101e-12			0	2.22038e-10	1.54839e-11	0	0	K.MDGYTYSFKDK.T	[77-87]
	High	[K].MILQETGKNPITSYGIYGCNCGVGSR.[H]	2xCarbamidomethyl [C19; C21]; 1xOxidation [M1]		1	1	9	A0A1J0R080	A0A1J0R080 [24-49]	1	2891.35	0	24	High	19.5	961.1	880.4	880.4	3.17781e-20			0	1.00654e-18	1.70842e-19	0	0	K.MILQETGKNPITSYGIYGCNCGVGSR.H	[24-49]
	High	[K].MILQETGKNPITSYGIYGCNCGVGSR.[H]	2xCarbamidomethyl [C19; C21]		1	1	4	A0A1J0R080	A0A1J0R080 [24-49]	1	2875.35	0	24	High	18.5	916	916	916	3.17781e-19			0	1.00654e-17	1.50777e-18	0	0	K.MILQETGKNPITSYGIYGCNCGVGSR.H	[24-49]
	High	[K].MILQETGK.[N]	1xOxidation [M1]		1	1	3	A0A1J0R080	A0A1J0R080 [24-31]	0	935.487	0	24	High	6.6	456.2	253.1	253.1	2.53619e-07			0	8.03309e-06	4.43189e-07	0	0	K.MILQETGK.N	[24-31]
	High	[K].MILQETGK.[N]			1	1	1	A0A1J0R080	A0A1J0R080 [24-31]	0	919.492	0	24	High	6.6	477.1	267.6	267.6	2.50095e-07			0	7.92146e-06	4.37255e-07	0	0	K.MILQETGK.N	[24-31]
	High	[K].LTDCDPK.[M]	1xCarbamidomethyl [C4]		1	1	2	A0A1J0R080	A0A1J0R080 [70-76]	0	848.382	0	70	High	5.23	449.5	178.2	178.2	5.88245e-06			0	0.000186287	9.63712e-06	0	0	K.LTDCDPK.M	[70-76]
	High	[K].LTDCDPKMDGYTYSFK.[D]	1xCarbamidomethyl [C4]; 1xOxidation [M8]		1	1	1	A0A1J0R080	A0A1J0R080 [70-85]	1	1956.84	0	70	High	9.63	562.6	562.6	562.6	2.32069e-10			0	7.35058e-09	4.6209e-10	0	0	K.LTDCDPKMDGYTYSFK.D	[70-85]
	High	[K].NPITSYGIYGCNCGVGSR.[H]	2xCarbamidomethyl [C11; C13]		1	1	2	A0A1J0R080	A0A1J0R080 [32-49]	0	1974.88	0	32	High	15	735.2	695.8	695.8	9.90762e-16			0	3.13815e-14	2.91133e-15	0	0	K.NPITSYGIYGCNCGVGSR.H	[32-49]
	High	[K].YKIYPK.[F]			1	1	1	A0A1J0R080	A0A1J0R080 [123-128]	1	811.471	0	123	High	1.32	312.1	46.5	46.5	0.0477528			0.0109389	0.612395	0.0382136	0.0380559	0.0680101	K.YKIYPK.F	[123-128]
	High	[K].TIICDVNNPCLKEMCECDKAVAICLR.[E]	5xCarbamidomethyl [C4; C10; C15; C17; C24]		1	1	2	A0A1J0R080	A0A1J0R080 [88-113]	2	3182.46	0	88	High	17.96	902.4	812.1	812.1	1.09701e-18			0	3.47469e-17	4.77592e-18	0	0	K.TIICDVNNPCLKEMCECDKAVAICLR.E	[88-113]
	High	[K].TIICDVNNPCLKEMCECDK.[A]	4xCarbamidomethyl [C4; C10; C15; C17]; 1xOxidation [M14]		1	1	5	A0A1J0R080	A0A1J0R080 [88-106]	1	2415.01	0	88	High	13.86	650.8	650.8	650.8	1.3722e-14			0	4.34632e-13	4.48143e-14	0	0	K.TIICDVNNPCLKEMCECDK.A	[88-106]
	High	[K].TIICDVNNPCLKEMCECDK.[A]	4xCarbamidomethyl [C4; C10; C15; C17]		1	1	1	A0A1J0R080	A0A1J0R080 [88-106]	1	2399.02	0	88	High	13.86	662.9	662.9	662.9	1.3722e-14			0	4.34632e-13	4.58401e-14	0	0	K.TIICDVNNPCLKEMCECDK.A	[88-106]
	High	[K].TIICDVNNPCLK.[E]	2xCarbamidomethyl [C4; C10]		1	1	3	A0A1J0R080	A0A1J0R080 [88-99]	0	1446.71	0	88	High	13.02	658.6	504.5	504.5	9.64149e-14			0	3.05385e-12	2.63772e-13	0	0	K.TIICDVNNPCLK.E	[88-99]
	High	[K].TIICDVNNPCLKEMCECDKAVAICLR.[E]	5xCarbamidomethyl [C4; C10; C15; C17; C24]; 1xOxidation [M14]		1	1	6	A0A1J0R080	A0A1J0R080 [88-113]	2	3198.45	0	88	High	14.87	773.6	621	621	1.34922e-15			0	4.27352e-14	4.66222e-15	0	0	K.TIICDVNNPCLKEMCECDKAVAICLR.E	[88-113]
	High	[K].EMCECDK.[A]	2xCarbamidomethyl [C3; C5]		1	1	1	A0A1J0R080	A0A1J0R080 [100-106]	0	971.327	0	100	High	6.12	382	382	382	7.54616e-07			0	2.39012e-05	1.44121e-06	0	0	K.EMCECDK.A	[100-106]
	High	[K].EMCECDK.[A]	2xCarbamidomethyl [C3; C5]; 1xOxidation [M2]		1	1	4	A0A1J0R080	A0A1J0R080 [100-106]	0	987.322	0	100	High	4.22	366.5	366.5	366.5	6.04559e-05			0	0.00191134	0.000606796	0.000581395	0.00106838	K.EMCECDK.A	[100-106]
	High	[K].EMCECDKAVAICLR.[E]	3xCarbamidomethyl [C3; C5; C12]		1	1	1	A0A1J0R080	A0A1J0R080 [100-113]	1	1754.77	0	100	High	9.1	531.2	498.3	498.3	7.86824e-10			0	2.49219e-08	1.5314e-09	0	0	K.EMCECDKAVAICLR.E	[100-113]
	High	[K].EMCECDKAVAICLR.[E]	3xCarbamidomethyl [C3; C5; C12]; 1xOxidation [M2]		1	1	2	A0A1J0R080	A0A1J0R080 [100-113]	1	1770.76	0	100	High	10.54	544.9	544.9	544.9	2.9065e-11			0	9.20607e-10	4.62904e-11	0	0	K.EMCECDKAVAICLR.E	[100-113]
	High	[K].EMCECDKAVAICLRENLDTYNK.[K]	3xCarbamidomethyl [C3; C5; C12]		1	1	2	A0A1J0R080	A0A1J0R080 [100-121]	2	2732.21	0	100	High	10.86	626.8	626.8	626.8	1.36824e-11			0	4.33377e-10	2.15681e-11	0	0	K.EMCECDKAVAICLRENLDTYNK.K	[100-121]
	High	[R].ENLDTYNK.[K]			1	1	1	A0A1J0R080	A0A1J0R080 [114-121]	0	996.463	0	114	High	7.11	538.5	307.4	307.4	7.6841e-08			0	2.43386e-06	1.43912e-07	0	0	R.ENLDTYNK.K	[114-121]
	High	[R].ENLDTYNKK.[Y]			1	1	2	A0A1J0R080	A0A1J0R080 [114-122]	1	1124.56	0	114	High	8.47	586.8	342.9	342.9	3.35956e-09			0	1.06411e-07	6.35444e-09	0	0	R.ENLDTYNKK.Y	[114-122]
	High	[K].FLCKKPDTC.[-]	2xCarbamidomethyl [C3; C9]		1	1	1	A0A1J0R080	A0A1J0R080 [129-137]	1	1168.55	0	129	High	4.7	281.7	231.9	231.9	2.01832e-05			0	0.000638889	2.79561e-05	0	0	K.FLCKKPDTC.-	[129-137]
	High	[K].AVAICLRENLDTYNKK.[Y]	1xCarbamidomethyl [C5]		1	1	1	A0A1J0R080	A0A1J0R080 [107-122]	2	1908	0	107	High	7.56	435.5	413.1	413.1	2.78346e-08			0	8.81633e-07	5.08672e-08	0	0	K.AVAICLRENLDTYNKK.Y	[107-122]
	High	[K].AVAICLRENLDTYNK.[K]	1xCarbamidomethyl [C5]		1	1	1	A0A1J0R080	A0A1J0R080 [107-121]	1	1779.91	0	107	High	8.86	451.3	451.3	451.3	1.36584e-09			0	4.32616e-08	2.99972e-09	0	0	K.AVAICLRENLDTYNK.K	[107-121]
	High	[K].DGTDRCCFVHK.[C]	2xCarbamidomethyl [C6; C7]		1	1	2	A0A1J0R080	A0A1J0R080 [54-64]	1	1394.59	0	54	High	7.23	449.3	372	372	5.88941e-08			0	1.86541e-06	1.06245e-07	0	0	K.DGTDRCCFVHK.C	[54-64]
	High	[K].DKTIICDVNNPCLK.[E]	2xCarbamidomethyl [C6; C12]		1	1	2	A0A1J0R080	A0A1J0R080 [86-99]	1	1689.83	0	86	High	12.56	619.9	510.5	510.5	2.74389e-13			0	8.69103e-12	7.60216e-13	0	0	K.DKTIICDVNNPCLK.E	[86-99]
	High	[K].DKTIICDVNNPCLKEMCECDK.[A]	4xCarbamidomethyl [C6; C12; C17; C19]		1	1	1	A0A1J0R080	A0A1J0R080 [86-106]	2	2642.14	0	86	High	16.32	817.9	817.9	817.9	4.73699e-17			0	1.5004e-15	1.27385e-16	0	0	K.DKTIICDVNNPCLKEMCECDK.A	[86-106]
	High	[K].DKTIICDVNNPCLKEMCECDK.[A]	4xCarbamidomethyl [C6; C12; C17; C19]; 1xOxidation [M16]		1	1	3	A0A1J0R080	A0A1J0R080 [86-106]	2	2658.13	0	86	High	15.32	764.1	764.1	764.1	4.73699e-16			0	1.5004e-14	1.4017e-15	0	0	K.DKTIICDVNNPCLKEMCECDK.A	[86-106]
	High	[R].CCFVHK.[C]	2xCarbamidomethyl [C1; C2]		1	1	1	A0A1J0R080	A0A1J0R080 [59-64]	0	850.37	0	59	High	2.72	379.9	101.4	101.4	0.00192095			0.000994036	0.057218	0.00785752	0.00784929	0.0136986	R.CCFVHK.C	[59-64]
	High	[K].KLTDCDPK.[M]	1xCarbamidomethyl [C5]		1	1	2	A0A1J0R080	A0A1J0R080 [69-76]	1	976.477	0	69	High	1.72	273.4	93.2	93.2	0.0189871			0.00951475	0.377517	0.0173611	0.0173439	0.0312787	K.KLTDCDPK.M	[69-76]
	Confidence	Annotated Sequence	Modifications	Modifications in Master Proteins	# Protein Groups	# Proteins	# PSMs	Master Protein Accessions	Positions in Master Proteins	# Missed Cleavages	Theo. MH+ [Da]	Off by X	Position in Protein	Confidence (by Search Engine): A2 PMI-Byonic	|Log Prob| (by Search Engine): A2 PMI-Byonic	Byonic Score (by Search Engine): A2 PMI-Byonic	Delta Byonic Score (by Search Engine): A2 PMI-Byonic	Delta Mod Score (by Search Engine): A2 PMI-Byonic	PEP 2D (by Search Engine): A2 PMI-Byonic			Peptide Group FDR 2D (by Search Engine): A2 PMI-Byonic	PEP 1D (by Search Engine): A2 PMI-Byonic	q-Value 1D (by Search Engine): A2 PMI-Byonic	FDR 1D (by Search Engine): A2 PMI-Byonic	Peptide Group FDR 1D (by Search Engine): A2 PMI-Byonic	Sequence in Protein	Positions in Protein	Peptide Group Modifications in Protein
	High	[K].NFQMQLGVHSKK.[V]	1xOxidation [M4]		1	1	2	A0A2I7YS26	A0A2I7YS26 [70-81]	1	1432.74	0	70	High	4.47	313.9	195.2	195.2	3.35437e-05			0	0.00106137	0.000606796	0.000596303	0.0010917	K.NFQMQLGVHSKK.V	[70-81]
	High	[K].NFQMQLGVHSKK.[V]			1	1	1	A0A2I7YS26	A0A2I7YS26 [70-81]	1	1416.74	0	70	High	6.66	505.1	279	279	2.16996e-07			0	6.8731e-06	3.82393e-07	0	0	K.NFQMQLGVHSKK.V	[70-81]
	High	[K].NFQMQLGVHSK.[K]			1	1	1	A0A2I7YS26	A0A2I7YS26 [70-80]	0	1288.65	0	70	High	10.3	594	425.9	425.9	5.05286e-11			0	1.60045e-09	1.06227e-10	0	0	K.NFQMQLGVHSK.K	[70-80]
	High	[K].NFQMQLGVHSK.[K]	1xOxidation [M4]		1	1	3	A0A2I7YS26	A0A2I7YS26 [70-80]	0	1304.64	0	70	High	8.95	529.6	326.1	326.1	1.11488e-09			0	3.53128e-08	2.32727e-09	0	0	K.NFQMQLGVHSK.K	[70-80]
	High	[K].VLNEDEQTR.[D]			1	1	1	A0A2I7YS26	A0A2I7YS26 [82-90]	0	1103.53	0	82	High	6.84	516.1	275	275	1.44666e-07			0	4.58214e-06	2.59474e-07	0	0	K.VLNEDEQTR.D	[82-90]
	High	[K].VLNEDEQTRDPK.[E]			1	1	2	A0A2I7YS26	A0A2I7YS26 [82-93]	1	1443.71	0	82	High	8.59	482.9	388.1	388.1	2.55658e-09			0	8.09773e-08	5.43579e-09	0	0	K.VLNEDEQTRDPK.E	[82-93]
	High	[K].EKFICPNK.[K]	1xCarbamidomethyl [C5]		1	1	1	A0A2I7YS26	A0A2I7YS26 [94-101]	1	1035.53	0	94	High	4.06	448.9	118.8	118.8	8.66391e-05			0	0.00273694	0.00114416	0.00114351	0.00211416	K.EKFICPNK.K	[94-101]
	High	[K].DTCRGDSGGPLICNGQFQGIVSWGGHPCGQAHEPGVYTK.[V]	3xCarbamidomethyl [C3; C13; C28]		1	1	5	A0A2I7YS26	A0A2I7YS26 [198-236]	1	4199.89	1	198	High	14.68	795.9	717	717	2.0764e-15			0	6.57679e-14	7.46666e-15	0	0	K.DTCRGDSGGPLICNGQFQGIVSWGGHPCGQAHEPGVYTK.V	[198-236]
	High	[K].EKFICPNKK.[K]	1xCarbamidomethyl [C5]		1	1	1	A0A2I7YS26	A0A2I7YS26 [94-102]	2	1163.62	0	94	High	3.86	356.8	151	151	0.000137783			0	0.00434578	0.001693	0.00169109	0.0031348	K.EKFICPNKK.K	[94-102]
	High	[K].FICPNKK.[K]	1xCarbamidomethyl [C3]		1	1	2	A0A2I7YS26	A0A2I7YS26 [96-102]	1	906.487	0	96	High	1.97	232.1	83.9	83.9	0.0107173			0.00676983	0.253656	0.0121273	0.0121151	0.0216572	K.FICPNKK.K	[96-102]
	High	[K].ETYPDVPR.[C]			1	1	2	A0A2I7YS26	A0A2I7YS26 [155-162]	0	976.473	0	155	High	6.43	466.9	224	224	3.70613e-07			0	1.17387e-05	6.87841e-07	0	0	K.ETYPDVPR.C	[155-162]
	High	[R].AAYPWNPVASTTLCAGTQQGGK.[D]	1xCarbamidomethyl [C14]		1	1	4	A0A2I7YS26	A0A2I7YS26 [176-197]	0	2278.09	0	176	High	13.11	696.7	629.1	629.1	7.75663e-14			0	2.45684e-12	2.25438e-13	0	0	R.AAYPWNPVASTTLCAGTQQGGK.D	[176-197]
	High	[R].AAYPWNPVASTTLCAGTQQGGKDTCR.[G]	2xCarbamidomethyl [C14; C25]		1	1	4	A0A2I7YS26	A0A2I7YS26 [176-201]	1	2810.3	0	176	High	13.79	705.5	546.8	546.8	1.61407e-14			0	5.11243e-13	5.78216e-14	0	0	R.AAYPWNPVASTTLCAGTQQGGKDTCR.G	[176-201]
	High	[R].AAYPWNPVASTTLCAGTQQGGKDTCRGDSGGPLICNGQFQGIVSWGGHPCGQAHEPGVYTK.[V]	4xCarbamidomethyl [C14; C25; C35; C50]		1	1	6	A0A2I7YS26	A0A2I7YS26 [176-236]	2	6458.96	0	176	High	12.85	720.6	661.4	661.4	1.4063e-13			0	4.45433e-12	4.46801e-13	0	0	R.AAYPWNPVASTTLCAGTQQGGKDTCRGDSGGPLICNGQFQGIVSWGGHPCGQAHEPGVYTK.V	[176-236]
	High	[R].CANINILDHAVCR.[A]	2xCarbamidomethyl [C1; C12]		1	1	1	A0A2I7YS26	A0A2I7YS26 [163-175]	0	1555.75	0	163	High	13.91	654.3	637.1	637.1	1.22441e-14			0	3.8782e-13	3.77503e-14	0	0	R.CANINILDHAVCR.A	[163-175]
	High	[K].DDENDKDIMLIR.[L]	1xOxidation [M9]		1	1	1	A0A2I7YS26	A0A2I7YS26 [104-115]	1	1492.69	0	104	High	6.72	455.1	296.2	296.2	1.91433e-07			0	6.06341e-06	3.47843e-07	0	0	K.DDENDKDIMLIR.L	[104-115]
	High	[R].LDSPVSNSEHIAPLSLPSSPPSVGSVCR.[I]	1xCarbamidomethyl [C27]		1	1	3	A0A2I7YS26	A0A2I7YS26 [116-143]	0	2889.44	0	116	High	16.14	828.2	704.1	704.1	7.20249e-17			0	2.28132e-15	1.84654e-16	0	0	R.LDSPVSNSEHIAPLSLPSSPPSVGSVCR.I	[116-143]
	High	[K].KVLNEDEQTRDPK.[E]			1	1	1	A0A2I7YS26	A0A2I7YS26 [81-93]	2	1571.8	0	81	High	1.75	236.4	127.9	127.9	0.0177288			0.0095511	0.361128	0.017	0.0169661	0.0306122	K.KVLNEDEQTRDPK.E	[81-93]
	High	[R].IMGWGTITPTKETYPDVPR.[C]	1xOxidation [M2]		1	1	5	A0A2I7YS26	A0A2I7YS26 [144-162]	1	2178.09	0	144	High	14.77	705.7	705.7	705.7	1.68767e-15			0	5.34553e-14	5.82613e-15	0	0	R.IMGWGTITPTKETYPDVPR.C	[144-162]
	High	[R].IMGWGTITPTKETYPDVPR.[C]			1	1	1	A0A2I7YS26	A0A2I7YS26 [144-162]	1	2162.1	0	144	High	12.77	639.6	608.5	608.5	1.68767e-13			0	5.34553e-12	5.42235e-13	0	0	R.IMGWGTITPTKETYPDVPR.C	[144-162]
	High	[R].IMGWGTITPTK.[E]	1xOxidation [M2]		1	1	5	A0A2I7YS26	A0A2I7YS26 [144-154]	0	1220.63	0	144	High	12.51	616	422.6	422.6	3.07143e-13			0	9.72847e-12	9.65419e-13	0	0	R.IMGWGTITPTK.E	[144-154]
	High	[R].IMGWGTITPTK.[E]			1	1	2	A0A2I7YS26	A0A2I7YS26 [144-154]	0	1204.64	0	144	High	13.42	697.5	484.1	484.1	3.77755e-14			0	1.1965e-12	1.47251e-13	0	0	R.IMGWGTITPTK.E	[144-154]
	High	[R].GDSGGPLICNGQFQGIVSWGGHPCGQAHEPGVYTK.[V]	2xCarbamidomethyl [C9; C24]		1	1	3	A0A2I7YS26	A0A2I7YS26 [202-236]	0	3667.68	0	202	High	18.32	944.8	655.4	655.4	4.77593e-19			0	1.51273e-17	2.13595e-18	0	0	R.GDSGGPLICNGQFQGIVSWGGHPCGQAHEPGVYTK.V	[202-236]
	High	[K].KDDENDKDIMLIR.[L]	1xOxidation [M10]		1	1	3	A0A2I7YS26	A0A2I7YS26 [103-115]	2	1620.79	0	103	High	8.26	529.2	372.4	372.4	5.43264e-09			0	1.72074e-07	1.08939e-08	0	0	K.KDDENDKDIMLIR.L	[103-115]
	High	[K].KDDENDKDIMLIR.[L]			1	1	1	A0A2I7YS26	A0A2I7YS26 [103-115]	2	1604.79	0	103	High	9.69	534	398.2	398.2	2.02552e-10			0	6.41566e-09	3.68247e-10	0	0	K.KDDENDKDIMLIR.L	[103-115]
	Confidence	Annotated Sequence	Modifications	Modifications in Master Proteins	# Protein Groups	# Proteins	# PSMs	Master Protein Accessions	Positions in Master Proteins	# Missed Cleavages	Theo. MH+ [Da]	Off by X	Position in Protein	Confidence (by Search Engine): A2 PMI-Byonic	|Log Prob| (by Search Engine): A2 PMI-Byonic	Byonic Score (by Search Engine): A2 PMI-Byonic	Delta Byonic Score (by Search Engine): A2 PMI-Byonic	Delta Mod Score (by Search Engine): A2 PMI-Byonic	PEP 2D (by Search Engine): A2 PMI-Byonic			Peptide Group FDR 2D (by Search Engine): A2 PMI-Byonic	PEP 1D (by Search Engine): A2 PMI-Byonic	q-Value 1D (by Search Engine): A2 PMI-Byonic	FDR 1D (by Search Engine): A2 PMI-Byonic	Peptide Group FDR 1D (by Search Engine): A2 PMI-Byonic	Sequence in Protein	Positions in Protein	Peptide Group Modifications in Protein
	High	[K].NFQMLFGVHSK.[K]	1xOxidation [M4]		1	1	1	A0A2I7YS20	A0A2I7YS20 [79-89]	0	1323.65	0	79	High	7.17	408.9	343.2	343.2	6.75089e-08			0	2.13828e-06	1.22073e-07	0	0	K.NFQMLFGVHSK.K	[79-89]
	High	[K].NFQMLFGVHSK.[K]			1	1	2	A0A2I7YS20	A0A2I7YS20 [79-89]	0	1307.66	0	79	High	8.05	562.8	333.1	333.1	8.95802e-09			0	2.83737e-07	1.66153e-08	0	0	K.NFQMLFGVHSK.K	[79-89]
	High	[K].ETYPDVPHCANINLLEYEVCR.[A]	2xCarbamidomethyl [C9; C20]		1	1	1	A0A2I7YS20	A0A2I7YS20 [164-184]	0	2592.19	0	164	High	16.91	801	723.3	723.3	1.21854e-17			0	3.8596e-16	3.76187e-17	0	0	K.ETYPDVPHCANINLLEYEVCR.A	[164-184]
	High	[R].AAYPELLATSR.[I]			1	1	1	A0A2I7YS20	A0A2I7YS20 [185-195]	0	1191.64	0	185	High	7.85	505.1	332.4	332.4	1.41511e-08			0	4.48222e-07	2.34112e-08	0	0	R.AAYPELLATSR.I	[185-195]
	High	[K].DKDIMLIR.[L]			1	1	2	A0A2I7YS20	A0A2I7YS20 [117-124]	1	1003.56	0	117	High	7.52	461.5	461.5	461.5	3.01594e-08			0	9.5527e-07	5.70056e-08	0	0	K.DKDIMLIR.L	[117-124]
	High	[K].DKDIMLIR.[L]	1xOxidation [M5]		1	1	1	A0A2I7YS20	A0A2I7YS20 [117-124]	1	1019.56	0	117	High	4.59	319.3	319.3	319.3	2.58382e-05			0	0.000817754	0.000606796	0.00060423	0.00110254	K.DKDIMLIR.L	[117-124]
	High	[K].DDEKDKDIMLIR.[L]	1xOxidation [M9]		1	1	2	A0A2I7YS20	A0A2I7YS20 [113-124]	2	1506.75	0	113	High	8.29	506.5	371.5	371.5	5.14547e-09			0	1.62978e-07	1.05803e-08	0	0	K.DDEKDKDIMLIR.L	[113-124]
	High	[K].DDEKDKDIMLIR.[L]			1	1	2	A0A2I7YS20	A0A2I7YS20 [113-124]	2	1490.75	0	113	High	9.37	533.1	400.5	400.5	4.24727e-10			0	1.34528e-08	7.56065e-10	0	0	K.DDEKDKDIMLIR.L	[113-124]
	High	[K].DACGGDSGGPLICNGEIQGIVSGGGHPCGQVLNPGFYTK.[V]	3xCarbamidomethyl [C3; C13; C28]		1	1	3	A0A2I7YS20	A0A2I7YS20 [207-245]	0	3945.8	0	207	High	25.53	1294.6	1285.7	1285.7	2.95166e-26			0	9.34912e-25	4.73497e-25	0	0	K.DACGGDSGGPLICNGEIQGIVSGGGHPCGQVLNPGFYTK.V	[207-245]
	High	[R].IMGWGIISPTK.[E]			1	1	1	A0A2I7YS20	A0A2I7YS20 [153-163]	0	1202.66	0	153	High	10.3	621.5	323.3	323.3	5.05883e-11			0	1.60234e-09	1.08222e-10	0	0	R.IMGWGIISPTK.E	[153-163]
	High	[R].IMGWGIISPTK.[E]	1xOxidation [M2]		1	1	4	A0A2I7YS20	A0A2I7YS20 [153-163]	0	1218.66	0	153	High	12.42	623.3	424.6	424.6	3.77755e-13			0	1.1965e-11	1.16053e-12	0	0	R.IMGWGIISPTK.E	[153-163]
	High	[R].IMGWGIISPTKETYPDVPHCANINLLEYEVCR.[A]	2xCarbamidomethyl [C20; C31]		1	1	1	A0A2I7YS20	A0A2I7YS20 [153-184]	1	3775.83	0	153	High	10.76	598.2	573.9	573.9	1.74791e-11			0	5.53633e-10	2.517e-11	0	0	R.IMGWGIISPTKETYPDVPHCANINLLEYEVCR.A	[153-184]
	High	[R].IMGWGIISPTKETYPDVPHCANINLLEYEVCR.[A]	2xCarbamidomethyl [C20; C31]; 1xOxidation [M2]		1	1	1	A0A2I7YS20	A0A2I7YS20 [153-184]	1	3791.82	0	153	High	15.76	811	730.2	730.2	1.74791e-16			0	5.53633e-15	5.45247e-16	0	0	R.IMGWGIISPTKETYPDVPHCANINLLEYEVCR.A	[153-184]
	High	[K].ILNEDEQTRDPKEK.[F]			1	1	3	A0A2I7YS20	A0A2I7YS20 [91-104]	2	1714.86	0	91	High	5.76	388.5	265.7	265.7	1.75076e-06			0	5.54508e-05	2.99474e-06	0	0	K.ILNEDEQTRDPKEK.F	[91-104]
	High	[K].ILNEDEQTRDPK.[E]			1	1	1	A0A2I7YS20	A0A2I7YS20 [91-102]	1	1457.72	0	91	High	6.86	515.8	263.9	263.9	1.38959e-07			0	4.40137e-06	2.45831e-07	0	0	K.ILNEDEQTRDPK.E	[91-102]
	High	[R].ILCAGILEGGKDACGGDSGGPLICNGEIQGIVSGGGHPCGQVLNPGFYTK.[V]	4xCarbamidomethyl [C3; C14; C24; C39]		1	1	6	A0A2I7YS20	A0A2I7YS20 [196-245]	1	5057.4	0	196	High	24.41	1201.8	845.7	845.7	3.85637e-25			0	1.22147e-23	2.66498e-24	0	0	R.ILCAGILEGGKDACGGDSGGPLICNGEIQGIVSGGGHPCGQVLNPGFYTK.V	[196-245]
	High	[R].ILCAGILEGGK.[D]	1xCarbamidomethyl [C3]		1	1	2	A0A2I7YS20	A0A2I7YS20 [196-206]	0	1130.62	0	196	High	7.83	575.4	316.9	316.9	1.47622e-08			0	4.67578e-07	2.42359e-08	0	0	R.ILCAGILEGGK.D	[196-206]
	High	[K].ILNEDEQTR.[D]			1	1	1	A0A2I7YS20	A0A2I7YS20 [91-99]	0	1117.55	0	91	High	7.77	540.5	343.3	343.3	1.69889e-08			0	5.38107e-07	3.13341e-08	0	0	K.ILNEDEQTR.D	[91-99]
	High	[K].KILNEDEQTRDPK.[E]			1	1	1	A0A2I7YS20	A0A2I7YS20 [90-102]	2	1585.82	0	90	High	1	183.1	116.1	116.1	0.0990582			0.0148342	0.778426	0.100161	0.1	0.172218	K.KILNEDEQTRDPK.E	[90-102]
	High	[K].KILNEDEQTR.[D]			1	1	1	A0A2I7YS20	A0A2I7YS20 [90-99]	1	1245.64	0	90	High	9.2	579.1	326	326	6.38118e-10			0	2.02118e-08	1.1769e-09	0	0	K.KILNEDEQTR.D	[90-99]
	J3RYP4	Carboxypeptidase E-like OS=Crotalus adamanteus OX=8729 PE=2 SV=1	4	2	2	2	1	480	53.8	5.14	2	4.19	0	0	3
	Confidence	Annotated Sequence	Modifications	Modifications in Master Proteins	# Protein Groups	# Proteins	# PSMs	Master Protein Accessions	Positions in Master Proteins	# Missed Cleavages	Theo. MH+ [Da]	Off by X	Position in Protein	Confidence (by Search Engine): A2 PMI-Byonic	|Log Prob| (by Search Engine): A2 PMI-Byonic	Byonic Score (by Search Engine): A2 PMI-Byonic	Delta Byonic Score (by Search Engine): A2 PMI-Byonic	Delta Mod Score (by Search Engine): A2 PMI-Byonic	PEP 2D (by Search Engine): A2 PMI-Byonic			Peptide Group FDR 2D (by Search Engine): A2 PMI-Byonic	PEP 1D (by Search Engine): A2 PMI-Byonic	q-Value 1D (by Search Engine): A2 PMI-Byonic	FDR 1D (by Search Engine): A2 PMI-Byonic	Peptide Group FDR 1D (by Search Engine): A2 PMI-Byonic	Sequence in Protein	Positions in Protein	Peptide Group Modifications in Protein
	High	[K].PGVYTK.[V]			1	1	1	A0A2I7YS42	A0A2I7YS42 [231-236]	0	664.366	0	231	High	1.18	330	37	37	0.06663			0.0134048	0.693595	0.0568032	0.0567782	0.100639	K.PGVYTK.V	[231-236]
	High	[K].MKLGVHSK.[K]	1xOxidation [M1]		1	1	1	A0A2I7YS42	A0A2I7YS42 [73-80]	1	915.508	0	73	High	2.5	339.5	121	121	0.00313283			0.00197044	0.090115	0.00930233	0.00925926	0.0163462	K.MKLGVHSK.K	[73-80]
	High	[K].MKLGVHSK.[K]			1	1	1	A0A2I7YS42	A0A2I7YS42 [73-80]	1	899.513	0	73	High	4.57	346.6	182.5	182.5	2.71716e-05			0	0.000859918	0.000606796	0.000602773	0.00110011	K.MKLGVHSK.K	[73-80]
	High	[K].VPNEDEQTR.[N]			1	1	1	A0A2I7YS42	A0A2I7YS42 [82-90]	0	1087.5	0	82	High	5.69	400.2	234.9	234.9	2.04931e-06			0	6.4906e-05	3.70083e-06	0	0	K.VPNEDEQTR.N	[82-90]
	High	[K].VPNEDEQTRNPK.[E]			1	1	3	A0A2I7YS42	A0A2I7YS42 [82-93]	1	1426.69	0	82	High	7.03	474.4	314.6	314.6	9.30755e-08			0	2.94807e-06	1.67107e-07	0	0	K.VPNEDEQTRNPK.E	[82-93]
	High	[R].TLCAGIPEGGKDTCGGDSGGPLICNGQFQGIVFYGAHPCGQALKPGVYTK.[V]	4xCarbamidomethyl [C3; C14; C24; C39]		1	1	9	A0A2I7YS42	A0A2I7YS42 [187-236]	1	5210.46	0	187	High	18.13	921.6	817.5	817.5	7.48152e-19			0	2.3697e-17	3.78808e-18	0	0	R.TLCAGIPEGGKDTCGGDSGGPLICNGQFQGIVFYGAHPCGQALKPGVYTK.V	[187-236]
	High	[R].TLCAGIPEGGK.[D]	1xCarbamidomethyl [C3]		1	1	1	A0A2I7YS42	A0A2I7YS42 [187-197]	0	1102.56	0	187	High	12.51	650.6	432.9	432.9	3.1228e-13			0	9.89119e-12	1.03062e-12	0	0	R.TLCAGIPEGGK.D	[187-197]
	High	[K].TLPDVPYCANINLLDDAVCQPPYPELPATSR.[T]	2xCarbamidomethyl [C8; C19]		1	1	4	A0A2I7YS42	A0A2I7YS42 [156-186]	0	3499.69	0	156	High	19.8	1001.5	820	820	1.59837e-20			0	5.06269e-19	7.58647e-20	0	0	K.TLPDVPYCANINLLDDAVCQPPYPELPATSR.T	[156-186]
	High	[K].DTCGGDSGGPLICNGQFQGIVFYGAHPCGQALKPGVYTK.[V]	3xCarbamidomethyl [C3; C13; C28]		1	1	4	A0A2I7YS42	A0A2I7YS42 [198-236]	0	4126.92	1	198	High	23.64	1275.7	984.4	984.4	2.28655e-24			0	7.24243e-23	1.4879e-23	0	0	K.DTCGGDSGGPLICNGQFQGIVFYGAHPCGQALKPGVYTK.V	[198-236]
	High	[K].EKFFCPNKK.[K]	1xCarbamidomethyl [C5]		1	1	1	A0A2I7YS42	A0A2I7YS42 [94-102]	2	1197.61	0	94	High	1.77	294.1	106.6	106.6	0.0169239			0.00959693	0.350209	0.0150754	0.0150678	0.0271536	K.EKFFCPNKK.K	[94-102]
	High	[K].EKFFCPNK.[K]	1xCarbamidomethyl [C5]		1	1	1	A0A2I7YS42	A0A2I7YS42 [94-101]	1	1069.51	0	94	High	4.33	429.1	149.3	149.3	4.66984e-05			0	0.00147701	0.000606796	0.000588235	0.00108108	K.EKFFCPNK.K	[94-101]
	High	[K].FFCPNKK.[K]	1xCarbamidomethyl [C3]		1	1	1	A0A2I7YS42	A0A2I7YS42 [96-102]	1	940.471	0	96	High	2.56	243.6	126.3	126.3	0.00277202			0.00197824	0.0805563	0.00930233	0.00929272	0.016441	K.FFCPNKK.K	[96-102]
	High	[K].FFCPNK.[K]	1xCarbamidomethyl [C3]		1	1	1	A0A2I7YS42	A0A2I7YS42 [96-101]	0	812.376	0	96	High	3.28	323.7	164.7	164.7	0.000520678			0.00101626	0.0162098	0.00593952	0.00593632	0.0100604	K.FFCPNK.K	[96-101]
	High	[K].DDVLDQDIMLIK.[L]	1xOxidation [M9]		1	1	1	A0A2I7YS42	A0A2I7YS42 [104-115]	0	1433.72	0	104	High	7.08	466	264.3	264.3	8.3944e-08			0	2.65884e-06	1.55806e-07	0	0	K.DDVLDQDIMLIK.L	[104-115]
	High	[K].DDVLDQDIMLIK.[L]			1	1	1	A0A2I7YS42	A0A2I7YS42 [104-115]	0	1417.72	0	104	High	9.21	543.2	326.8	326.8	6.17639e-10			0	1.95631e-08	1.15517e-09	0	0	K.DDVLDQDIMLIK.L	[104-115]
	High	[K].LDSPVSNSEHIAPLSLPSSPPSVGSVCHIMGWGSITPIEK.[T]	1xCarbamidomethyl [C27]		1	1	5	A0A2I7YS42	A0A2I7YS42 [116-155]	0	4183.08	1	116	High	20.54	1055	761	761	2.91107e-21			0	9.22056e-20	1.17663e-20	0	0	K.LDSPVSNSEHIAPLSLPSSPPSVGSVCHIMGWGSITPIEK.T	[116-155]
	High	[K].LDSPVSNSEHIAPLSLPSSPPSVGSVCHIMGWGSITPIEK.[T]	1xCarbamidomethyl [C27]; 1xOxidation [M30]		1	1	5	A0A2I7YS42	A0A2I7YS42 [116-155]	0	4199.08	0	116	High	22.03	1118	917.3	917.3	9.27363e-23			0	2.93734e-21	6.66416e-22	0	0	K.LDSPVSNSEHIAPLSLPSSPPSVGSVCHIMGWGSITPIEK.T	[116-155]
	High	[K].KVPNEDEQTR.[N]			1	1	4	A0A2I7YS42	A0A2I7YS42 [81-90]	1	1215.6	0	81	High	6.91	469.1	312.3	312.3	1.22454e-07			0	3.87861e-06	2.17468e-07	0	0	K.KVPNEDEQTR.N	[81-90]
	High	[K].KVPNEDEQTRNPK.[E]			1	1	2	A0A2I7YS42	A0A2I7YS42 [81-93]	2	1554.79	0	81	High	6.19	398.3	227	227	6.48035e-07			0	2.05255e-05	1.21234e-06	0	0	K.KVPNEDEQTRNPK.E	[81-93]
	High	[K].LGVHSK.[K]			1	1	2	A0A2I7YS42	A0A2I7YS42 [75-80]	0	640.378	0	75	High	3.3	451.6	200.1	200.1	0.000501855			0.00101833	0.0156349	0.00542005	0.00540248	0.0100705	K.LGVHSK.K	[75-80]
	High	[K].KKDDVLDQDIMLIK.[L]	1xOxidation [M11]		1	1	4	A0A2I7YS42	A0A2I7YS42 [102-115]	2	1689.91	0	102	High	11.31	584.1	420	420	4.89655e-12			0	1.55094e-10	1.07444e-11	0	0	K.KKDDVLDQDIMLIK.L	[102-115]
	High	[K].KKDDVLDQDIMLIK.[L]			1	1	1	A0A2I7YS42	A0A2I7YS42 [102-115]	2	1673.91	0	102	High	8.82	516.7	405.2	405.2	1.51441e-09			0	4.79674e-08	3.18081e-09	0	0	K.KKDDVLDQDIMLIK.L	[102-115]
	High	[K].KDDVLDQDIMLIK.[L]	1xOxidation [M10]		1	1	1	A0A2I7YS42	A0A2I7YS42 [103-115]	1	1561.81	0	103	High	5.41	387.7	151.8	151.8	3.86228e-06			0	0.00012232	7.24849e-06	0	0	K.KDDVLDQDIMLIK.L	[103-115]
	High	[K].KDDVLDQDIMLIK.[L]			1	1	2	A0A2I7YS42	A0A2I7YS42 [103-115]	1	1545.82	0	103	High	7.8	511.9	285.8	285.8	1.59171e-08			0	5.04158e-07	2.6784e-08	0	0	K.KDDVLDQDIMLIK.L	[103-115]
	A0A0K8RWJ1	Cleft lip and palate transmembrane protein 1-like protein OS=Crotalus horridus OX=35024 PE=4 SV=1	1	1	2	1	1	545	63.1	8.81	1	1.33	14	0.0869565	1
	Confidence	Annotated Sequence	Modifications	Modifications in Master Proteins	# Protein Groups	# Proteins	# PSMs	Master Protein Accessions	Positions in Master Proteins	# Missed Cleavages	Theo. MH+ [Da]	Off by X	Position in Protein	Confidence (by Search Engine): A2 PMI-Byonic	|Log Prob| (by Search Engine): A2 PMI-Byonic	Byonic Score (by Search Engine): A2 PMI-Byonic	Delta Byonic Score (by Search Engine): A2 PMI-Byonic	Delta Mod Score (by Search Engine): A2 PMI-Byonic	PEP 2D (by Search Engine): A2 PMI-Byonic			Peptide Group FDR 2D (by Search Engine): A2 PMI-Byonic	PEP 1D (by Search Engine): A2 PMI-Byonic	q-Value 1D (by Search Engine): A2 PMI-Byonic	FDR 1D (by Search Engine): A2 PMI-Byonic	Peptide Group FDR 1D (by Search Engine): A2 PMI-Byonic	Sequence in Protein	Positions in Protein	Peptide Group Modifications in Protein
	High	[K].RFHCSGTLINQEWVLTAAHCDRK.[N]	2xCarbamidomethyl [C4; C20]		1	2	1	A0A2I7YS36	A0A2I7YS36 [49-71]	2	2799.36	0	49	High	14.09	702.1	702.1	702.1	8.15232e-15			0	2.58217e-13	2.38244e-14	0	0	K.RFHCSGTLINQEWVLTAAHCDRK.N	[49-71]
	High	[K].RFHCSGTLINQEWVLTAAHCDR.[K]	2xCarbamidomethyl [C4; C20]		1	2	1	A0A2I7YS36	A0A2I7YS36 [49-70]	1	2671.26	0	49	High	14.48	717.6	717.6	717.6	3.29845e-15			0	1.04475e-13	1.1054e-14	0	0	K.RFHCSGTLINQEWVLTAAHCDR.K	[49-70]
	High	[R].TLCAGILK.[G]	1xCarbamidomethyl [C3]		1	2	1	A0A2I7YS36	A0A2I7YS36 [189-196]	0	875.502	0	189	High	6.28	500.7	214.8	214.8	5.20904e-07			0	1.64989e-05	9.57748e-07	0	0	R.TLCAGILK.G	[189-196]
	High	[K].TYTKWDKDIMLIR.[L]	1xOxidation [M10]		1	2	4	A0A2I7YS36	A0A2I7YS36 [105-117]	2	1698.89	0	105	High	6.46	393.2	362.8	362.8	3.5044e-07			0	1.10997e-05	6.38455e-07	0	0	K.TYTKWDKDIMLIR.L	[105-117]
	High	[K].TYTKWDKDIMLIR.[L]			1	2	1	A0A2I7YS36	A0A2I7YS36 [105-117]	2	1682.89	0	105	High	6.9	371.2	371.2	371.2	1.25945e-07			0	3.98918e-06	2.29525e-07	0	0	K.TYTKWDKDIMLIR.L	[105-117]
	High	[R].FLVALYTFR.[S]			1	2	1	A0A2I7YS36	A0A2I7YS36 [38-46]	0	1129.64	0	38	High	8.11	561.7	330.1	330.1	7.78118e-09			0	2.46462e-07	1.40135e-08	0	0	R.FLVALYTFR.S	[38-46]
	High	[R].FHCSGTLINQEWVLTAAHCDRK.[N]	2xCarbamidomethyl [C3; C19]		1	2	1	A0A2I7YS36	A0A2I7YS36 [50-71]	1	2643.26	0	50	High	9.88	523.9	512.3	512.3	1.32128e-10			0	4.18503e-09	2.71772e-10	0	0	R.FHCSGTLINQEWVLTAAHCDRK.N	[50-71]
	High	[K].ETYPDVPHCANINILDYEVCR.[A]	2xCarbamidomethyl [C9; C20]		1	2	1	A0A2I7YS36	A0A2I7YS36 [157-177]	0	2578.17	0	157	High	18	872.3	710.3	710.3	9.90762e-19			0	3.13815e-17	4.34393e-18	0	0	K.ETYPDVPHCANINILDYEVCR.A	[157-177]
	High	[R].FHCSGTLINQEWVLTAAHCDR.[K]	2xCarbamidomethyl [C3; C19]		1	2	1	A0A2I7YS36	A0A2I7YS36 [50-70]	0	2515.16	0	50	High	18.3	933.6	894.2	894.2	5.03229e-19			0	1.59393e-17	2.35495e-18	0	0	R.FHCSGTLINQEWVLTAAHCDR.K	[50-70]
	High	[R].AAHGGLPATSR.[T]			1	2	1	A0A2I7YS36	A0A2I7YS36 [178-188]	0	1037.55	0	178	High	6.5	439.7	274.7	274.7	3.14658e-07			0	9.9664e-06	5.53958e-07	0	0	R.AAHGGLPATSR.T	[178-188]
	High	[K].DSCKGDSGGPLICNGEIQGIVSWGAHPCGQSLKPGVYTK.[V]	3xCarbamidomethyl [C3; C13; C28]		1	2	5	A0A2I7YS36	A0A2I7YS36 [200-238]	1	4129.95	0	200	High	20.18	1012.4	861.2	861.2	6.61465e-21			0	2.09513e-19	2.80314e-20	0	0	K.DSCKGDSGGPLICNGEIQGIVSWGAHPCGQSLKPGVYTK.V	[200-238]
	High	[R].IMGWGTISATK.[E]			1	2	2	A0A2I7YS36	A0A2I7YS36 [146-156]	0	1164.61	0	146	High	10.31	597.8	394.8	394.8	4.92729e-11			0	1.56067e-09	1.0423e-10	0	0	R.IMGWGTISATK.E	[146-156]
	High	[R].IMGWGTISATK.[E]	1xOxidation [M2]		1	2	4	A0A2I7YS36	A0A2I7YS36 [146-156]	0	1180.6	0	146	High	8.91	510.3	331.4	331.4	1.23979e-09			0	3.92692e-08	2.6675e-09	0	0	R.IMGWGTISATK.E	[146-156]
	High	[R].IMGWGTISATKETYPDVPHCANINILDYEVCR.[A]	2xCarbamidomethyl [C20; C31]		1	2	1	A0A2I7YS36	A0A2I7YS36 [146-177]	1	3723.76	0	146	High	14.15	723.4	723.4	723.4	7.15551e-15			0	2.26644e-13	2.18868e-14	0	0	R.IMGWGTISATKETYPDVPHCANINILDYEVCR.A	[146-177]
	High	[R].LKRPVNNSAHIATLSLPSNPPSLGSVCR.[I]	1xCarbamidomethyl [C27]		1	2	3	A0A2I7YS36	A0A2I7YS36 [118-145]	1	2985.61	0	118	High	8.33	463.3	463.3	463.3	4.72508e-09			0	1.49663e-07	9.14672e-09	0	0	R.LKRPVNNSAHIATLSLPSNPPSLGSVCR.I	[118-145]
	High	[K].GDSGGPLICNGEIQGIVSWGAHPCGQSLKPGVYTK.[V]	2xCarbamidomethyl [C9; C24]		1	2	1	A0A2I7YS36	A0A2I7YS36 [204-238]	0	3639.77	0	204	High	15.03	776.3	683.4	683.4	9.26552e-16			0	2.93477e-14	2.70427e-15	0	0	K.GDSGGPLICNGEIQGIVSWGAHPCGQSLKPGVYTK.V	[204-238]
	High	[K].GGKDSCKGDSGGPLICNGEIQGIVSWGAHPCGQSLKPGVYTK.[V]	3xCarbamidomethyl [C6; C16; C31]		1	2	5	A0A2I7YS36	A0A2I7YS36 [197-238]	2	4372.09	0	197	High	18.31	995.9	746.8	746.8	4.89005e-19			0	1.54888e-17	2.24451e-18	0	0	K.GGKDSCKGDSGGPLICNGEIQGIVSWGAHPCGQSLKPGVYTK.V	[197-238]
	Confidence	Annotated Sequence	Modifications	Modifications in Master Proteins	# Protein Groups	# Proteins	# PSMs	Master Protein Accessions	Positions in Master Proteins	# Missed Cleavages	Theo. MH+ [Da]	Off by X	Position in Protein	Confidence (by Search Engine): A2 PMI-Byonic	|Log Prob| (by Search Engine): A2 PMI-Byonic	Byonic Score (by Search Engine): A2 PMI-Byonic	Delta Byonic Score (by Search Engine): A2 PMI-Byonic	Delta Mod Score (by Search Engine): A2 PMI-Byonic	PEP 2D (by Search Engine): A2 PMI-Byonic			Peptide Group FDR 2D (by Search Engine): A2 PMI-Byonic	PEP 1D (by Search Engine): A2 PMI-Byonic	q-Value 1D (by Search Engine): A2 PMI-Byonic	FDR 1D (by Search Engine): A2 PMI-Byonic	Peptide Group FDR 1D (by Search Engine): A2 PMI-Byonic	Sequence in Protein	Positions in Protein	Peptide Group Modifications in Protein
	High	[K].MKIHLGVHSK.[K]			1	1	1	Q8QHK3	Q8QHK3 [70-79]	1	1149.66	0	70	High	2.87	286.1	97	97	0.00135611			0.00100604	0.0410829	0.0064	0.00633914	0.0109019	K.MKIHLGVHSK.K	[70-79]
	High	[K].VILPDVPHCVNINLLNYSVCR.[A]	2xCarbamidomethyl [C9; C20]		1	1	2	Q8QHK3	Q8QHK3 [154-174]	0	2495.29	0	154	High	12.91	607.9	523.3	523.3	1.21854e-13			0	3.8596e-12	3.42283e-13	0	0	K.VILPDVPHCVNINLLNYSVCR.A	[154-174]
	High	[R].TLCAGILEGGK.[D]	1xCarbamidomethyl [C3]		1	1	1	Q8QHK3	Q8QHK3 [188-198]	0	1118.59	0	188	High	10.51	591.4	591.4	591.4	3.1228e-11			0	9.89119e-10	5.13662e-11	0	0	R.TLCAGILEGGK.D	[188-198]
	High	[R].TLCAGILEGGKDTCVGDSGGPLICNGQFQGIASWGSPNCGYVR.[E]	4xCarbamidomethyl [C3; C14; C24; C39]		1	1	7	Q8QHK3	Q8QHK3 [188-230]	1	4529.07	0	188	High	23.01	1198.2	1090.4	1090.4	9.76282e-24			0	3.09228e-22	6.76631e-23	0	0	R.TLCAGILEGGKDTCVGDSGGPLICNGQFQGIASWGSPNCGYVR.E	[188-230]
	High	[R].TLCAGILEGGKDTCVGDSGGPLICNGQFQGIASWGSPNCGYVREPALYTK.[V]	4xCarbamidomethyl [C3; C14; C24; C39]		1	1	7	Q8QHK3	Q8QHK3 [188-237]	2	5331.5	0	188	High	23.2	1190.1	894.5	894.5	6.25386e-24			0	1.98085e-22	5.49493e-23	0	0	R.TLCAGILEGGKDTCVGDSGGPLICNGQFQGIASWGSPNCGYVREPALYTK.V	[188-237]
	High	[R].EPALYTK.[V]			1	1	2	Q8QHK3	Q8QHK3 [231-237]	0	821.44	0	231	High	2.99	368.2	100.3	100.3	0.00101728			0.00100908	0.0311441	0.0064	0.00638298	0.0109671	R.EPALYTK.V	[231-237]
	High	[K].DTCVGDSGGPLICNGQFQGIASWGSPNCGYVREPALYTK.[V]	3xCarbamidomethyl [C3; C13; C28]		1	1	3	Q8QHK3	Q8QHK3 [199-237]	1	4231.93	1	199	High	25.29	1306.9	1177.5	1177.5	5.08825e-26			0	1.61166e-24	7.01124e-25	0	0	K.DTCVGDSGGPLICNGQFQGIASWGSPNCGYVREPALYTK.V	[199-237]
	High	[K].EKFFCVSSK.[N]	1xCarbamidomethyl [C5]		1	1	1	Q8QHK3	Q8QHK3 [93-101]	1	1131.55	0	93	High	1.34	222.7	134.3	134.3	0.0461362			0.0109689	0.603676	0.0378928	0.0377706	0.0676247	K.EKFFCVSSK.N	[93-101]
	High	[R].FLALVSSDGNQCGGTLINEEWVLTAAHCEGNK.[M]	2xCarbamidomethyl [C12; C28]		1	1	5	Q8QHK3	Q8QHK3 [38-69]	0	3490.64	0	38	High	24.29	1203.9	1203.9	1203.9	5.16645e-25			0	1.63643e-23	6.15288e-24	0	0	R.FLALVSSDGNQCGGTLINEEWVLTAAHCEGNK.M	[38-69]
	High	[K].FFCVSSK.[N]	1xCarbamidomethyl [C3]		1	1	1	Q8QHK3	Q8QHK3 [95-101]	0	874.413	0	95	High	6.18	418.4	255	255	6.66707e-07			0	2.11169e-05	1.25591e-06	0	0	K.FFCVSSK.N	[95-101]
	High	[R].AAYPEYGLPATSR.[T]			1	1	1	Q8QHK3	Q8QHK3 [175-187]	0	1395.69	0	175	High	12.91	606.3	508.5	508.5	1.22441e-13			0	3.8782e-12	3.71347e-13	0	0	R.AAYPEYGLPATSR.T	[175-187]
	High	[K].DIMLIR.[L]			1	1	1	Q8QHK3	Q8QHK3 [109-114]	0	760.439	0	109	High	6.97	418.7	418.7	418.7	1.05931e-07			0	3.35526e-06	1.86728e-07	0	0	K.DIMLIR.L	[109-114]
	High	[R].LDRPVSNSEHIAPLSLPSSPPSVGSVCR.[I]	1xCarbamidomethyl [C27]		1	1	5	Q8QHK3	Q8QHK3 [115-142]	0	2958.51	0	115	High	16.34	808.3	715.3	715.3	4.56605e-17			0	1.44625e-15	1.13922e-16	0	0	R.LDRPVSNSEHIAPLSLPSSPPSVGSVCR.I	[115-142]
	High	[R].IMGWGTISPTK.[V]			1	1	2	Q8QHK3	Q8QHK3 [143-153]	0	1190.62	0	143	High	12.28	654.5	475.9	475.9	5.30299e-13			0	1.67967e-11	1.43673e-12	0	0	R.IMGWGTISPTK.V	[143-153]
	High	[R].IMGWGTISPTK.[V]	1xOxidation [M2]		1	1	7	Q8QHK3	Q8QHK3 [143-153]	0	1206.62	0	143	High	13.51	671.7	449.6	449.6	3.07143e-14			0	9.72847e-13	1.12931e-13	0	0	R.IMGWGTISPTK.V	[143-153]
	High	[K].IHLGVHSK.[K]			1	1	1	Q8QHK3	Q8QHK3 [72-79]	0	890.521	0	72	High	4.53	432	92.6	92.6	2.92776e-05			0	0.000926509	0.000606796	0.000600962	0.00109769	K.IHLGVHSK.K	[72-79]
	A0A0K8RWC1	CREG1-like protein OS=Crotalus horridus OX=35024 PE=4 SV=1	9	1	1	1	1	186	20.8	6.79	1	2.79	1	0.00704225	2
	Confidence	Annotated Sequence	Modifications	Modifications in Master Proteins	# Protein Groups	# Proteins	# PSMs	Master Protein Accessions	Positions in Master Proteins	# Missed Cleavages	Theo. MH+ [Da]	Off by X	Position in Protein	Confidence (by Search Engine): A2 PMI-Byonic	|Log Prob| (by Search Engine): A2 PMI-Byonic	Byonic Score (by Search Engine): A2 PMI-Byonic	Delta Byonic Score (by Search Engine): A2 PMI-Byonic	Delta Mod Score (by Search Engine): A2 PMI-Byonic	PEP 2D (by Search Engine): A2 PMI-Byonic			Peptide Group FDR 2D (by Search Engine): A2 PMI-Byonic	PEP 1D (by Search Engine): A2 PMI-Byonic	q-Value 1D (by Search Engine): A2 PMI-Byonic	FDR 1D (by Search Engine): A2 PMI-Byonic	Peptide Group FDR 1D (by Search Engine): A2 PMI-Byonic	Sequence in Protein	Positions in Protein	Peptide Group Modifications in Protein
	High	[R].QCVDVTTAYK.[S]	1xCarbamidomethyl [C2]		1	1	1	Q92043	Q92043 [402-411]	0	1184.56	0	402	High	9.24	573.1	402.6	402.6	5.80351e-10			0	1.83821e-08	1.05214e-09	0	0	R.QCVDVTTAYK.S	[402-411]
	High	[K].RYVELVIVADHR.[M]			1	1	2	Q92043	Q92043 [6-17]	1	1469.82	0	6	High	7.88	462.2	318.8	318.8	1.31499e-08			0	4.16512e-07	2.26192e-08	0	0	K.RYVELVIVADHR.M	[6-17]
	High	[R].SECDIAESCTGQSADCPTDDFHR.[N]	3xCarbamidomethyl [C3; C9; C16]		1	1	1	Q92043	Q92043 [273-295]	0	2658.01	0	273	High	19.69	978.2	978.2	978.2	2.03854e-20			0	6.45687e-19	9.70057e-20	0	0	R.SECDIAESCTGQSADCPTDDFHR.N	[273-295]
	High	[K].NRQCVDVTTAYK.[S]	1xCarbamidomethyl [C4]		1	1	1	Q92043	Q92043 [400-411]	1	1454.71	0	400	High	8.92	544.8	404.4	404.4	1.19945e-09			0	3.79913e-08	2.55044e-09	0	0	K.NRQCVDVTTAYK.S	[400-411]
	High	[R].VTNLLRR.[K]			1	1	1	Q92043	Q92043 [83-89]	1	871.547	0	83	High	2.83	375.2	66.7	66.7	0.00149187			0.00100301	0.0450099	0.00686741	0.00685654	0.0118577	R.VTNLLRR.K	[83-89]
	High	[R].VTNLLR.[R]			1	1	1	Q92043	Q92043 [83-88]	0	715.446	0	83	High	3.41	435.8	72.1	72.1	0.000389131			0	0.0121785	0.00488865	0.00488599	0.0091001	R.VTNLLR.R	[83-88]
	High	[K].YNGNLKK.[I]			1	1	1	Q92043	Q92043 [22-28]	1	836.462	0	22	High	1.13	285.4	67.8	67.8	0.074031			0.0142096	0.717979	0.0683577	0.0682696	0.119876	K.YNGNLKK.I	[22-28]
	High	[K].YSDDGMVDHGTK.[C]			1	1	1	Q92043	Q92043 [380-391]	0	1324.55	0	380	High	16.3	804.7	687.2	687.2	4.96973e-17			0	1.57412e-15	1.34512e-16	0	0	K.YSDDGMVDHGTK.C	[380-391]
	High	[K].YSDDGMVDHGTK.[C]	1xOxidation [M6]		1	1	1	Q92043	Q92043 [380-391]	0	1340.54	0	380	High	13.3	676.9	442.8	442.8	4.96973e-14			0	1.57412e-12	1.80033e-13	0	0	K.YSDDGMVDHGTK.C	[380-391]
	High	[R].YVELVIVADHR.[M]			1	1	3	Q92043	Q92043 [7-17]	0	1313.72	0	7	High	10.38	573.1	408.4	408.4	4.13409e-11			0	1.30943e-09	8.04991e-11	0	0	R.YVELVIVADHR.M	[7-17]
	High	[K].ENGVNIPCAQEDVK.[C]	1xCarbamidomethyl [C8]		1	1	2	Q92043	Q92043 [350-363]	0	1572.73	0	350	High	11.91	585	518.8	518.8	1.22441e-12			0	3.8782e-11	2.87768e-12	0	0	K.ENGVNIPCAQEDVK.C	[350-363]
	High	[K].FTSAGNVCRPAR.[S]	1xCarbamidomethyl [C8]		1	1	5	Q92043	Q92043 [261-272]	0	1335.66	0	261	High	6.42	435.3	246.5	246.5	3.77266e-07			0	1.19494e-05	7.04862e-07	0	0	K.FTSAGNVCRPAR.S	[261-272]
	High	[K].FTSAGNVCR.[P]	1xCarbamidomethyl [C8]		1	1	1	Q92043	Q92043 [261-269]	0	1011.47	0	261	High	8.46	521.7	521.7	521.7	3.45215e-09			0	1.09344e-07	6.66315e-09	0	0	K.FTSAGNVCR.P	[261-269]
	High	[R].CHCSTPACVMCAVLR.[Q]	4xCarbamidomethyl [C1; C3; C8; C11]		1	1	1	Q92043	Q92043 [157-171]	0	1821.77	0	157	High	12.7	605.9	549	549	1.98116e-13			0	6.27513e-12	5.96346e-13	0	0	R.CHCSTPACVMCAVLR.Q	[157-171]
	High	[R].LFCNVNDFLCR.[H]	2xCarbamidomethyl [C3; C10]		1	1	1	Q92043	Q92043 [367-377]	0	1457.67	0	367	High	5.96	399.8	293.7	293.7	1.08899e-06			0	3.44916e-05	2.0011e-06	0	0	R.LFCNVNDFLCR.H	[367-377]
	High	[R].KWIYQIVNTINEIYIPLNIR.[V]			1	1	1	Q92043	Q92043 [31-50]	1	2503.41	0	31	High	8.69	481.2	481.2	481.2	2.04429e-09			0	6.47511e-08	4.37577e-09	0	0	R.KWIYQIVNTINEIYIPLNIR.V	[31-50]
	High	[K].LHSWVECESGECCQQCK.[F]	4xCarbamidomethyl [C7; C12; C13; C16]		1	1	2	Q92043	Q92043 [244-260]	0	2196.86	0	244	High	15.8	752.7	752.7	752.7	1.6031e-16			0	5.07768e-15	5.03477e-16	0	0	K.LHSWVECESGECCQQCK.F	[244-260]
	High	[R].KENGVNIPCAQEDVK.[C]	1xCarbamidomethyl [C9]		1	1	1	Q92043	Q92043 [349-363]	1	1700.83	0	349	High	9.66	570.3	364	364	2.20816e-10			0	6.99415e-09	4.37376e-10	0	0	R.KENGVNIPCAQEDVK.C	[349-363]
	High	[R].HKYSDDGMVDHGTK.[C]	1xOxidation [M8]		1	1	5	Q92043	Q92043 [378-391]	1	1605.7	0	378	High	13.22	684.9	536.2	536.2	6.02226e-14			0	1.90749e-12	2.04564e-13	0	0	R.HKYSDDGMVDHGTK.C	[378-391]
	High	[R].HKYSDDGMVDHGTK.[C]			1	1	1	Q92043	Q92043 [378-391]	1	1589.7	0	378	High	6.78	393.8	324.7	324.7	1.66123e-07			0	5.26178e-06	3.2241e-07	0	0	R.HKYSDDGMVDHGTK.C	[378-391]
	J3RZ14	Deoxyribonuclease-2-alpha-like OS=Crotalus adamanteus OX=8729 PE=2 SV=1	12	5	5	5	1	357	40.5	6.27	5	20.94	0	0	3
	J3S4E3	D-glucuronyl C5-epimerase OS=Crotalus adamanteus OX=8729 PE=2 SV=1	5	1	1	1	1	615	69.4	8.87	1	1.17	18	0.109756	1
	J3SEE0	FAST kinase domain-containing protein 3-like OS=Crotalus adamanteus OX=8729 PE=2 SV=1	1	1	1	1	1	663	76.4	6.89	1	2.1	6	0.04	1
	A0A0K8RV79	Filamin-A isoform 9 OS=Crotalus horridus OX=35024 PE=4 SV=1	0	1	1	1	1	2580	274.6	6.18	1	1.99	7	0.0457516	1
	M9NCI8	Glutaminyl-peptide cyclotransferases OS=Crotalus atrox OX=8730 GN=QC PE=2 SV=1	54	17	22	17	1	368	42.3	8.31	17	159.79	0	0	3
	High	[K].SHDNAQLLTTIDFDGDTVGLAYVR.[S]			1	1	1	A0A1W7RB97	A0A1W7RB97 [285-308]	0	2621.28	0	285	High	11.45	612.9	599.4	599.4	3.51964e-12			0	1.11481e-10	7.87407e-12	0	0	K.SHDNAQLLTTIDFDGDTVGLAYVR.S	[285-308]
	High	[R].RPQCILNEPLR.[T]	1xCarbamidomethyl [C4]		1	1	2	A0A1W7RB97	A0A1W7RB97 [388-398]	0	1395.75	0	388	High	7.23	486.7	324.6	324.6	5.93301e-08			0	1.87922e-06	1.07754e-07	0	0	R.RPQCILNEPLR.T	[388-398]
	High	[K].SFGNWR.[A]			1	1	1	A0A1W7RB97	A0A1W7RB97 [271-276]	0	766.363	0	271	High	1.55	254.2	71.1	71.1	0.0279344			0.01029	0.474375	0.0240385	0.0239234	0.043248	K.SFGNWR.A	[271-276]
	High	[K].NQCISFFGPSATVAK.[D]	1xCarbamidomethyl [C3]		1	1	3	A0A1W7RB97	A0A1W7RB97 [511-525]	0	1626.79	0	511	High	12.91	612.7	477.9	477.9	1.22441e-13			0	3.8782e-12	3.92862e-13	0	0	K.NQCISFFGPSATVAK.D	[511-525]
	High	[K].YVEFVVVLDHGMYTK.[Y]	1xOxidation [M12]		1	1	3	A0A1W7RB97	A0A1W7RB97 [201-215]	0	1815.9	0	201	High	11.7	587.1	452.2	452.2	1.98116e-12			0	6.27513e-11	4.59e-12	0	0	K.YVEFVVVLDHGMYTK.Y	[201-215]
	High	[K].YVEFVVVLDHGMYTK.[Y]			1	1	3	A0A1W7RB97	A0A1W7RB97 [201-215]	0	1799.9	0	201	High	13.7	677.7	579.3	579.3	1.98116e-14			0	6.27513e-13	6.88486e-14	0	0	K.YVEFVVVLDHGMYTK.Y	[201-215]
	High	[K].YKDDLDK.[I]			1	1	3	A0A1W7RB97	A0A1W7RB97 [216-222]	1	896.436	0	216	High	2.54	368.9	117.1	117.1	0.00285622			0.00197628	0.0828044	0.00930233	0.00928314	0.0164251	K.YKDDLDK.I	[216-222]
	High	[K].YKDDLDKIK.[R]			1	1	4	A0A1W7RB97	A0A1W7RB97 [216-224]	2	1137.62	0	216	High	4.37	376.4	158.2	158.2	4.22347e-05			0	0.00133601	0.000606796	0.000590667	0.0010846	K.YKDDLDKIK.R	[216-224]
	High	[K].VCNSNGQCVDVNR.[A]	2xCarbamidomethyl [C2; C8]		1	1	2	A0A1W7RB97	A0A1W7RB97 [599-611]	0	1521.65	0	599	High	12.91	631.4	566	566	1.22441e-13			0	3.8782e-12	3.56856e-13	0	0	K.VCNSNGQCVDVNR.A	[599-611]
	High	[K].VCNSNGQCVDVNRAY.[-]	2xCarbamidomethyl [C2; C8]		1	1	1	A0A1W7RB97	A0A1W7RB97 [599-613]	1	1755.75	0	599	High	10.54	560	519.9	519.9	2.9065e-11			0	9.20607e-10	4.50607e-11	0	0	K.VCNSNGQCVDVNRAY.-	[599-613]
	High	[K].ENGIKIPCPPQDVK.[C]	1xCarbamidomethyl [C8]		1	1	2	A0A1W7RB97	A0A1W7RB97 [544-557]	1	1594.83	0	544	High	9.1	479.5	427.1	427.1	8.03031e-10			0	2.54352e-08	1.55817e-09	0	0	K.ENGIKIPCPPQDVK.C	[544-557]
	High	[K].DSCFKANQK.[G]	1xCarbamidomethyl [C3]		1	1	1	A0A1W7RB97	A0A1W7RB97 [526-534]	1	1097.5	0	526	High	6.43	509.5	251.3	251.3	3.73379e-07			0	1.18263e-05	6.96311e-07	0	0	K.DSCFKANQK.G	[526-534]
	High	[K].ANQKGSSYGYCR.[K]	1xCarbamidomethyl [C11]		1	1	1	A0A1W7RB97	A0A1W7RB97 [531-542]	1	1390.62	0	531	High	9.63	515.2	469.8	469.8	2.36805e-10			0	7.50056e-09	4.79027e-10	0	0	K.ANQKGSSYGYCR.K	[531-542]
	High	[K].DSCFK.[A]	1xCarbamidomethyl [C3]		1	1	1	A0A1W7RB97	A0A1W7RB97 [526-530]	0	656.271	0	526	High	1.24	428.2	75.2	75.2	0.0581507			0.0125673	0.6617	0.0520231	0.052	0.092233	K.DSCFK.A	[526-530]
	High	[R].LFCFPNKPGEK.[N]	1xCarbamidomethyl [C3]		1	1	1	A0A1W7RB97	A0A1W7RB97 [561-571]	0	1336.67	0	561	High	7.51	470.5	364.1	364.1	3.07487e-08			0	9.73935e-07	6.02022e-08	0	0	R.LFCFPNKPGEK.N	[561-571]
	High	[R].KSHDNAQLLTTIDFDGDTVGLAYVR.[S]			1	1	2	A0A1W7RB97	A0A1W7RB97 [284-308]	1	2749.38	0	284	High	15.39	787.1	679.1	679.1	4.05677e-16			0	1.28494e-14	1.34815e-15	0	0	R.KSHDNAQLLTTIDFDGDTVGLAYVR.S	[284-308]
	High	[K].KYVEFVVVLDHGMYTK.[Y]	1xOxidation [M13]		1	1	4	A0A1W7RB97	A0A1W7RB97 [200-215]	1	1943.99	0	200	High	13.23	653.3	646.1	646.1	5.95204e-14			0	1.88525e-12	1.97125e-13	0	0	K.KYVEFVVVLDHGMYTK.Y	[200-215]
	High	[K].KYVEFVVVLDHGMYTK.[Y]			1	1	3	A0A1W7RB97	A0A1W7RB97 [200-215]	1	1928	0	200	High	13.7	653.3	556.1	556.1	1.98116e-14			0	6.27513e-13	6.74449e-14	0	0	K.KYVEFVVVLDHGMYTK.Y	[200-215]
	High	[K].IPCPPQDVK.[C]	1xCarbamidomethyl [C3]		1	1	2	A0A1W7RB97	A0A1W7RB97 [549-557]	0	1053.54	0	549	High	3.24	291.8	127.1	127.1	0.000580065			0.00101317	0.0180193	0.00593952	0.00592353	0.0100301	K.IPCPPQDVK.C	[549-557]
	High	[K].GSSYGYCR.[K]	1xCarbamidomethyl [C7]		1	1	1	A0A1W7RB97	A0A1W7RB97 [535-542]	0	949.383	0	535	High	6.47	458.1	300.5	300.5	3.36832e-07			0	1.06687e-05	6.06655e-07	0	0	K.GSSYGYCR.K	[535-542]
	High	[K].GYCYNR.[T]	1xCarbamidomethyl [C3]		1	1	1	A0A1W7RB97	A0A1W7RB97 [499-504]	0	832.341	0	499	High	1.79	293.7	117.5	117.5	0.0163397			0.00960615	0.342161	0.0135815	0.0135678	0.0243674	K.GYCYNR.T	[499-504]
	High	[K].GSSYGYCRK.[E]	1xCarbamidomethyl [C7]		1	1	1	A0A1W7RB97	A0A1W7RB97 [535-543]	1	1077.48	0	535	High	4.32	377.8	205.4	205.4	4.84122e-05			0	0.00153114	0.000606796	0.000587199	0.00107991	K.GSSYGYCRK.E	[535-543]
	High	[R].GKVCNSNGQCVDVNRAY.[-]	2xCarbamidomethyl [C4; C10]		1	1	1	A0A1W7RB97	A0A1W7RB97 [597-613]	2	1940.87	0	597	High	8.6	447.2	379.7	379.7	2.52654e-09			0	8.00258e-08	5.35824e-09	0	0	R.GKVCNSNGQCVDVNRAY.-	[597-613]
	High	[R].KENGIKIPCPPQDVK.[C]	1xCarbamidomethyl [C9]		1	1	2	A0A1W7RB97	A0A1W7RB97 [543-557]	2	1722.92	0	543	High	7.01	456.3	248.8	248.8	9.69234e-08			0	3.06995e-06	1.7181e-07	0	0	R.KENGIKIPCPPQDVK.C	[543-557]
	J3RZT5	Keratin, type I cytoskeletal 19 OS=Crotalus adamanteus OX=8729 PE=2 SV=1	2	1	4	1	1	374	41.8	4.82	1	8.61	0	0	3
	J3SEK6	Keratin, type II cytoskeletal 8-like OS=Crotalus adamanteus OX=8729 PE=2 SV=1	2	1	1	1	1	479	53.9	5.6	1	4.06	0	0	3
	A0A0B8RV71	Keratin, type II cytoskeletal cochleal-like OS=Crotalus horridus OX=35024 PE=3 SV=1	8	5	5	5	1	488	53.7	6.02	5	21.75	0	0	3
	High	[R].TLCAGILEGGKDSCK.[G]	2xCarbamidomethyl [C3; C14]		1	2	1	A0A2I7YS35	A0A2I7YS35 [189-203]	1	1608.77	0	189	High	13.77	662	498.3	498.3	1.6958e-14	0	0	0	5.37129e-13	5.90443e-14	0	0	R.TLCAGILEGGKDSCK.G	[189-203]
	High	[R].TLCAGILEGGKDSCKGDSGGPLICNGQFQGILSWGDDPCGYVLQPALYTR.[V]	4xCarbamidomethyl [C3; C14; C24; C39]		1	2	2	A0A2I7YS35	A0A2I7YS35 [189-238]	2	5401.54	0	189	High	20.2	1024.6	718.1	718.1	6.25386e-21	0	0	0	1.98085e-19	2.18795e-20	0	0	R.TLCAGILEGGKDSCKGDSGGPLICNGQFQGILSWGDDPCGYVLQPALYTR.V	[189-238]
	High	[K].TVPNEDEQTR.[V]			1	2	3	A0A2I7YS35	A0A2I7YS35 [81-90]	0	1188.55	0	81	High	4.17	254.4	248.5	248.5	6.70645e-05	0	0	0	0.00211984	0.000606796	0.000577367	0.0010661	K.TVPNEDEQTR.V	[81-90]
	High	[K].FLCGGTLLNEEWVLTAAHCDR.[R]	2xCarbamidomethyl [C3; C19]		1	2	1	A0A2I7YS35	A0A2I7YS35 [48-68]	0	2462.16	0	48	High	16.91	836	759.2	759.2	1.21854e-17	0	0	0	3.8596e-16	3.9554e-17	0	0	K.FLCGGTLLNEEWVLTAAHCDR.R	[48-68]
	High	[K].FLCGGTLLNEEWVLTAAHCDRR.[N]	2xCarbamidomethyl [C3; C19]		1	2	1	A0A2I7YS35	A0A2I7YS35 [48-69]	1	2618.26	0	48	High	11.46	586.3	586.3	586.3	3.47245e-12	0	0	0	1.09987e-10	7.71218e-12	0	0	K.FLCGGTLLNEEWVLTAAHCDRR.N	[48-69]
	High	[R].FLVALYNADK.[F]			1	2	1	A0A2I7YS35	A0A2I7YS35 [38-47]	0	1153.63	0	38	High	7.79	519.4	334.6	334.6	1.61713e-08	CRISP	0	0	5.12211e-07	2.7683e-08	0	0	R.FLVALYNADK.F	[38-47]
	High	[R].FLVALYNADKFLCGGTLLNEEWVLTAAHCDR.[R]	2xCarbamidomethyl [C13; C29]		1	2	1	A0A2I7YS35	A0A2I7YS35 [38-68]	1	3596.77	0	38	High	18.55	999.1	663.3	663.3	2.8282e-19	3.66106e-20	0	0	8.95807e-18	1.36265e-18	0	0	R.FLVALYNADKFLCGGTLLNEEWVLTAAHCDR.R	[38-68]
	High	[R].FLVALYNADKFLCGGTLLNEEWVLTAAHCDRR.[N]	2xCarbamidomethyl [C13; C29]		1	2	1	A0A2I7YS35	A0A2I7YS35 [38-69]	2	3752.87	0	38	High	7.48	519.1	423.5	423.5	3.33026e-08	2.09339e-09	0	0	1.05483e-06	6.36096e-08	0	0	R.FLVALYNADKFLCGGTLLNEEWVLTAAHCDRR.N	[38-69]
	High	[K].ETYPNVPHCANINILNYEVCLAAYPEYMLPATSR.[T]	2xCarbamidomethyl [C9; C20]		1	2	1	A0A2I7YS35	A0A2I7YS35 [155-188]	0	3983.88	0	155	High	11.75	694.9	471	471	1.77166e-12	1.55369e-13	0	0	5.61157e-11	4.31007e-12	0	0	K.ETYPNVPHCANINILNYEVCLAAYPEYMLPATSR.T	[155-188]
	High	[K].ETYPNVPHCANINILNYEVCLAAYPEYMLPATSR.[T]	2xCarbamidomethyl [C9; C20]; 1xOxidation [M28]		1	2	1	A0A2I7YS35	A0A2I7YS35 [155-188]	0	3999.87	0	155	High	10.81	675.1	387	387	1.54506e-11	9.19159e-13	0	0	4.89385e-10	2.22481e-11	0	0	K.ETYPNVPHCANINILNYEVCLAAYPEYMLPATSR.T	[155-188]
	High	[K].DSCKGDSGGPLICNGQFQGILSWGDDPCGYVLQPALYTR.[V]	3xCarbamidomethyl [C3; C13; C28]		1	2	2	A0A2I7YS35	A0A2I7YS35 [200-238]	1	4301.97	1	200	High	19.89	1042	863.9	863.9	1.28327e-20	2.31518e-21	0	0	4.06464e-19	6.97161e-20	0	0	K.DSCKGDSGGPLICNGQFQGILSWGDDPCGYVLQPALYTR.V	[200-238]
	High	[R].LDSPVSNSEHIAPLSLPSSPPSVGSDCR.[I]	1xCarbamidomethyl [C27]		1	2	4	A0A2I7YS35	A0A2I7YS35 [116-143]	0	2905.4	0	116	High	17.64	893.4	821.3	821.3	2.29445e-18	2.5284e-19	0	0	7.26747e-17	7.98414e-18	0	0	R.LDSPVSNSEHIAPLSLPSSPPSVGSDCR.I	[116-143]
	High	[R].LDSPVSNSEHIAPLSLPSSPPSVGSDCRIMGWGRISPSK.[E]	1xCarbamidomethyl [C27]; 1xOxidation [M30]		1	2	2	A0A2I7YS35	A0A2I7YS35 [116-154]	2	4134.04	1	116	High	1.16	242.8	66.3	66.3	0.0698735	0.00523272	0.00521835	0.0142602	0.704829	0.0638853	0.0638298	0.112245	R.LDSPVSNSEHIAPLSLPSSPPSVGSDCRIMGWGRISPSK.E	[116-154]
	High	[R].IMGWGR.[I]			1	2	1	A0A2I7YS35	A0A2I7YS35 [144-149]	0	719.366	0	144	High	1.29	335	70	70	0.0510571	0.00424088	0.00417944	0.0108303	0.629884	0.0465011	0.0463338	0.0819672	R.IMGWGR.I	[144-149]
	High	[K].LGMHSK.[T]			1	2	2	A0A2I7YS35	A0A2I7YS35 [75-80]	0	672.35	0	75	High	2.02	402.8	126.4	126.4	0.00952846	0.002673	0.00266193	0.00678295	0.231916	0.0116633	0.0116338	0.0207743	K.LGMHSK.T	[75-80]
	High	[K].LGMHSK.[T]	1xOxidation [M3]		1	2	2	A0A2I7YS35	A0A2I7YS35 [75-80]	0	688.345	0	75	High	1.12	347.6	127.8	127.8	0.0763788	0.00523272	0.00518701	0.0141718	0.724879	0.0707889	0.0707587	0.123372	K.LGMHSK.T	[75-80]
	High	[R].IKLGMHSK.[T]			1	2	1	A0A2I7YS35	A0A2I7YS35 [73-80]	1	913.529	0	73	High	3.33	353.2	72.7	72.7	0.000466378	0.000331455	0.000323415	0	0.0145497	0.00542005	0.00541126	0.0100806	R.IKLGMHSK.T	[73-80]
	A0A0K8RSN2	Myotubularin-related protein 10 OS=Crotalus horridus OX=35024 PE=3 SV=1	2	1	1	1	1	767	87.9	8.51	1	1.93	8	0.0519481	1
	Confidence	Annotated Sequence	Modifications	Modifications in Master Proteins	# Protein Groups	# Proteins	# PSMs	Master Protein Accessions	Positions in Master Proteins	# Missed Cleavages	Theo. MH+ [Da]	Off by X	Position in Protein	Confidence (by Search Engine): A2 PMI-Byonic	|Log Prob| (by Search Engine): A2 PMI-Byonic	Byonic Score (by Search Engine): A2 PMI-Byonic	Delta Byonic Score (by Search Engine): A2 PMI-Byonic	Delta Mod Score (by Search Engine): A2 PMI-Byonic	PEP 2D (by Search Engine): A2 PMI-Byonic	q-Value 2D (by Search Engine): A2 PMI-Byonic	FDR 2D (by Search Engine): A2 PMI-Byonic	Peptide Group FDR 2D (by Search Engine): A2 PMI-Byonic	PEP 1D (by Search Engine): A2 PMI-Byonic	q-Value 1D (by Search Engine): A2 PMI-Byonic	FDR 1D (by Search Engine): A2 PMI-Byonic	Peptide Group FDR 1D (by Search Engine): A2 PMI-Byonic	Sequence in Protein	Positions in Protein	Peptide Group Modifications in Protein
	High	[K].SQIFSTASDNQPTVTIK.[V]			1	1	2	J3S4I0	J3S4I0 [447-463]	0	1836.93	0	447	High	16	754.5	530.4	530.4	9.90762e-17	9.29859e-18	0	0	3.13815e-15	2.47772e-16	0	0	K.SQIFSTASDNQPTVTIK.V	[447-463]
	A0A0K8RSN9	N6-adenosine-methyltransferase 70 kDa subunit-like OS=Crotalus horridus OX=35024 PE=3 SV=1	1	1	1	1	1	565	63.5	6.21	1	2.29	4	0.027027	1
	Confidence	Annotated Sequence	Modifications	Modifications in Master Proteins	# Protein Groups	# Proteins	# PSMs	Master Protein Accessions	Positions in Master Proteins	# Missed Cleavages	Theo. MH+ [Da]	Off by X	Position in Protein	Confidence (by Search Engine): A2 PMI-Byonic	|Log Prob| (by Search Engine): A2 PMI-Byonic	Byonic Score (by Search Engine): A2 PMI-Byonic	Delta Byonic Score (by Search Engine): A2 PMI-Byonic	Delta Mod Score (by Search Engine): A2 PMI-Byonic	PEP 2D (by Search Engine): A2 PMI-Byonic	q-Value 2D (by Search Engine): A2 PMI-Byonic	FDR 2D (by Search Engine): A2 PMI-Byonic	Peptide Group FDR 2D (by Search Engine): A2 PMI-Byonic	PEP 1D (by Search Engine): A2 PMI-Byonic	q-Value 1D (by Search Engine): A2 PMI-Byonic	FDR 1D (by Search Engine): A2 PMI-Byonic	Peptide Group FDR 1D (by Search Engine): A2 PMI-Byonic	Sequence in Protein	Positions in Protein	Peptide Group Modifications in Protein
	High	[R].DSLDTYNKEYQFYGDFHCK.[E]	1xCarbamidomethyl [C18]		1	4	1	A0A1J0R061	A0A1J0R061 [114-132]	1	2430.03	0	114	High	15.65	754.2	754.2	754.2	2.22029e-16	2.25158e-17	0	0	7.03257e-15	6.78375e-16	0	0	R.DSLDTYNKEYQFYGDFHCK.E	[114-132]
	High	[K].KQICECDK.[A]	2xCarbamidomethyl [C4; C6]		1	4	1	A0A1J0R061	A0A1J0R061 [99-106]	1	1080.48	0	99	High	1.08	278.5	59.3	59.3	0.0829773	0.00544811	0.00543478	0.0149912	0.742771	0.0798161	0.0797828	0.138393	K.KQICECDK.A	[99-106]
	J3S960	Neural proliferation differentiation and control protein 1-like OS=Crotalus adamanteus OX=8729 PE=2 SV=1	3	1	1	1	1	298	32.1	6.07	1	4.77	0	0	3
	Confidence	Annotated Sequence	Modifications	Modifications in Master Proteins	# Protein Groups	# Proteins	# PSMs	Master Protein Accessions	Positions in Master Proteins	# Missed Cleavages	Theo. MH+ [Da]	Off by X	Position in Protein	Confidence (by Search Engine): A2 PMI-Byonic	|Log Prob| (by Search Engine): A2 PMI-Byonic	Byonic Score (by Search Engine): A2 PMI-Byonic	Delta Byonic Score (by Search Engine): A2 PMI-Byonic	Delta Mod Score (by Search Engine): A2 PMI-Byonic	PEP 2D (by Search Engine): A2 PMI-Byonic	q-Value 2D (by Search Engine): A2 PMI-Byonic	FDR 2D (by Search Engine): A2 PMI-Byonic	Peptide Group FDR 2D (by Search Engine): A2 PMI-Byonic	PEP 1D (by Search Engine): A2 PMI-Byonic	q-Value 1D (by Search Engine): A2 PMI-Byonic	FDR 1D (by Search Engine): A2 PMI-Byonic	Peptide Group FDR 1D (by Search Engine): A2 PMI-Byonic	Sequence in Protein	Positions in Protein	Peptide Group Modifications in Protein
	High	[K].LHSWVECESGECCQQCR.[F]	4xCarbamidomethyl [C7; C12; C13; C16]		1	1	1	T1DJY5	T1DJY5 [436-452]	0	2224.86	0	436	High	15.8	767.1	767.1	767.1	1.6031e-16	1.76682e-17	0	0	5.07768e-15	5.23452e-16	0	0	K.LHSWVECESGECCQQCR.F	[436-452]
	J3S973	Nucleoporin Nup37-like protein OS=Crotalus adamanteus OX=8729 PE=2 SV=1	3	1	1	1	1	325	37	7.02	1	1.22	18	0.110429	1
	Confidence	Annotated Sequence	Modifications	Modifications in Master Proteins	# Protein Groups	# Proteins	# PSMs	Master Protein Accessions	Positions in Master Proteins	# Missed Cleavages	Theo. MH+ [Da]	Off by X	Position in Protein	Confidence (by Search Engine): A2 PMI-Byonic	|Log Prob| (by Search Engine): A2 PMI-Byonic	Byonic Score (by Search Engine): A2 PMI-Byonic	Delta Byonic Score (by Search Engine): A2 PMI-Byonic	Delta Mod Score (by Search Engine): A2 PMI-Byonic	PEP 2D (by Search Engine): A2 PMI-Byonic	q-Value 2D (by Search Engine): A2 PMI-Byonic	FDR 2D (by Search Engine): A2 PMI-Byonic	Peptide Group FDR 2D (by Search Engine): A2 PMI-Byonic	PEP 1D (by Search Engine): A2 PMI-Byonic	q-Value 1D (by Search Engine): A2 PMI-Byonic	FDR 1D (by Search Engine): A2 PMI-Byonic	Peptide Group FDR 1D (by Search Engine): A2 PMI-Byonic	Sequence in Protein	Positions in Protein	Peptide Group Modifications in Protein
	High	[R].IIAGNTDATCP.[P]	1xCarbamidomethyl [C10]		1	1	1	J3SDX0	J3SDX0 [249-259]	0	1132.53	0	249	High	6.13	527.9	309.9	309.9	7.41294e-07	4.41234e-08	0	0	2.34793e-05	1.42486e-06	0	0	R.IIAGNTDATCP.P	[249-259]
	High	[R].IIAGNTDATCPP.[-]	1xCarbamidomethyl [C10]		1	1	1	J3SDX0	J3SDX0 [249-260]	0	1229.58	0	249	High	10.78	606.8	455	455	1.64061e-11	9.73733e-13	0	0	5.19649e-10	2.44052e-11	0	0	R.IIAGNTDATCPP.-	[249-260]
	J3S990	Peroxiredoxin-4-like OS=Crotalus adamanteus OX=8729 PE=2 SV=1	9	1	1	1	1	285	31.7	7.14	1	2.01	7	0.0460526	1
	T1DJM8	Polyglutamine-binding protein 1-like protein OS=Crotalus horridus OX=35024 PE=2 SV=1	4	1	1	1	1	205	23.4	5.74	1	1.9	9	0.0576923	1
	Confidence	Annotated Sequence	Modifications	Modifications in Master Proteins	# Protein Groups	# Proteins	# PSMs	Master Protein Accessions	Positions in Master Proteins	# Missed Cleavages	Theo. MH+ [Da]	Off by X	Position in Protein	Confidence (by Search Engine): A2 PMI-Byonic	|Log Prob| (by Search Engine): A2 PMI-Byonic	Byonic Score (by Search Engine): A2 PMI-Byonic	Delta Byonic Score (by Search Engine): A2 PMI-Byonic	Delta Mod Score (by Search Engine): A2 PMI-Byonic	PEP 2D (by Search Engine): A2 PMI-Byonic	q-Value 2D (by Search Engine): A2 PMI-Byonic	FDR 2D (by Search Engine): A2 PMI-Byonic	Peptide Group FDR 2D (by Search Engine): A2 PMI-Byonic	PEP 1D (by Search Engine): A2 PMI-Byonic	q-Value 1D (by Search Engine): A2 PMI-Byonic	FDR 1D (by Search Engine): A2 PMI-Byonic	Peptide Group FDR 1D (by Search Engine): A2 PMI-Byonic	Sequence in Protein	Positions in Protein	Peptide Group Modifications in Protein
	High	[K].WSDGSSVSYENWSVAEFR.[T]			1	1	4	T1D6Q8	T1D6Q8 [107-124]	0	2105.92	0	107	High	12	588.2	469.6	469.6	9.90762e-13	9.35541e-14	0	0	3.13815e-11	2.29723e-12	0	0	K.WSDGSSVSYENWSVAEFR.T	[107-124]
	T1E4U1	Protein disulfide-isomerase OS=Crotalus horridus OX=35024 PE=2 SV=1	7	3	3	3	1	516	58.4	4.72	3	18.28	0	0	3
	Confidence	Annotated Sequence	Modifications	Modifications in Master Proteins	# Protein Groups	# Proteins	# PSMs	Master Protein Accessions	Positions in Master Proteins	# Missed Cleavages	Theo. MH+ [Da]	Off by X	Position in Protein	Confidence (by Search Engine): A2 PMI-Byonic	|Log Prob| (by Search Engine): A2 PMI-Byonic	Byonic Score (by Search Engine): A2 PMI-Byonic	Delta Byonic Score (by Search Engine): A2 PMI-Byonic	Delta Mod Score (by Search Engine): A2 PMI-Byonic	PEP 2D (by Search Engine): A2 PMI-Byonic	q-Value 2D (by Search Engine): A2 PMI-Byonic	FDR 2D (by Search Engine): A2 PMI-Byonic	Peptide Group FDR 2D (by Search Engine): A2 PMI-Byonic	PEP 1D (by Search Engine): A2 PMI-Byonic	q-Value 1D (by Search Engine): A2 PMI-Byonic	FDR 1D (by Search Engine): A2 PMI-Byonic	Peptide Group FDR 1D (by Search Engine): A2 PMI-Byonic	Sequence in Protein	Positions in Protein	Peptide Group Modifications in Protein
	High	[R].QYCYK.[F]	1xCarbamidomethyl [C3]		1	2	1	T1DMN9	T1DMN9 [36-40]	0	761.329	0	11	High	1.27	286.2	156.4	156.4	0.053727	0.00424088	0.00416782	0.0107914	0.642574	0.0487696	0.048726	0.0861789	R.QYCYK.F	[36-40]
	High	[R].VQDNEQQCSTK.[W]	1xCarbamidomethyl [C8]		1	2	1	T1DMN9	T1DMN9 [97-107]	0	1336.58	0	72	High	11.51	581.7	444.2	444.2	3.07143e-12	2.12818e-13	0	0	9.72847e-11	6.04526e-12	0	0	R.VQDNEQQCSTK.W	[97-107]
	T1E556	Rho-associated protein kinase OS=Crotalus horridus OX=35024 PE=2 SV=1	1	1	1	1	1	1357	158.5	5.82	1	1.41	12	0.0754717	1
	Confidence	Annotated Sequence	Modifications	Modifications in Master Proteins	# Protein Groups	# Proteins	# PSMs	Master Protein Accessions	Positions in Master Proteins	# Missed Cleavages	Theo. MH+ [Da]	Off by X	Position in Protein	Confidence (by Search Engine): A2 PMI-Byonic	|Log Prob| (by Search Engine): A2 PMI-Byonic	Byonic Score (by Search Engine): A2 PMI-Byonic	Delta Byonic Score (by Search Engine): A2 PMI-Byonic	Delta Mod Score (by Search Engine): A2 PMI-Byonic	PEP 2D (by Search Engine): A2 PMI-Byonic	q-Value 2D (by Search Engine): A2 PMI-Byonic	FDR 2D (by Search Engine): A2 PMI-Byonic	Peptide Group FDR 2D (by Search Engine): A2 PMI-Byonic	PEP 1D (by Search Engine): A2 PMI-Byonic	q-Value 1D (by Search Engine): A2 PMI-Byonic	FDR 1D (by Search Engine): A2 PMI-Byonic	Peptide Group FDR 1D (by Search Engine): A2 PMI-Byonic	Sequence in Protein	Positions in Protein	Peptide Group Modifications in Protein
	High	[R].CQNPCCNAATCK.[L]	4xCarbamidomethyl [C1; C5; C6; C11]		1	1	1	J3SDW8	J3SDW8 [425-436]	0	1483.55	0	425	High	11.42	581.1	581.1	581.1	3.77755e-12	2.74627e-13	0	0	1.1965e-10	8.54688e-12	0	0	R.CQNPCCNAATCK.L	[425-436]
	T1DJ13	Ribose-phosphate pyrophosphokinase 1 OS=Crotalus horridus OX=35024 PE=2 SV=1	4	1	1	1	1	318	34.7	7.02	1	1.44	12	0.0764331	1
	J3S9I9	Serpin B6-like protein OS=Crotalus adamanteus OX=8729 PE=2 SV=1	3	1	1	1	1	379	43.1	5.78	1	3.73	0	0	3
	T1E5N7	Sorting nexin-8 OS=Crotalus horridus OX=35024 PE=2 SV=1	5	1	1	1	1	444	50.7	6.96	1	2.04	7	0.0463576	1
	A0A0F7Z4T8	TBC1 domain family member 5 OS=Crotalus adamanteus OX=8729 PE=2 SV=1	1	1	1	1	1	822	92.7	6.3	1	2.72	2	0.013986	1
	Confidence	Annotated Sequence	Modifications	Modifications in Master Proteins	# Protein Groups	# Proteins	# PSMs	Master Protein Accessions	Positions in Master Proteins	# Missed Cleavages	Theo. MH+ [Da]	Off by X	Position in Protein	Confidence (by Search Engine): A2 PMI-Byonic	|Log Prob| (by Search Engine): A2 PMI-Byonic	Byonic Score (by Search Engine): A2 PMI-Byonic	Delta Byonic Score (by Search Engine): A2 PMI-Byonic	Delta Mod Score (by Search Engine): A2 PMI-Byonic	PEP 2D (by Search Engine): A2 PMI-Byonic	q-Value 2D (by Search Engine): A2 PMI-Byonic	FDR 2D (by Search Engine): A2 PMI-Byonic	Peptide Group FDR 2D (by Search Engine): A2 PMI-Byonic	PEP 1D (by Search Engine): A2 PMI-Byonic	q-Value 1D (by Search Engine): A2 PMI-Byonic	FDR 1D (by Search Engine): A2 PMI-Byonic	Peptide Group FDR 1D (by Search Engine): A2 PMI-Byonic	Sequence in Protein	Positions in Protein	Peptide Group Modifications in Protein
	High	[F].LVALYTFR.[-]			1	1	1	P0CV90	P0CV90 [2-9]	0	982.572	0	2	High	2.48	330.7	140.9	140.9	0.00330917	0.000921659	0.00090799	0.00196464	0.00410394	0.00114416	0.00113058	0.00209644	F.LVALYTFR.-	[2-9]
	Confidence	Annotated Sequence	Modifications	Modifications in Master Proteins	# Protein Groups	# Proteins	# PSMs	Master Protein Accessions	Positions in Master Proteins	# Missed Cleavages	Theo. MH+ [Da]	Off by X	Position in Protein	Confidence (by Search Engine): A2 PMI-Byonic	|Log Prob| (by Search Engine): A2 PMI-Byonic	Byonic Score (by Search Engine): A2 PMI-Byonic	Delta Byonic Score (by Search Engine): A2 PMI-Byonic	Delta Mod Score (by Search Engine): A2 PMI-Byonic	PEP 2D (by Search Engine): A2 PMI-Byonic	q-Value 2D (by Search Engine): A2 PMI-Byonic	FDR 2D (by Search Engine): A2 PMI-Byonic	Peptide Group FDR 2D (by Search Engine): A2 PMI-Byonic	PEP 1D (by Search Engine): A2 PMI-Byonic	q-Value 1D (by Search Engine): A2 PMI-Byonic	FDR 1D (by Search Engine): A2 PMI-Byonic	Peptide Group FDR 1D (by Search Engine): A2 PMI-Byonic	Sequence in Protein	Positions in Protein	Peptide Group Modifications in Protein
	High	[R].DLTEVK.[T]			1	1	1	A0A1W7RBA3	A0A1W7RBA3 [219-224]	0	704.383	0	219	High	1.71	412.7	55	55	0.0193186	0.00382128	0.00377907	0.00949668	0.0239541	0.00593952	0.00587293	0.00999001	R.DLTEVK.T	[219-224]
	High	[K].LFSNCSKEDHR.[R]	1xCarbamidomethyl [C5]		1	1	1	A0A1W7RBA3	A0A1W7RBA3 [371-381]	1	1392.63	0	371	High	0.8	220.9	181.1	181.1	0.158855	0.00612843	0.00612028	0.0172712	0.196635	0.0116633	0.0116574	0.0207939	K.LFSNCSKEDHR.R	[371-381]
	A0A0F7Z917	Translational activator GCN1-like OS=Crotalus adamanteus OX=8729 PE=2 SV=1	0	1	1	1	1	2671	293	7.34	1	1.15	19	0.114458	1
	Confidence	Annotated Sequence	Modifications	Modifications in Master Proteins	# Protein Groups	# Proteins	# PSMs	Master Protein Accessions	Positions in Master Proteins	# Missed Cleavages	Theo. MH+ [Da]	Off by X	Position in Protein	Confidence (by Search Engine): A2 PMI-Byonic	|Log Prob| (by Search Engine): A2 PMI-Byonic	Byonic Score (by Search Engine): A2 PMI-Byonic	Delta Byonic Score (by Search Engine): A2 PMI-Byonic	Delta Mod Score (by Search Engine): A2 PMI-Byonic	PEP 2D (by Search Engine): A2 PMI-Byonic	q-Value 2D (by Search Engine): A2 PMI-Byonic	FDR 2D (by Search Engine): A2 PMI-Byonic	Peptide Group FDR 2D (by Search Engine): A2 PMI-Byonic	PEP 1D (by Search Engine): A2 PMI-Byonic	q-Value 1D (by Search Engine): A2 PMI-Byonic	FDR 1D (by Search Engine): A2 PMI-Byonic	Peptide Group FDR 1D (by Search Engine): A2 PMI-Byonic	Sequence in Protein	Positions in Protein	Peptide Group Modifications in Protein
	High	[R].YVEIVIVVDHGMFTK.[Y]			1	2	2	A0A0K8RYQ8	A0A0K8RYQ8 [194-208]	0	1749.92	0	194	High	2.41	246.3	184.8	184.8	0.00391427	0.00150921	0.0015083	0.00391007	0.00485435	0.00225225	0.00224215	0.00416233	R.YVELVIVVDHGMFTK.Y	[194-208]
	Confidence	Annotated Sequence	Modifications	Modifications in Master Proteins	# Protein Groups	# Proteins	# PSMs	Master Protein Accessions	Positions in Master Proteins	# Missed Cleavages	Theo. MH+ [Da]	Off by X	Position in Protein	Confidence (by Search Engine): A2 PMI-Byonic	|Log Prob| (by Search Engine): A2 PMI-Byonic	Byonic Score (by Search Engine): A2 PMI-Byonic	Delta Byonic Score (by Search Engine): A2 PMI-Byonic	Delta Mod Score (by Search Engine): A2 PMI-Byonic	PEP 2D (by Search Engine): A2 PMI-Byonic	q-Value 2D (by Search Engine): A2 PMI-Byonic	FDR 2D (by Search Engine): A2 PMI-Byonic	Peptide Group FDR 2D (by Search Engine): A2 PMI-Byonic	PEP 1D (by Search Engine): A2 PMI-Byonic	q-Value 1D (by Search Engine): A2 PMI-Byonic	FDR 1D (by Search Engine): A2 PMI-Byonic	Peptide Group FDR 1D (by Search Engine): A2 PMI-Byonic	Sequence in Protein	Positions in Protein	Peptide Group Modifications in Protein
	High	[K].QLDSLRER.[L]			1	1	1	A0A0K8RSN9	A0A0K8RSN9 [14-21]	1	1016.55	0	14	High	2.4	492.7	176.5	176.5	0.0039798	0.00150921	0.00150648	0.00390625	0.00493561	0.00225225	0.00223964	0.00415369	K.QLDSLRER.L	[14-21]
	Confidence	Annotated Sequence	Modifications	Modifications in Master Proteins	# Protein Groups	# Proteins	# PSMs	Master Protein Accessions	Positions in Master Proteins	# Missed Cleavages	Theo. MH+ [Da]	Off by X	Position in Protein	Confidence (by Search Engine): A2 PMI-Byonic	|Log Prob| (by Search Engine): A2 PMI-Byonic	Byonic Score (by Search Engine): A2 PMI-Byonic	Delta Byonic Score (by Search Engine): A2 PMI-Byonic	Delta Mod Score (by Search Engine): A2 PMI-Byonic	PEP 2D (by Search Engine): A2 PMI-Byonic	q-Value 2D (by Search Engine): A2 PMI-Byonic	FDR 2D (by Search Engine): A2 PMI-Byonic	Peptide Group FDR 2D (by Search Engine): A2 PMI-Byonic	PEP 1D (by Search Engine): A2 PMI-Byonic	q-Value 1D (by Search Engine): A2 PMI-Byonic	FDR 1D (by Search Engine): A2 PMI-Byonic	Peptide Group FDR 1D (by Search Engine): A2 PMI-Byonic	Sequence in Protein	Positions in Protein	Peptide Group Modifications in Protein
	High	[K].CNINEHR.[F]	1xCarbamidomethyl [C1]		1	1	1	A0A2I7YS52	A0A2I7YS52 [31-37]	0	942.421	0	31	High	2.21	335.7	231.7	231.7	0.00621407	0.0020933	0.0020908	0.00584226	0.00770631	0.00332594	0.00331675	0.00615385	K.CNINEHR.F	[31-37]
	T1E3B3	Vespryn 1a OS=Crotalus horridus OX=35024 PE=2 SV=1	34	10	18	10	1	218	24.3	9.52	10	92.16	0	0	3
	Confidence	Annotated Sequence	Modifications	Modifications in Master Proteins	# Protein Groups	# Proteins	# PSMs	Master Protein Accessions	Positions in Master Proteins	# Missed Cleavages	Theo. MH+ [Da]	Off by X	Position in Protein	Confidence (by Search Engine): A2 PMI-Byonic	|Log Prob| (by Search Engine): A2 PMI-Byonic	Byonic Score (by Search Engine): A2 PMI-Byonic	Delta Byonic Score (by Search Engine): A2 PMI-Byonic	Delta Mod Score (by Search Engine): A2 PMI-Byonic	PEP 2D (by Search Engine): A2 PMI-Byonic	q-Value 2D (by Search Engine): A2 PMI-Byonic	FDR 2D (by Search Engine): A2 PMI-Byonic	Peptide Group FDR 2D (by Search Engine): A2 PMI-Byonic	PEP 1D (by Search Engine): A2 PMI-Byonic	q-Value 1D (by Search Engine): A2 PMI-Byonic	FDR 1D (by Search Engine): A2 PMI-Byonic	Peptide Group FDR 1D (by Search Engine): A2 PMI-Byonic	Sequence in Protein	Positions in Protein	Peptide Group Modifications in Protein
	High	[K].VDLHLFNR.[V]			1	1	1	J3SEE0	J3SEE0 [529-536]	0	1013.55	0	529	High	2.21	342.4	101.2	101.2	0.00610481	0.0020933	0.00209143	0.00584795	0.00757082	0.00332594	0.00332226	0.00617284	K.VDLHLFNR.V	[529-536]
	A0A0F7Z2W6	Zinc finger and BTB domain-containing protein 17 OS=Crotalus adamanteus OX=8729 PE=2 SV=1	1	1	1	1	1	765	84.2	6.38	1	1.42	12	0.0759494	1
	Confidence	Annotated Sequence	Modifications	Modifications in Master Proteins	# Protein Groups	# Proteins	# PSMs	Master Protein Accessions	Positions in Master Proteins	# Missed Cleavages	Theo. MH+ [Da]	Off by X	Position in Protein	Confidence (by Search Engine): A2 PMI-Byonic	|Log Prob| (by Search Engine): A2 PMI-Byonic	Byonic Score (by Search Engine): A2 PMI-Byonic	Delta Byonic Score (by Search Engine): A2 PMI-Byonic	Delta Mod Score (by Search Engine): A2 PMI-Byonic	PEP 2D (by Search Engine): A2 PMI-Byonic	q-Value 2D (by Search Engine): A2 PMI-Byonic	FDR 2D (by Search Engine): A2 PMI-Byonic	Peptide Group FDR 2D (by Search Engine): A2 PMI-Byonic	PEP 1D (by Search Engine): A2 PMI-Byonic	q-Value 1D (by Search Engine): A2 PMI-Byonic	FDR 1D (by Search Engine): A2 PMI-Byonic	Peptide Group FDR 1D (by Search Engine): A2 PMI-Byonic	Sequence in Protein	Positions in Protein	Peptide Group Modifications in Protein
	High	[K].LRELVQGVGDEFMNCQFAMQAK.[E]	1xCarbamidomethyl [C15]		1	1	1	T1E5N7	T1E5N7 [165-186]	1	2571.22	0	165	High	2.09	290	183.7	183.7	0.00804977	0.00237954	0.00237812	0.00680272	0.00891265	0.00385675	0.00384193	0.00715015	K.LRELVQGVGDEFMNCQFAMQAK.E	[165-186]
	J3S1S2	Zinc finger protein 217-like OS=Crotalus adamanteus OX=8729 PE=2 SV=1	1	1	1	1	1	1041	115.7	8.79	1	1.16	19	0.115152	1
	J3S4I0	78 kDa glucose-regulated protein OS=Crotalus adamanteus OX=8729 PE=2 SV=1	3	1	2	1	1	653	72.1	5.11	1	14.51	0	0	3
	Confidence	Annotated Sequence	Modifications	Modifications in Master Proteins	# Protein Groups	# Proteins	# PSMs	Master Protein Accessions	Positions in Master Proteins	# Missed Cleavages	Theo. MH+ [Da]	Off by X	Position in Protein	Confidence (by Search Engine): A2 PMI-Byonic	|Log Prob| (by Search Engine): A2 PMI-Byonic	Byonic Score (by Search Engine): A2 PMI-Byonic	Delta Byonic Score (by Search Engine): A2 PMI-Byonic	Delta Mod Score (by Search Engine): A2 PMI-Byonic	PEP 2D (by Search Engine): A2 PMI-Byonic	q-Value 2D (by Search Engine): A2 PMI-Byonic	FDR 2D (by Search Engine): A2 PMI-Byonic	Peptide Group FDR 2D (by Search Engine): A2 PMI-Byonic	PEP 1D (by Search Engine): A2 PMI-Byonic	q-Value 1D (by Search Engine): A2 PMI-Byonic	FDR 1D (by Search Engine): A2 PMI-Byonic	Peptide Group FDR 1D (by Search Engine): A2 PMI-Byonic	Sequence in Protein	Positions in Protein	Peptide Group Modifications in Protein
	High	[K].RFDEIVGGMDQLPTSMYEAIK.[E]	1xOxidation [M]		1	1	4	A0A0F7Z0X7	A0A0F7Z0X7 [248-268]	1	2416.15	0	248	High	12.91	609.5	564.2	436.4	1.21854e-13	1.26315e-14	0	0	3.8596e-12	3.20254e-13	0	0	K.RFDEIVGGMDQLPTSMYEAIK.E	[248-268]
	High	[K].RFDEIVGGMDQLPTSMYEAIK.[E]	2xOxidation [M9; M16]		1	1	3	A0A0F7Z0X7	A0A0F7Z0X7 [248-268]	1	2432.15	0	248	High	12.91	602.1	534.9	534.9	1.21854e-13	1.24843e-14	0	0	3.8596e-12	3.1285e-13	0	0	K.RFDEIVGGMDQLPTSMYEAIK.E	[248-268]
	High	[K].RFDEIVGGMDQLPTSMYEAIKEK.[V]			1	1	2	A0A0F7Z0X7	A0A0F7Z0X7 [248-270]	2	2657.29	0	248	High	12.25	644.9	547.1	547.1	5.6186e-13	5.03971e-14	0	0	1.77964e-11	1.46584e-12	0	0	K.RFDEIVGGMDQLPTSMYEAIKEK.V	[248-270]
	High	[K].RFDEIVGGMDQLPTSMYEAIKEK.[V]	2xOxidation [M9; M16]		1	1	2	A0A0F7Z0X7	A0A0F7Z0X7 [248-270]	2	2689.28	0	248	High	11.33	625.9	573.7	573.7	4.64476e-12	3.57645e-13	0	0	1.47118e-10	9.87284e-12	0	0	K.RFDEIVGGMDQLPTSMYEAIKEK.V	[248-270]
	High	[K].RFDEIVGGMDQLPTSMYEAIKEK.[V]	1xOxidation [M]		1	1	5	A0A0F7Z0X7	A0A0F7Z0X7 [248-270]	2	2673.29	0	248	High	17.34	853	746.8	426.2	4.56835e-18	5.24137e-19	0	0	1.44698e-16	1.64459e-17	0	0	K.RFDEIVGGMDQLPTSMYEAIKEK.V	[248-270]
	High	[R].RIKFEPPLPPK.[K]			1	1	3	A0A0F7Z0X7	A0A0F7Z0X7 [319-329]	2	1321.8	0	319	High	6.23	427.1	238.6	238.6	5.86774e-07	3.46582e-08	0	0	1.85852e-05	1.11685e-06	0	0	R.RIKFEPPLPPK.K	[319-329]
	High	[R].PSMIQR.[W]			1	1	2	A0A0F7Z0X7	A0A0F7Z0X7 [432-437]	0	731.387	0	432	High	3.88	423.2	124.2	124.2	0.000130772	6.04362e-06	0	0	0.00412553	0.00114416	0.00112931	0.00209205	R.PSMIQR.W	[432-437]
	High	[R].PSMIQR.[W]	1xOxidation [M3]		1	1	1	A0A0F7Z0X7	A0A0F7Z0X7 [432-437]	0	747.382	0	432	High	3.89	387.1	146.3	146.3	0.000130139	6.00125e-06	0	0	0.00410566	0.00114416	0.00112994	0.00209424	R.PSMIQR.W	[432-437]
	High	[K].RIYFAGEYTAQFHGWIDSTIK.[S]			1	1	1	A0A0F7Z0X7	A0A0F7Z0X7 [469-489]	1	2503.24	0	469	High	9.46	570	476.4	476.4	3.46153e-10	1.72987e-11	0	0	1.09641e-08	5.77185e-10	0	0	K.RIYFAGEYTAQFHGWIDSTIK.S	[469-489]
	High	[R].SGTKIFLTCK.[K]	1xCarbamidomethyl [C9]		1	1	1	A0A0F7Z0X7	A0A0F7Z0X7 [341-350]	1	1154.62	0	341	High	3.9	370.2	128.8	128.8	0.000125629	5.79261e-06	0	0	0.0039639	0.00114416	0.0011325	0.00209864	R.SGTKIFLTCK.K	[341-350]
	High	[K].SGLTAAR.[D]			1	1	1	A0A0F7Z0X7	A0A0F7Z0X7 [490-496]	0	675.378	0	490	High	4.97	516.3	175.3	175.3	1.07129e-05	5.76581e-07	0	0	0.000339211	1.75504e-05	0	0	K.SGLTAAR.D	[490-496]
	High	[K].RVVIVGAGMAGLSAAYVLAGAGHQVTVLEASER.[V]			1	1	1	A0A0F7Z0X7	A0A0F7Z0X7 [53-85]	1	3252.75	0	53	High	22.08	1107.9	1064.3	1064.3	8.35958e-23	1.812e-23	0	0	2.64782e-21	5.93161e-22	0	0	K.RVVIVGAGMAGLSAAYVLAGAGHQVTVLEASER.V	[53-85]
	High	[K].RVVIVGAGMAGLSAAYVLAGAGHQVTVLEASER.[V]	1xOxidation [M9]		1	1	1	A0A0F7Z0X7	A0A0F7Z0X7 [53-85]	1	3268.75	0	53	High	17.29	851.6	851.6	851.6	5.16645e-18	6.14724e-19	0	0	1.63643e-16	1.98234e-17	0	0	K.RVVIVGAGMAGLSAAYVLAGAGHQVTVLEASER.V	[53-85]
	High	[K].SAAQLYVESLRK.[V]			1	1	1	A0A0F7Z0X7	A0A0F7Z0X7 [168-179]	1	1364.75	0	168	High	12.16	615	484.4	484.4	6.88306e-13	6.37163e-14	0	0	2.18014e-11	1.80191e-12	0	0	K.SAAQLYVESLRK.V	[168-179]
	High	[K].SAAQLYVESLR.[K]			1	1	2	A0A0F7Z0X7	A0A0F7Z0X7 [168-178]	0	1236.66	0	168	High	13.42	660.6	409.4	409.4	3.77755e-14	3.988e-15	0	0	1.1965e-12	1.42449e-13	0	0	K.SAAQLYVESLR.K	[168-178]
	High	[R].IYFAGEYTAQFHGWIDSTIK.[S]			1	1	4	A0A0F7Z0X7	A0A0F7Z0X7 [470-489]	0	2347.14	0	470	High	13.91	691.1	681.5	681.5	1.21854e-14	1.17171e-15	0	0	3.8596e-13	3.68067e-14	0	0	R.IYFAGEYTAQFHGWIDSTIK.S	[470-489]
	High	[K].NNPGLLEYPVKPSEEGK.[S]			1	1	2	A0A0F7Z0X7	A0A0F7Z0X7 [151-167]	0	1870.95	0	151	High	9.63	526.1	526.1	526.1	2.36886e-10	1.47356e-11	0	0	7.50315e-09	4.87469e-10	0	0	K.NNPGLLEYPVKPSEEGK.S	[151-167]
	High	[K].NNPGLLEYPVKPSEEGKSAAQLYVESLR.[K]			1	1	1	A0A0F7Z0X7	A0A0F7Z0X7 [151-178]	1	3088.59	0	151	High	17.29	895.5	745.8	745.8	5.14186e-18	5.96145e-19	0	0	1.62863e-16	1.89622e-17	0	0	K.NNPGLLEYPVKPSEEGKSAAQLYVESLR.K	[151-178]
	High	[K].NNPGLLEYPVKPSEEGKSAAQLYVESLRK.[V]			1	1	3	A0A0F7Z0X7	A0A0F7Z0X7 [151-179]	2	3216.69	0	151	High	9.33	512.9	441.6	441.6	4.64184e-10	2.34812e-11	0	0	1.47026e-08	8.03296e-10	0	0	K.NNPGLLEYPVKPSEEGKSAAQLYVESLRK.V	[151-179]
	High	[K].NGLTATSNPKR.[V]			1	1	1	A0A0F7Z0X7	A0A0F7Z0X7 [43-53]	1	1158.62	0	43	High	6.17	335	302	302	6.76494e-07	3.96012e-08	0	0	2.14269e-05	1.28546e-06	0	0	K.NGLTATSNPKR.V	[43-53]
	High	[K].NGLTATSNPK.[R]			1	1	1	A0A0F7Z0X7	A0A0F7Z0X7 [43-52]	0	1002.52	0	43	High	6.18	428.2	273.2	273.2	6.59133e-07	3.78854e-08	0	0	2.0877e-05	1.22679e-06	0	0	K.NGLTATSNPK.R	[43-52]
	High	[R].VVIVGAGMAGLSAAYVLAGAGHQVTVLEASER.[V]			1	1	1	A0A0F7Z0X7	A0A0F7Z0X7 [54-85]	0	3096.65	0	54	High	12.67	691.1	492.5	492.5	2.13363e-13	2.13391e-14	0	0	6.75807e-12	6.76117e-13	0	0	R.VVIVGAGMAGLSAAYVLAGAGHQVTVLEASER.V	[54-85]
	High	[R].VVIVGAGMAGLSAAYVLAGAGHQVTVLEASER.[V]	1xOxidation [M8]		1	1	3	A0A0F7Z0X7	A0A0F7Z0X7 [54-85]	0	3112.65	0	54	High	18.29	924.3	924.3	924.3	5.16645e-19	7.73147e-20	0	0	1.63643e-17	2.46702e-18	0	0	R.VVIVGAGMAGLSAAYVLAGAGHQVTVLEASER.V	[54-85]
	High	[K].YAMGGITTFTPYQFQHFSEALTAPFKR.[I]			1	1	1	A0A0F7Z0X7	A0A0F7Z0X7 [443-469]	1	3109.52	0	443	High	16.29	800.8	594.2	594.2	5.14186e-17	5.28444e-18	0	0	1.62863e-15	1.55831e-16	0	0	K.YAMGGITTFTPYQFQHFSEALTAPFKR.I	[443-469]
	High	[K].YAMGGITTFTPYQFQHFSEALTAPFK.[R]			1	1	2	A0A0F7Z0X7	A0A0F7Z0X7 [443-468]	0	2953.42	0	443	High	18.55	941.7	789.8	789.8	2.82195e-19	3.50908e-20	0	0	8.93825e-18	1.29483e-18	0	0	K.YAMGGITTFTPYQFQHFSEALTAPFK.R	[443-468]
	High	[R].WSLDKYAMGGITTFTPYQFQHFSEALTAPFKR.[I]	1xOxidation [M8]		1	1	2	A0A0F7Z0X7	A0A0F7Z0X7 [438-469]	2	3754.84	0	438	High	12.55	725.1	528.9	528.9	2.81947e-13	2.49812e-14	0	0	8.9304e-12	7.75749e-13	0	0	R.WSLDKYAMGGITTFTPYQFQHFSEALTAPFKR.I	[438-469]
	High	[K].VQVHFNAR.[V]			1	1	1	A0A0F7Z0X7	A0A0F7Z0X7 [271-278]	0	970.522	0	271	High	4.91	277.8	258	258	1.23997e-05	6.56328e-07	0	0	0.000392598	1.95303e-05	0	0	K.VQVHFNAR.V	[271-278]
	High	[K].YILDKYDTYSTKEYLLK.[E]			1	1	2	A0A0F7Z0X7	A0A0F7Z0X7 [191-207]	2	2156.12	0	191	High	15.32	778.2	632.4	632.4	4.73699e-16	4.57261e-17	0	0	1.5004e-14	1.45483e-15	0	0	K.YILDKYDTYSTKEYLLK.E	[191-207]
	High	[K].YILDKYDTYSTK.[E]			1	1	1	A0A0F7Z0X7	A0A0F7Z0X7 [191-202]	1	1509.75	0	191	High	14.16	707	600.4	600.4	6.88306e-15	6.38275e-16	0	0	2.18014e-13	2.07297e-14	0	0	K.YILDKYDTYSTK.E	[191-202]
	High	[K].YILDK.[Y]			1	1	1	A0A0F7Z0X7	A0A0F7Z0X7 [191-195]	0	651.371	0	191	High	1.29	378.1	15.2	15.2	0.0511991	0.00424088	0.00417827	0.0108206	0.630618	0.0467416	0.0466996	0.0825838	K.YILDK.Y	[191-195]
	High	[K].STTDLPSR.[F]			1	1	2	A0A0F7Z0X7	A0A0F7Z0X7 [364-371]	0	876.442	0	364	High	5.77	494.9	211.6	211.6	1.71588e-06	9.84773e-08	0	0	5.43462e-05	2.95821e-06	0	0	K.STTDLPSR.F	[364-371]
	High	[R].VIEIQQNDREATVTYQTSANEMSSVTADYVIVCTTSR.[A]	1xCarbamidomethyl [C33]; 1xOxidation [M22]		1	1	7	A0A0F7Z0X7	A0A0F7Z0X7 [279-315]	1	4195.98	0	279	High	13.74	761.2	580	580	1.80148e-14	1.87932e-15	0	0	5.70601e-13	6.0346e-14	0	0	R.VIEIQQNDREATVTYQTSANEMSSVTADYVIVCTTSR.A	[279-315]
	High	[R].VIEIQQNDREATVTYQTSANEMSSVTADYVIVCTTSR.[A]	1xCarbamidomethyl [C33]		1	1	8	A0A0F7Z0X7	A0A0F7Z0X7 [279-315]	1	4179.98	0	279	High	18.39	941	559.2	559.2	4.08803e-19	6.55484e-20	0	0	1.29485e-17	2.02858e-18	0	0	R.VIEIQQNDREATVTYQTSANEMSSVTADYVIVCTTSR.A	[279-315]
	High	[R].VIEIQQNDR.[E]			1	1	2	A0A0F7Z0X7	A0A0F7Z0X7 [279-287]	0	1114.59	0	279	High	8.08	531.2	379.1	379.1	8.39636e-09	5.20937e-10	0	0	2.65947e-07	1.61175e-08	0	0	R.VIEIQQNDR.E	[279-287]
	High	[K].EKVQVHFNAR.[V]			1	1	1	A0A0F7Z0X7	A0A0F7Z0X7 [269-278]	1	1227.66	0	269	High	6.81	395.1	347.1	347.1	1.53136e-07	9.30756e-09	0	0	4.85042e-06	2.91857e-07	0	0	K.EKVQVHFNAR.V	[269-278]
	High	[R].ETDYEEFLEIAK.[N]			1	1	1	A0A0F7Z0X7	A0A0F7Z0X7 [31-42]	0	1486.69	0	31	High	13.42	686.1	521.9	521.9	3.77755e-14	4.39755e-15	0	0	1.1965e-12	1.61399e-13	0	0	R.ETDYEEFLEIAK.N	[31-42]
	High	[K].DWYANLGPMR.[L]	1xOxidation [M9]		1	1	2	A0A0F7Z0X7	A0A0F7Z0X7 [97-106]	0	1238.56	0	97	High	4.53	338.4	176.2	176.2	2.93316e-05	1.57779e-06	0	0	0.000928217	0.000606796	0.000600601	0.00109649	K.DWYANLGPMR.L	[97-106]
	High	[K].DWYANLGPMRLPTK.[H]			1	1	1	A0A0F7Z0X7	A0A0F7Z0X7 [97-110]	1	1661.85	0	97	High	6.59	391.7	200	200	2.55279e-07	1.41871e-08	0	0	8.08565e-06	4.55104e-07	0	0	K.DWYANLGPMRLPTK.H	[97-110]
	High	[K].EDIQTFCRPSMIQR.[W]	1xCarbamidomethyl [C7]; 1xOxidation [M11]		1	1	2	A0A0F7Z0X7	A0A0F7Z0X7 [424-437]	0	1796.84	0	424	High	8.81	494.3	422.3	422.3	1.53229e-09	1.02539e-10	0	0	4.85337e-08	3.22911e-09	0	0	K.EDIQTFCRPSMIQR.W	[424-437]
	High	[K].EDIQTFCRPSMIQR.[W]	1xCarbamidomethyl [C7]		1	1	1	A0A0F7Z0X7	A0A0F7Z0X7 [424-437]	0	1780.85	0	424	High	10.54	529.2	459.5	459.5	2.87934e-11	1.57239e-12	0	0	9.12004e-10	4.13691e-11	0	0	K.EDIQTFCRPSMIQR.W	[424-437]
	High	[R].EATVTYQTSANEMSSVTADYVIVCTTSR.[A]	1xCarbamidomethyl [C24]; 1xOxidation [M13]		1	1	1	A0A0F7Z0X7	A0A0F7Z0X7 [288-315]	0	3100.41	0	288	High	1.07	316.8	161.9	161.9	0.0847886	0.00544811	0.00542152	0.0149385	0.74733	0.0836439	0.0835056	0.144534	R.EATVTYQTSANEMSSVTADYVIVCTTSR.A	[288-315]
	High	[R].EATVTYQTSANEMSSVTADYVIVCTTSR.[A]	1xCarbamidomethyl [C24]		1	1	3	A0A0F7Z0X7	A0A0F7Z0X7 [288-315]	0	3084.41	0	288	High	14.55	739	580.6	580.6	2.82195e-15	2.62888e-16	0	0	8.93825e-14	8.86124e-15	0	0	R.EATVTYQTSANEMSSVTADYVIVCTTSR.A	[288-315]
	High	[R].EVKNNPGLLEYPVKPSEEGK.[S]			1	1	1	A0A0F7Z0X7	A0A0F7Z0X7 [148-167]	1	2227.16	0	148	High	17.65	857.4	857.4	857.4	2.22029e-18	2.43518e-19	0	0	7.03257e-17	7.54998e-18	0	0	R.EVKNNPGLLEYPVKPSEEGK.S	[148-167]
	High	[K].EYLLK.[E]			1	1	1	A0A0F7Z0X7	A0A0F7Z0X7 [203-207]	0	665.387	0	203	High	2.6	378.3	55.3	55.3	0.00250453	0.000921659	0.000916031	0.00198216	0.0733427	0.00884956	0.00881286	0.015534	K.EYLLK.E	[203-207]
	High	[R].FDEIVGGMDQLPTSMYEAIK.[E]			1	1	1	A0A0F7Z0X7	A0A0F7Z0X7 [249-268]	0	2244.06	0	249	High	14.91	717.7	520.3	520.3	1.21854e-15	1.29993e-16	0	0	3.8596e-14	4.29066e-15	0	0	R.FDEIVGGMDQLPTSMYEAIK.E	[249-268]
	High	[K].FEPPLPPKK.[A]			1	1	1	A0A0F7Z0X7	A0A0F7Z0X7 [322-330]	1	1052.61	0	322	High	6.93	424	314.3	314.3	1.16612e-07	6.83262e-09	0	0	3.69357e-06	2.08665e-07	0	0	K.FEPPLPPKK.A	[322-330]
	High	[R].FDEIVGGMDQLPTSMYEAIKEK.[V]	2xOxidation [M8; M15]		1	1	1	A0A0F7Z0X7	A0A0F7Z0X7 [249-270]	1	2533.18	0	249	High	6.27	424.3	279.4	279.4	5.32583e-07	3.03323e-08	0	0	1.68688e-05	9.81291e-07	0	0	R.FDEIVGGMDQLPTSMYEAIKEK.V	[249-270]
	High	[R].FDEIVGGMDQLPTSMYEAIKEK.[V]	1xOxidation [M]		1	1	3	A0A0F7Z0X7	A0A0F7Z0X7 [249-270]	1	2517.19	0	249	High	14.46	735	631	272	3.47245e-15	3.5058e-16	0	0	1.09987e-13	1.19544e-14	0	0	R.FDEIVGGMDQLPTSMYEAIKEK.V	[249-270]
	High	[R].FDEIVGGMDQLPTSMYEAIKEK.[V]			1	1	1	A0A0F7Z0X7	A0A0F7Z0X7 [249-270]	1	2501.19	0	249	High	12.07	627.9	585	585	8.4823e-13	7.57347e-14	0	0	2.68669e-11	2.00942e-12	0	0	R.FDEIVGGMDQLPTSMYEAIKEK.V	[249-270]
	High	[R].FDEIVGGMDQLPTSMYEAIK.[E]	1xOxidation [M]		1	1	3	A0A0F7Z0X7	A0A0F7Z0X7 [249-268]	0	2260.05	0	249	High	14	696	571	338.7	9.90762e-15	9.61954e-16	0	0	3.13815e-13	2.94165e-14	0	0	R.FDEIVGGMDQLPTSMYEAIK.E	[249-268]
	High	[K].FEPPLPPK.[K]			1	1	2	A0A0F7Z0X7	A0A0F7Z0X7 [322-329]	0	924.519	0	322	High	4.78	387.7	157.5	157.5	1.67626e-05	8.7175e-07	0	0	0.000530666	2.40823e-05	0	0	K.FEPPLPPK.K	[322-329]
	High	[R].ASENPSGIHLSNDNEF.[-]			1	1	1	A0A0F7Z0X7	A0A0F7Z0X7 [501-516]	0	1730.76	0	501	High	11.82	595	487.3	487.3	1.5059e-12	1.33798e-13	0	0	4.7698e-11	3.52809e-12	0	0	R.ASENPSGIHLSNDNEF.-	[501-516]
	High	[K].DCADIVINDLSLIHQLPK.[E]	1xCarbamidomethyl [C2]		1	1	1	A0A0F7Z0X7	A0A0F7Z0X7 [406-423]	0	2064.08	0	406	High	15.53	793.7	775.5	775.5	2.97657e-16	2.99033e-17	0	0	9.42801e-15	1.01424e-15	0	0	K.DCADIVINDLSLIHQLPK.E	[406-423]
	High	[K].IFLTCKK.[K]	1xCarbamidomethyl [C5]		1	1	1	A0A0F7Z0X7	A0A0F7Z0X7 [345-351]	1	909.523	0	345	High	2.83	361	77.3	77.3	0.00149187	0.000646204	0.000621118	0.001002	0.0450099	0.00686741	0.00685293	0.011846	K.IFLTCKK.K	[345-351]
	High	[K].IFLTCK.[K]	1xCarbamidomethyl [C5]		1	1	2	A0A0F7Z0X7	A0A0F7Z0X7 [345-350]	0	781.428	0	345	High	3.73	407.4	97.8	97.8	0.000185034	7.96206e-06	0	0	0.0058277	0.0027933	0.00278862	0.00516529	K.IFLTCK.K	[345-350]
	High	[K].LNEFSQENENAWYFIK.[N]			1	1	3	A0A0F7Z0X7	A0A0F7Z0X7 [125-140]	0	2031.94	0	125	High	12.82	606.5	480.2	480.2	1.5059e-13	1.72121e-14	0	0	4.7698e-12	5.15074e-13	0	0	K.LNEFSQENENAWYFIK.N	[125-140]
	High	[R].IKFEPPLPPK.[K]			1	1	8	A0A0F7Z0X7	A0A0F7Z0X7 [320-329]	1	1165.7	0	320	High	6.77	476.9	318	318	1.69598e-07	1.03496e-08	0	0	5.37184e-06	3.26427e-07	0	0	R.IKFEPPLPPK.K	[320-329]
	High	[R].IKFEPPLPPKK.[A]			1	1	6	A0A0F7Z0X7	A0A0F7Z0X7 [320-330]	2	1293.79	0	320	High	7.89	454.6	352.2	352.2	1.28431e-08	7.07391e-10	0	0	4.06793e-07	2.18821e-08	0	0	R.IKFEPPLPPKK.A	[320-330]
	High	[K].HDDIFGYEKR.[F]			1	1	1	A0A0F7Z0X7	A0A0F7Z0X7 [239-248]	1	1279.61	0	239	High	9.7	539.1	394.5	394.5	1.99075e-10	1.16567e-11	0	0	6.30552e-09	3.60836e-10	0	0	K.HDDIFGYEKR.F	[239-248]
	High	[K].HDDIFGYEK.[R]			1	1	1	A0A0F7Z0X7	A0A0F7Z0X7 [239-247]	0	1123.51	0	239	High	10.01	587.1	385.4	385.4	9.80549e-11	6.09437e-12	0	0	3.1058e-09	2.06915e-10	0	0	K.HDDIFGYEK.R	[239-247]
	High	[K].FWEDDGIR.[G]			1	1	1	A0A0F7Z0X7	A0A0F7Z0X7 [353-360]	0	1037.47	0	353	High	6.01	457.1	201.4	201.4	9.75211e-07	5.92135e-08	0	0	3.0888e-05	1.84619e-06	0	0	K.FWEDDGIR.G	[353-360]
	High	[K].FWEDDGIRGGK.[S]			1	1	1	A0A0F7Z0X7	A0A0F7Z0X7 [353-363]	1	1279.61	0	353	High	8.37	500.6	430.1	430.1	4.2781e-09	2.729e-10	0	0	1.35505e-07	8.22602e-09	0	0	K.FWEDDGIRGGK.S	[353-363]
	High	[K].KDWYANLGPMRLPTK.[H]			1	1	1	A0A0F7Z0X7	A0A0F7Z0X7 [96-110]	2	1789.94	0	96	High	6.48	429.5	263.2	263.2	3.30793e-07	1.77255e-08	0	0	1.04775e-05	5.912e-07	0	0	K.KDWYANLGPMRLPTK.H	[96-110]
	High	[K].KFWEDDGIR.[G]			1	1	1	A0A0F7Z0X7	A0A0F7Z0X7 [352-360]	1	1165.56	0	352	High	6.11	462	254.8	254.8	7.76501e-07	4.76605e-08	0	0	2.45944e-05	1.54057e-06	0	0	K.KFWEDDGIR.G	[352-360]
	High	[K].KFWEDDGIRGGK.[S]			1	1	2	A0A0F7Z0X7	A0A0F7Z0X7 [352-363]	2	1407.7	0	352	High	9.03	568.1	448	448	9.41943e-10	5.42949e-11	0	0	2.98352e-08	1.82406e-09	0	0	K.KFWEDDGIRGGK.S	[352-363]
	High	[K].KDWYANLGPMR.[L]	1xOxidation [M10]		1	1	1	A0A0F7Z0X7	A0A0F7Z0X7 [96-106]	1	1366.66	0	96	High	5.57	423.6	271	271	2.72206e-06	1.56046e-07	0	0	8.62115e-05	4.85348e-06	0	0	K.KDWYANLGPMR.L	[96-106]
	High	[K].KKFWEDDGIR.[G]			1	1	2	A0A0F7Z0X7	A0A0F7Z0X7 [351-360]	2	1293.66	0	351	High	7.03	487.5	347.9	347.9	9.31336e-08	5.40408e-09	0	0	2.94991e-06	1.69411e-07	0	0	K.KKFWEDDGIR.G	[351-360]
	High	[R].KKDWYANLGPMR.[L]	1xOxidation [M11]		1	1	2	A0A0F7Z0X7	A0A0F7Z0X7 [95-106]	2	1494.75	0	95	High	5.59	384.5	224	224	2.55986e-06	1.49724e-07	0	0	8.10748e-05	4.63383e-06	0	0	R.KKDWYANLGPMR.L	[95-106]
	High	[R].KKDWYANLGPMR.[L]			1	1	2	A0A0F7Z0X7	A0A0F7Z0X7 [95-106]	2	1478.76	0	95	High	5.87	376.4	304.8	304.8	1.34091e-06	7.74663e-08	0	0	4.24703e-05	2.29146e-06	0	0	R.KKDWYANLGPMR.L	[95-106]
	High	[K].KDWYANLGPMR.[L]			1	1	1	A0A0F7Z0X7	A0A0F7Z0X7 [96-106]	1	1350.66	0	96	High	6.15	464.6	221.6	221.6	7.08351e-07	4.22644e-08	0	0	2.24359e-05	1.36146e-06	0	0	K.KDWYANLGPMR.L	[96-106]
	Q9PRW2	Alpha-fibrinogenase A3 (Fragment) OS=Crotalus atrox OX=8730 PE=1 SV=1	87	2	4	2	1	15	1.7	4.74	2	14.09	0	0	3
	P0CJ34	Bradykinin inhibitor peptide OS=Crotalus atrox OX=8730 PE=1 SV=1	100	3	11	3	1	11	1.1	6.24	3	19.27	0	0	3	Acetyl [N-Term]
	Confidence	Annotated Sequence	Modifications	Modifications in Master Proteins	# Protein Groups	# Proteins	# PSMs	Master Protein Accessions	Positions in Master Proteins	# Missed Cleavages	Theo. MH+ [Da]	Off by X	Position in Protein	Confidence (by Search Engine): A2 PMI-Byonic	|Log Prob| (by Search Engine): A2 PMI-Byonic	Byonic Score (by Search Engine): A2 PMI-Byonic	Delta Byonic Score (by Search Engine): A2 PMI-Byonic	Delta Mod Score (by Search Engine): A2 PMI-Byonic	PEP 2D (by Search Engine): A2 PMI-Byonic	q-Value 2D (by Search Engine): A2 PMI-Byonic	FDR 2D (by Search Engine): A2 PMI-Byonic	Peptide Group FDR 2D (by Search Engine): A2 PMI-Byonic	PEP 1D (by Search Engine): A2 PMI-Byonic	q-Value 1D (by Search Engine): A2 PMI-Byonic	FDR 1D (by Search Engine): A2 PMI-Byonic	Peptide Group FDR 1D (by Search Engine): A2 PMI-Byonic	Sequence in Protein	Positions in Protein	Peptide Group Modifications in Protein
	High	[K].QPLPETLQLK.[T]			1	1	2	A0A0F7Z2Q3	A0A0F7Z2Q3 [831-840]	0	1166.68	0	831	High	7.95	455.4	308.2	308.2	1.1239e-08	6.13817e-10	0	0	3.55985e-07	1.94743e-08	0	0	K.QPLPETLQLK.T	[831-840]
	High	[K].RLHYANNIR.[I]			1	1	2	A0A0F7Z2Q3	A0A0F7Z2Q3 [426-434]	1	1156.63	0	426	High	4.22	288.9	179	179	6.07989e-05	3.07745e-06	0	0	0.00192217	0.000606796	0.000581057	0.00106724	K.RLHYANNIR.I	[426-434]
	High	[K].RIANVLCSCSDDCLEKK.[D]	3xCarbamidomethyl [C7; C9; C13]		1	1	1	A0A0F7Z2Q3	A0A0F7Z2Q3 [87-103]	2	2067.96	0	87	High	14.65	705.6	626.8	626.8	2.22029e-15	2.19559e-16	0	0	7.03257e-14	7.66943e-15	0	0	K.RIANVLCSCSDDCLEKK.D	[87-103]
	High	[K].NVPKDFYTFDSEGIVK.[N]			1	1	1	A0A0F7Z2Q3	A0A0F7Z2Q3 [389-404]	1	1858.92	0	389	High	9.53	519.2	467.9	467.9	2.96333e-10	1.66114e-11	0	0	9.38606e-09	5.53586e-10	0	0	K.NVPKDFYTFDSEGIVK.N	[389-404]
	High	[R].QACCSDYEDTCVLPTQSWSCSK.[L]	4xCarbamidomethyl [C3; C4; C11; C20]		1	1	2	A0A0F7Z2Q3	A0A0F7Z2Q3 [59-80]	0	2682.06	0	59	High	15.69	780.5	780.5	780.5	2.03854e-16	2.03674e-17	0	0	6.45687e-15	5.70838e-16	0	0	R.QACCSDYEDTCVLPTQSWSCSK.L	[59-80]
	High	[R].SKNVPKDFYTFDSEGIVK.[N]			1	1	3	A0A0F7Z2Q3	A0A0F7Z2Q3 [387-404]	2	2074.05	0	387	High	14.32	710.8	586.5	586.5	4.73699e-15	5.43533e-16	0	0	1.5004e-13	1.83507e-14	0	0	R.SKNVPKDFYTFDSEGIVK.N	[387-404]
	High	[K].SICKGETSWLK.[D]	1xCarbamidomethyl [C3]		1	1	1	A0A0F7Z2Q3	A0A0F7Z2Q3 [111-121]	1	1308.66	0	111	High	11.16	610.4	391	391	6.99819e-12	5.40155e-13	0	0	2.21661e-10	1.5177e-11	0	0	K.SICKGETSWLK.D	[111-121]
	High	[K].SMQAIFLAHGPGFNEK.[N]			1	1	1	A0A0F7Z2Q3	A0A0F7Z2Q3 [470-485]	0	1746.86	0	470	High	12.82	619.6	604.8	604.8	1.5059e-13	1.65174e-14	0	0	4.7698e-12	4.81036e-13	0	0	K.SMQAIFLAHGPGFNEK.N	[470-485]
	High	[K].SIPFEAR.[V]			1	1	1	A0A0F7Z2Q3	A0A0F7Z2Q3 [272-278]	0	819.436	0	272	High	2.3	280.5	80.4	80.4	0.00503392	0.00180343	0.00179641	0.00487805	0.137321	0.0101885	0.0101729	0.0180437	K.SIPFEAR.V	[272-278]
	High	[K].SICKGETSWLKDK.[C]	1xCarbamidomethyl [C3]		1	1	3	A0A0F7Z2Q3	A0A0F7Z2Q3 [111-123]	2	1551.78	0	111	High	6.02	411.3	276.4	276.4	9.55258e-07	5.64016e-08	0	0	3.0256e-05	1.74273e-06	0	0	K.SICKGETSWLKDK.C	[111-123]
	High	[K].RPDFLTLYIEEPDTTGHK.[Y]			1	1	2	A0A0F7Z2Q3	A0A0F7Z2Q3 [293-310]	0	2132.07	0	293	High	15.32	790.1	790.1	790.1	4.81625e-16	4.79075e-17	0	0	1.5255e-14	1.56164e-15	0	0	K.RPDFLTLYIEEPDTTGHK.Y	[293-310]
	High	[K].RPDFLTLYIEEPDTTGHKYGPVSGEIIK.[A]			1	1	2	A0A0F7Z2Q3	A0A0F7Z2Q3 [293-320]	1	3175.63	0	293	High	4.12	340.5	340.5	340.5	7.56719e-05	3.79702e-06	0	0	0.00239129	0.000606796	0.000575043	0.00106383	K.RPDFLTLYIEEPDTTGHKYGPVSGEIIK.A	[293-320]
	High	[K].MASGCSCDDKCTER.[Q]	3xCarbamidomethyl [C5; C7; C11]		1	1	1	A0A0F7Z2Q3	A0A0F7Z2Q3 [45-58]	1	1676.61	0	45	High	8.46	471.9	471.9	471.9	3.48051e-09	2.28482e-10	0	0	1.10242e-07	6.87206e-09	0	0	K.MASGCSCDDKCTER.Q	[45-58]
	High	[K].MASGCSCDDKCTER.[Q]	3xCarbamidomethyl [C5; C7; C11]; 1xOxidation [M1]		1	1	2	A0A0F7Z2Q3	A0A0F7Z2Q3 [45-58]	1	1692.61	0	45	High	10.05	499.4	499.4	499.4	8.92903e-11	5.66453e-12	0	0	2.82819e-09	1.92507e-10	0	0	K.MASGCSCDDKCTER.Q	[45-58]
	High	[R].LWNYFHTTLIPK.[Y]			1	1	3	A0A0F7Z2Q3	A0A0F7Z2Q3 [699-710]	0	1532.83	0	699	High	11.42	582.5	479.8	479.8	3.77755e-12	2.78075e-13	0	0	1.1965e-10	8.71887e-12	0	0	R.LWNYFHTTLIPK.Y	[699-710]
	High	[R].NPAWWGGQPIWHTATYQGLK.[A]			1	1	1	A0A0F7Z2Q3	A0A0F7Z2Q3 [226-245]	0	2311.14	0	226	High	11.91	584.7	581.5	581.5	1.21854e-12	1.16307e-13	0	0	3.8596e-11	2.75618e-12	0	0	R.NPAWWGGQPIWHTATYQGLK.A	[226-245]
	High	[K].NPFYTPSPAKEQSSPLSCPFGPVPSPDVSGCK.[C]	2xCarbamidomethyl [C18; C31]		1	1	3	A0A0F7Z2Q3	A0A0F7Z2Q3 [524-555]	1	3434.6	0	524	High	22.15	1104.6	880.8	880.8	7.15551e-23	1.50488e-23	0	0	2.26644e-21	5.24672e-22	0	0	K.NPFYTPSPAKEQSSPLSCPFGPVPSPDVSGCK.C	[524-555]
	High	[K].NPFYTPSPAK.[E]			1	1	1	A0A0F7Z2Q3	A0A0F7Z2Q3 [524-533]	0	1121.56	0	524	High	7.4	513.1	282.3	282.3	3.9928e-08	2.59774e-09	0	0	1.26468e-06	7.72248e-08	0	0	K.NPFYTPSPAK.E	[524-533]
	High	[R].NGLNVISGPIFDYNYDGHFDSYDTIK.[Q]			1	1	1	A0A0F7Z2Q3	A0A0F7Z2Q3 [716-741]	0	2964.37	0	716	High	15.55	764.5	764.5	764.5	2.82195e-16	2.78488e-17	0	0	8.93825e-15	9.14375e-16	0	0	R.NGLNVISGPIFDYNYDGHFDSYDTIK.Q	[716-741]
	High	[K].WLDLPK.[A]			1	1	1	A0A0F7Z2Q3	A0A0F7Z2Q3 [285-290]	0	771.44	0	285	High	1.63	302.3	102.3	102.3	0.0236256	0.00382128	0.00374748	0.00941619	0.431584	0.022871	0.0228377	0.0413669	K.WLDLPK.A	[285-290]
	High	[K].YCLLHQAK.[Y]	1xCarbamidomethyl [C2]		1	1	1	A0A0F7Z2Q3	A0A0F7Z2Q3 [598-605]	0	1032.53	0	598	High	6.37	450.2	218.5	218.5	4.30632e-07	2.30137e-08	0	0	1.36397e-05	7.5163e-07	0	0	K.YCLLHQAK.Y	[598-605]
	High	[K].VLSFILPHRPDNSESCADTSPENLWVEER.[I]	1xCarbamidomethyl [C16]		1	1	3	A0A0F7Z2Q3	A0A0F7Z2Q3 [778-806]	0	3397.61	0	778	High	16.93	898.5	834.9	834.9	1.1654e-17	1.19362e-18	0	0	3.6913e-16	3.37778e-17	0	0	K.VLSFILPHRPDNSESCADTSPENLWVEER.I	[778-806]
	High	[K].VNLMVDQQWMAVR.[D]			1	1	1	A0A0F7Z2Q3	A0A0F7Z2Q3 [438-450]	0	1589.79	0	438	High	9.41	523.1	359.8	359.8	3.90965e-10	1.93664e-11	0	0	1.23835e-08	6.69494e-10	0	0	K.VNLMVDQQWMAVR.D	[438-450]
	High	[K].VNLMVDQQWMAVR.[D]	1xOxidation [M]		1	1	2	A0A0F7Z2Q3	A0A0F7Z2Q3 [438-450]	0	1605.79	0	438	High	8.76	499.6	346.8	276.2	1.73864e-09	1.23709e-10	0	0	5.50697e-08	3.79639e-09	0	0	K.VNLMVDQQWMAVR.D	[438-450]
	High	[R].VTEVLK.[W]			1	1	1	A0A0F7Z2Q3	A0A0F7Z2Q3 [279-284]	0	688.424	0	279	High	1.56	328.1	11.8	11.8	0.0277874	0.00401146	0.00400916	0.0102996	0.473016	0.0240385	0.0239464	0.0433245	R.VTEVLK.W	[279-284]
	High	[R].VRDVELLTGLNFYSGLKQPLPETLQLK.[T]			1	1	1	A0A0F7Z2Q3	A0A0F7Z2Q3 [814-840]	2	3071.71	0	814	High	11.69	645	645	645	2.03689e-12	1.73614e-13	0	0	6.45165e-11	4.78155e-12	0	0	R.VRDVELLTGLNFYSGLKQPLPETLQLK.T	[814-840]
	High	[R].VRDVELLTGLNFYSGLK.[Q]			1	1	1	A0A0F7Z2Q3	A0A0F7Z2Q3 [814-830]	1	1924.05	0	814	High	12.18	603.5	399.9	399.9	6.67048e-13	6.09089e-14	0	0	2.11281e-11	1.69676e-12	0	0	R.VRDVELLTGLNFYSGLK.Q	[814-830]
	High	[K].YGPVSGEIIK.[A]			1	1	1	A0A0F7Z2Q3	A0A0F7Z2Q3 [311-320]	0	1062.58	0	311	High	7.15	513.5	302.4	302.4	7.15768e-08	4.23927e-09	0	0	2.26712e-06	1.29133e-07	0	0	K.YGPVSGEIIK.A	[311-320]
	High	[K].YISAYSQDILMPLWSSYTIYR.[S]	1xOxidation [M11]		1	1	1	A0A0F7Z2Q3	A0A0F7Z2Q3 [606-626]	0	2586.26	0	606	High	11.94	661	431.6	431.6	1.15153e-12	1.00017e-13	0	0	3.64736e-11	2.515e-12	0	0	K.YISAYSQDILMPLWSSYTIYR.S	[606-626]
	High	[R].TLGMLMEGLK.[Q]	2xOxidation [M4; M6]		1	1	1	A0A0F7Z2Q3	A0A0F7Z2Q3 [328-337]	0	1124.57	0	328	High	5.52	417.6	200.5	200.5	3.05348e-06	1.75246e-07	0	0	9.67071e-05	5.66622e-06	0	0	R.TLGMLMEGLK.Q	[328-337]
	High	[R].TLGMLMEGLK.[Q]	1xOxidation [M6]		1	1	1	A0A0F7Z2Q3	A0A0F7Z2Q3 [328-337]	0	1108.57	0	328	High	7.28	521.6	272.9	87.5	5.21281e-08	3.21936e-09	0	0	1.65111e-06	9.48423e-08	0	0	R.TLGMLMEGLK.Q	[328-337]
	High	[K].TESEAHNLPYGRPQVLQNHSK.[Y]			1	1	3	A0A0F7Z2Q3	A0A0F7Z2Q3 [577-597]	0	2405.2	0	577	High	15.05	763.3	755.5	755.5	8.98024e-16	8.05989e-17	0	0	2.84441e-14	2.60703e-15	0	0	K.TESEAHNLPYGRPQVLQNHSK.Y	[577-597]
	High	[R].TLGMLMEGLK.[Q]			1	1	1	A0A0F7Z2Q3	A0A0F7Z2Q3 [328-337]	0	1092.58	0	328	High	10.5	597.5	365.2	365.2	3.12812e-11	1.83824e-12	0	0	9.90803e-10	5.26764e-11	0	0	R.TLGMLMEGLK.Q	[328-337]
	High	[R].STSTSVPPSASDCLR.[L]	1xCarbamidomethyl [C13]		1	1	4	A0A0F7Z2Q3	A0A0F7Z2Q3 [627-641]	0	1564.73	0	627	High	10.59	553.9	415	415	2.58102e-11	1.33119e-12	0	0	8.17514e-10	3.33522e-11	0	0	R.STSTSVPPSASDCLR.L	[627-641]
	High	[R].ERNGLNVISGPIFDYNYDGHFDSYDTIK.[Q]			1	1	1	A0A0F7Z2Q3	A0A0F7Z2Q3 [714-741]	1	3249.51	0	714	High	12.02	607.2	491.8	491.8	9.54717e-13	8.58105e-14	0	0	3.02398e-11	2.19823e-12	0	0	R.ERNGLNVISGPIFDYNYDGHFDSYDTIK.Q	[714-741]
	High	[K].EQSSPLSCPFGPVPSPDVSGCK.[C]	2xCarbamidomethyl [C8; C21]		1	1	2	A0A0F7Z2Q3	A0A0F7Z2Q3 [534-555]	0	2332.06	0	534	High	16.69	838.6	755.3	755.3	2.03854e-17	2.25054e-18	0	0	6.45687e-16	6.02988e-17	0	0	K.EQSSPLSCPFGPVPSPDVSGCK.C	[534-555]
	High	[R].DVELLTGLNFYSGLK.[Q]			1	1	1	A0A0F7Z2Q3	A0A0F7Z2Q3 [816-830]	0	1668.88	0	816	High	11.43	599.8	437.7	437.7	3.67852e-12	2.71172e-13	0	0	1.16514e-10	8.37436e-12	0	0	R.DVELLTGLNFYSGLK.Q	[816-830]
	High	[R].AVYPTK.[T]			1	1	1	A0A0F7Z2Q3	A0A0F7Z2Q3 [179-184]	0	678.382	0	179	High	2.45	298	72.3	72.3	0.0035698	0.00120956	0.00120773	0.00293542	0.101431	0.00970378	0.00969883	0.0171429	R.AVYPTK.T	[179-184]
	High	[K].ALQMADR.[T]	1xOxidation [M4]		1	1	2	A0A0F7Z2Q3	A0A0F7Z2Q3 [321-327]	0	820.398	0	321	High	3.9	366.4	86.7	86.7	0.000124651	5.75182e-06	0	0	0.00393317	0.00114416	0.00113314	0.00210084	K.ALQMADR.T	[321-327]
	High	[K].AATYFWPGSEVK.[I]			1	1	1	A0A0F7Z2Q3	A0A0F7Z2Q3 [246-257]	0	1355.66	0	246	High	13.42	692.5	468.1	468.1	3.77755e-14	4.19403e-15	0	0	1.1965e-12	1.5201e-13	0	0	K.AATYFWPGSEVK.I	[246-257]
	High	[K].ALQMADR.[T]			1	1	1	A0A0F7Z2Q3	A0A0F7Z2Q3 [321-327]	0	804.403	0	321	High	3.99	361.4	158	158	0.000103278	5.12296e-06	0	0	0.0032609	0.00114416	0.0011383	0.00210748	K.ALQMADR.T	[321-327]
	High	[K].AKRPDFLTLYIEEPDTTGHK.[Y]			1	1	2	A0A0F7Z2Q3	A0A0F7Z2Q3 [291-310]	1	2331.2	0	291	High	13.65	667.2	667.2	667.2	2.22029e-14	2.32298e-15	0	0	7.03257e-13	7.61929e-14	0	0	K.AKRPDFLTLYIEEPDTTGHK.Y	[291-310]
	High	[R].AGYLENWDSLMPNINK.[L]	1xOxidation [M11]		1	1	1	A0A0F7Z2Q3	A0A0F7Z2Q3 [151-166]	0	1880.88	0	151	High	11.82	580.1	442.1	442.1	1.5059e-12	1.35234e-13	0	0	4.7698e-11	3.60122e-12	0	0	R.AGYLENWDSLMPNINK.L	[151-166]
	High	[R].AGYLENWDSLMPNINK.[L]			1	1	1	A0A0F7Z2Q3	A0A0F7Z2Q3 [151-166]	0	1864.89	0	151	High	11.43	590.4	479.2	479.2	3.67852e-12	2.67809e-13	0	0	1.16514e-10	8.20618e-12	0	0	R.AGYLENWDSLMPNINK.L	[151-166]
	High	[K].DFYTFDSEGIVK.[N]			1	1	1	A0A0F7Z2Q3	A0A0F7Z2Q3 [393-404]	0	1420.66	0	393	High	14.42	742	515.5	515.5	3.77755e-15	4.35133e-16	0	0	1.1965e-13	1.5943e-14	0	0	K.DFYTFDSEGIVK.N	[393-404]
	High	[R].CKGGTHGYDNEFK.[S]	1xCarbamidomethyl [C1]		1	1	1	A0A0F7Z2Q3	A0A0F7Z2Q3 [457-469]	1	1512.65	0	457	High	7.27	465.9	364.3	364.3	5.32923e-08	3.2985e-09	0	0	1.68798e-06	9.75657e-08	0	0	R.CKGGTHGYDNEFK.S	[457-469]
	High	[K].CSSITELEK.[V]	1xCarbamidomethyl [C1]		1	1	1	A0A0F7Z2Q3	A0A0F7Z2Q3 [556-564]	0	1066.51	0	556	High	6.29	451.8	222.8	222.8	5.12528e-07	2.87363e-08	0	0	1.62336e-05	9.46141e-07	0	0	K.CSSITELEK.V	[556-564]
	High	[K].DCCTDYK.[S]	2xCarbamidomethyl [C2; C3]		1	1	1	A0A0F7Z2Q3	A0A0F7Z2Q3 [104-110]	0	961.339	0	104	High	7.2	404.7	404.7	404.7	6.32035e-08	3.8121e-09	0	0	2.00191e-06	1.15454e-07	0	0	K.DCCTDYK.S	[104-110]
	High	[R].IDKVNLMVDQQWMAVR.[D]			1	1	1	A0A0F7Z2Q3	A0A0F7Z2Q3 [435-450]	1	1946	0	435	High	10.45	559.3	470.5	470.5	3.5747e-11	2.0888e-12	0	0	1.13225e-09	6.27339e-11	0	0	R.IDKVNLMVDQQWMAVR.D	[435-450]
	High	[R].IDKVNLMVDQQWMAVR.[D]	1xOxidation [M]		1	1	3	A0A0F7Z2Q3	A0A0F7Z2Q3 [435-450]	1	1961.99	0	435	High	10.54	551.1	464.4	283.5	2.9065e-11	1.73779e-12	0	0	9.20607e-10	4.87394e-11	0	0	R.IDKVNLMVDQQWMAVR.D	[435-450]
	High	[R].IANVLCSCSDDCLEKKDCCTDYK.[S]	5xCarbamidomethyl [C6; C8; C12; C18; C19]		1	1	2	A0A0F7Z2Q3	A0A0F7Z2Q3 [88-110]	2	2854.18	0	88	High	14.92	754.2	754.2	754.2	1.19873e-15	1.15115e-16	0	0	3.79686e-14	3.56334e-15	0	0	R.IANVLCSCSDDCLEKKDCCTDYK.S	[88-110]
	High	[R].IANVLCSCSDDCLEKK.[D]	3xCarbamidomethyl [C6; C8; C12]		1	1	2	A0A0F7Z2Q3	A0A0F7Z2Q3 [88-103]	1	1911.86	0	88	High	8.93	481.7	481.7	481.7	1.16467e-09	7.48384e-11	0	0	3.68897e-08	2.512e-09	0	0	R.IANVLCSCSDDCLEKK.D	[88-103]
	High	[R].IANVLCSCSDDCLEK.[K]	3xCarbamidomethyl [C6; C8; C12]		1	1	2	A0A0F7Z2Q3	A0A0F7Z2Q3 [88-102]	0	1783.77	0	88	High	10.29	519.7	486.6	486.6	5.18089e-11	3.42095e-12	0	0	1.641e-09	1.12254e-10	0	0	R.IANVLCSCSDDCLEK.K	[88-102]
	High	[K].IPIPTHYFVVLTSCENQINTPLNCLGPLK.[V]	2xCarbamidomethyl [C14; C24]		1	1	1	A0A0F7Z2Q3	A0A0F7Z2Q3 [749-777]	0	3338.73	0	749	High	16.16	822.5	685.9	685.9	6.89328e-17	6.01076e-18	0	0	2.18338e-15	1.74574e-16	0	0	K.IPIPTHYFVVLTSCENQINTPLNCLGPLK.V	[749-777]
	High	[R].LNLNNQAK.[T]			1	1	1	A0A0F7Z2Q3	A0A0F7Z2Q3 [569-576]	0	914.505	0	569	High	4.27	383.1	77.4	77.4	5.35947e-05	2.6556e-06	0	0	0.00169478	0.000606796	0.000584454	0.00107296	R.LNLNNQAK.T	[569-576]
	High	[R].LHYANNIR.[I]			1	1	1	A0A0F7Z2Q3	A0A0F7Z2Q3 [427-434]	0	1000.53	0	427	High	1	270.1	40.3	40.3	0.0997822	0.00544811	0.00536193	0.0148084	0.779814	0.100763	0.100722	0.17339	R.LHYANNIR.I	[427-434]
	High	[K].GETSWLK.[D]			1	1	1	A0A0F7Z2Q3	A0A0F7Z2Q3 [115-121]	0	820.42	0	115	High	1.5	338.4	57	57	0.031293	0.00401146	0.00399429	0.0102516	0.503727	0.0256776	0.025641	0.0463692	K.GETSWLK.D	[115-121]
	T1E7J2	CNP_BPP-CohCI-1 OS=Crotalus oreganus helleri OX=8741 PE=2 SV=1	54	7	9	7	1	200	20.8	11.12	7	26.56	0	0	3
	T1E6S9	Kallikrein-CohCI-4 OS=Crotalus oreganus helleri OX=8741 PE=2 SV=1	8	1	1	1	1	259	28.3	7.56	1	8.17	0	0	3
	Confidence	Annotated Sequence	Modifications	Modifications in Master Proteins	# Protein Groups	# Proteins	# PSMs	Master Protein Accessions	Positions in Master Proteins	# Missed Cleavages	Theo. MH+ [Da]	Off by X	Position in Protein	Confidence (by Search Engine): A2 PMI-Byonic	|Log Prob| (by Search Engine): A2 PMI-Byonic	Byonic Score (by Search Engine): A2 PMI-Byonic	Delta Byonic Score (by Search Engine): A2 PMI-Byonic	Delta Mod Score (by Search Engine): A2 PMI-Byonic	PEP 2D (by Search Engine): A2 PMI-Byonic	q-Value 2D (by Search Engine): A2 PMI-Byonic	FDR 2D (by Search Engine): A2 PMI-Byonic	Peptide Group FDR 2D (by Search Engine): A2 PMI-Byonic	PEP 1D (by Search Engine): A2 PMI-Byonic	q-Value 1D (by Search Engine): A2 PMI-Byonic	FDR 1D (by Search Engine): A2 PMI-Byonic	Peptide Group FDR 1D (by Search Engine): A2 PMI-Byonic	Sequence in Protein	Positions in Protein	Peptide Group Modifications in Protein
	High	[R].IWVHEIVNTINVFYR.[S]			1	1	1	C9E1R9	C9E1R9 [222-236]	0	1903.02	0	222	High	6.54	364.4	287.7	287.7	2.88487e-07	1.57759e-08	0	0	9.13749e-06	5.05267e-07	0	0	R.IWVHEIVNTINVFYR.S	[222-236]
	High	[K].YNSNLNTIR.[I]			1	1	1	C9E1R9	C9E1R9 [213-221]	0	1094.56	0	213	High	7.7	563.8	347.6	347.6	2.01781e-08	1.16348e-09	0	0	6.39122e-07	3.63703e-08	0	0	K.YNSNLNTIR.I	[213-221]
	High	[R].AYTGSMCDPR.[K]	1xCarbamidomethyl [C7]; 1xOxidation [M6]		1	1	2	C9E1R9	C9E1R9 [302-311]	0	1173.47	0	302	High	8.68	525.5	396.2	396.2	2.11135e-09	1.49041e-10	0	0	6.68751e-08	4.56683e-09	0	0	R.AYTGSMCDPR.K	[302-311]
	High	[R].AYTGSMCDPR.[K]	1xCarbamidomethyl [C7]		1	1	1	C9E1R9	C9E1R9 [302-311]	0	1157.47	0	302	High	10.87	612.2	431.6	431.6	1.35349e-11	8.46236e-13	0	0	4.28705e-10	2.09678e-11	0	0	R.AYTGSMCDPR.K	[302-311]
	T1DMM6	Kallikrein-CohID-4 OS=Crotalus oreganus helleri OX=8741 PE=2 SV=1	9	2	2	2	1	258	28.2	6	2	4.75	0	0	3
	Confidence	Annotated Sequence	Modifications	Modifications in Master Proteins	# Protein Groups	# Proteins	# PSMs	Master Protein Accessions	Positions in Master Proteins	# Missed Cleavages	Theo. MH+ [Da]	Off by X	Position in Protein	Confidence (by Search Engine): A2 PMI-Byonic	|Log Prob| (by Search Engine): A2 PMI-Byonic	Byonic Score (by Search Engine): A2 PMI-Byonic	Delta Byonic Score (by Search Engine): A2 PMI-Byonic	Delta Mod Score (by Search Engine): A2 PMI-Byonic	PEP 2D (by Search Engine): A2 PMI-Byonic	q-Value 2D (by Search Engine): A2 PMI-Byonic	FDR 2D (by Search Engine): A2 PMI-Byonic	Peptide Group FDR 2D (by Search Engine): A2 PMI-Byonic	PEP 1D (by Search Engine): A2 PMI-Byonic	q-Value 1D (by Search Engine): A2 PMI-Byonic	FDR 1D (by Search Engine): A2 PMI-Byonic	Peptide Group FDR 1D (by Search Engine): A2 PMI-Byonic	Sequence in Protein	Positions in Protein	Peptide Group Modifications in Protein
	High	[R].TYLINR.[R]			1	1	1	A0A0K8RYQ3	A0A0K8RYQ3 [381-386]	0	779.441	0	381	High	5.11	420.1	146	146	7.75971e-06	4.04283e-07	0	0	0.000245723	1.22333e-05	0	0	R.TYLINR.R	[381-386]
	High	[K].ASQSNLTPEQQTYLDAK.[K]			1	1	1	A0A0K8RYQ3	A0A0K8RYQ3 [182-198]	0	1893.92	0	182	High	15	720.6	614.1	614.1	9.90762e-16	8.8793e-17	0	0	3.13815e-14	2.80817e-15	0	0	K.ASQSNLTPEQQTYLDAK.K	[182-198]
	High	[K].ASQSNLTPEQQTYLDAKK.[Y]			1	1	1	A0A0K8RYQ3	A0A0K8RYQ3 [182-199]	1	2022.01	0	182	High	9.37	549	311.3	311.3	4.25645e-10	2.22281e-11	0	0	1.34819e-08	7.70949e-10	0	0	K.ASQSNLTPEQQTYLDAKK.Y	[182-199]
	High	[R].GMCQLR.[R]	1xCarbamidomethyl [C3]		1	1	1	A0A0K8RYQ3	A0A0K8RYQ3 [308-313]	0	764.354	0	308	High	1.65	336	68	68	0.0222026	0.00382128	0.00375397	0.00943396	0.415975	0.0215475	0.0215159	0.0389846	R.GMCQLR.R	[308-313]
	T1DP94	Kallikrein-CohLL-7 OS=Crotalus oreganus helleri OX=8741 PE=2 SV=1	8	1	3	1	1	258	28.1	6.95	1	17.24	0	0	3
	Confidence	Annotated Sequence	Modifications	Modifications in Master Proteins	# Protein Groups	# Proteins	# PSMs	Master Protein Accessions	Positions in Master Proteins	# Missed Cleavages	Theo. MH+ [Da]	Off by X	Position in Protein	Confidence (by Search Engine): A2 PMI-Byonic	|Log Prob| (by Search Engine): A2 PMI-Byonic	Byonic Score (by Search Engine): A2 PMI-Byonic	Delta Byonic Score (by Search Engine): A2 PMI-Byonic	Delta Mod Score (by Search Engine): A2 PMI-Byonic	PEP 2D (by Search Engine): A2 PMI-Byonic	q-Value 2D (by Search Engine): A2 PMI-Byonic	FDR 2D (by Search Engine): A2 PMI-Byonic	Peptide Group FDR 2D (by Search Engine): A2 PMI-Byonic	PEP 1D (by Search Engine): A2 PMI-Byonic	q-Value 1D (by Search Engine): A2 PMI-Byonic	FDR 1D (by Search Engine): A2 PMI-Byonic	Peptide Group FDR 1D (by Search Engine): A2 PMI-Byonic	Sequence in Protein	Positions in Protein	Peptide Group Modifications in Protein
	High	[K].AAAAPQR.[L]			1	1	2	T1E7J2	T1E7J2 [110-116]	0	684.379	0	110	High	1.59	313.3	129.6	129.6	0.025992	0.00382128	0.00373027	0.00938086	0.455864	0.0236145	0.0235804	0.0426667	K.AAAAPQR.L	[110-116]
	High	[R].QNWGR.[M]			1	1	1	T1E7J2	T1E7J2 [145-149]	0	660.321	0	145	High	1.16	308	40.1	40.1	0.0696227	0.00523272	0.00521978	0.014273	0.703986	0.0638853	0.0638575	0.112333	R.QNWGR.M	[145-149]
	High	[K].SPTQLQAR.[E]			1	1	1	T1E7J2	T1E7J2 [65-72]	0	900.49	0	65	High	6	499.5	189.6	189.6	9.90997e-07	6.04416e-08	0	0	3.13879e-05	1.88819e-06	0	0	K.SPTQLQAR.E	[65-72]
	High	[R].MVNPDHHSAAGGGGGGGGGAR.[R]			1	1	1	T1E7J2	T1E7J2 [150-170]	0	1818.8	0	150	High	16.8	825.8	825.8	825.8	1.6031e-17	1.72041e-18	0	0	5.07768e-16	4.83226e-17	0	0	R.MVNPDHHSAAGGGGGGGGGAR.R	[150-170]
	High	[R].MVNPDHHSAAGGGGGGGGGAR.[R]	1xOxidation [M1]		1	1	1	T1E7J2	T1E7J2 [150-170]	0	1834.8	0	150	High	6.05	326.5	292.1	292.1	8.84589e-07	5.29339e-08	0	0	2.80178e-05	1.68281e-06	0	0	R.MVNPDHHSAAGGGGGGGGGAR.R	[150-170]
	High	[R].AGNGCFGLK.[L]	1xCarbamidomethyl [C5]		1	1	1	T1E7J2	T1E7J2 [180-188]	0	923.44	0	180	High	1.86	337.6	49.2	49.2	0.0138808	0.00382128	0.00382016	0.00962464	0.306087	0.0131181	0.0131048	0.0235183	R.AGNGCFGLK.L	[180-188]
	High	[R].DLRTDGK.[Q]			1	1	1	T1E7J2	T1E7J2 [135-141]	1	804.421	0	135	High	1.21	356.4	74.8	74.8	0.0611784	0.00471436	0.00469743	0.0125448	0.673751	0.0533096	0.0531444	0.0942029	R.DLRTDGK.Q	[135-141]
	High	[M].FVSRLAASGLLLLALLAVSLDGKPVQQWSQNWPAPKVPPLVVQQWSQLQPR.[P]			1	1	1	T1E7J2	T1E7J2 [2-52]	2	5630.15	1	2	High	1.13	228.9	228.9	228.9	0.0740643	0.00523272	0.00519694	0.014197	0.718079	0.0683577	0.0682403	0.119784	M.FVSRLAASGLLLLALLAVSLDGKPVQQWSQNWPAPKVPPLVVQQWSQLQPR.P	[2-52]
	A0A1W7RB94	Phospholipase B-like OS=Crotalus adamanteus OX=8729 PE=3 SV=1	49	33	53	33	1	553	64.1	8.62	33	332.28	0	0	3
	Confidence	Annotated Sequence	Modifications	Modifications in Master Proteins	# Protein Groups	# Proteins	# PSMs	Master Protein Accessions	Positions in Master Proteins	# Missed Cleavages	Theo. MH+ [Da]	Off by X	Position in Protein	Confidence (by Search Engine): A2 PMI-Byonic	|Log Prob| (by Search Engine): A2 PMI-Byonic	Byonic Score (by Search Engine): A2 PMI-Byonic	Delta Byonic Score (by Search Engine): A2 PMI-Byonic	Delta Mod Score (by Search Engine): A2 PMI-Byonic	PEP 2D (by Search Engine): A2 PMI-Byonic	q-Value 2D (by Search Engine): A2 PMI-Byonic	FDR 2D (by Search Engine): A2 PMI-Byonic	Peptide Group FDR 2D (by Search Engine): A2 PMI-Byonic	PEP 1D (by Search Engine): A2 PMI-Byonic	q-Value 1D (by Search Engine): A2 PMI-Byonic	FDR 1D (by Search Engine): A2 PMI-Byonic	Peptide Group FDR 1D (by Search Engine): A2 PMI-Byonic	Sequence in Protein	Positions in Protein	Peptide Group Modifications in Protein
	High	[-].GFCCPSGWSSYDR.[-]	2xCarbamidomethyl [C3; C4]		1	1	1	P0CV88	P0CV88 [1-13]	0	1578.61	0	1	High	12.91	631.6	631.6	631.6	1.22441e-13	1.39426e-14	0	0	3.8782e-12	3.8572e-13	0	0	-.GFCCPSGWSSYDR.-	[1-13]
	T1DLW3	Phospholipase B-like OS=Crotalus horridus OX=35024 PE=2 SV=1	3	3	4	3	1	553	64.1	8.6	3	9.53	0	0	3
Protein Family	Relative abundant (%)
SVMP	31.4041
SVSP	21.0075
PLA2	6.75241
CTL	6.43087
LAAO	6.21651
CRiSP	2.67953
DIS	1.39335
HYAL	1.28617
PDE	5.46624
NGF	0.857449
CROT	0.321543
VEGF	0.321543
Others	15.8628

## Sheet: Table S3
Table S3. The relative composition of identified proteins from C. adamanteus venom
Protein Family	Accession	Description	Coverage [%]	# Peptides	# PSMs	# Unique Peptides	# AAs	MW [kDa]	calc. pI	Score Sequest HT: Sequest HT	# Peptides (by Search Engine): Sequest HT	# Protein Groups
SVMP
	Q7LZP2	Adamalysin II OS=Crotalus adamanteus OX=8729 PE=4 SV=1	53	11	282	8	203	23.3	8.44	892.82	11	1
	A0A1W7RBB2	Cadam10_SVMPII-1 OS=Crotalus adamanteus OX=8729 PE=3 SV=1	41	16	50	2	485	54.4	5.34	184.72	16	1
	Sequence	Modifications	# Protein Groups	# Proteins	# PSMs	Master Protein Accessions	# Missed Cleavages	Theo. MH+ [Da]	Confidence (by Search Engine): Sequest HT	Percolator q-Value (by Search Engine): Sequest HT	Percolator PEP (by Search Engine): Sequest HT	XCorr (by Search Engine): Sequest HT
	DYSETHYSPDGR		8	28	1	Q8JJ51; F8S112; A0A1W7RBA3; A0A0K8S022; A0A1W7RBB2; A0A0K8S030; A0A0K8RYQ8; Q90391	0	1426.59	High	0.0004782	0.0005448	3.11
	ETVLLNR		4	13	2	A0A1W7RBA3; A0A1W7RBB1; A0A1W7RBB2; C9E1R9	0	844.489	High	0.003103	0.1302	1.7
	ETVLLNRR		2	4	1	A0A1W7RBA3; A0A1W7RBB2	1	1000.59	High	0.000939	0.08366	1.56
	FRPGAQCAEGLCCDQCR	4xCarbamidomethyl [C7; C12; C13; C16]	1	1	3	A0A1W7RBB2	0	2084.85	High	0.0004782	4.774e-08	5.91
	GDDMDDYCNGVSAGCPR	2xCarbamidomethyl [C8; C15]	1	1	1	A0A1W7RBB2	0	1888.69	High	0.0004782	5.758e-06	4.2
	LQGETYFIEPLK		2	2	1	A0A1W7RBA3; A0A1W7RBB2	0	1437.76	High	0.0004782	0.003511	2.04
	IQNDADSTASISACNGLK	1xCarbamidomethyl [C14]	10	37	1	J3SBP7; J3SDW6; A0A1W7RB97; J3S3W1; J3RY69; A0A1W7RB96; A0A1W7RBA3; A0A1W7RBB2; J3S3W3; A0A0K8RYU7	0	1864.87	High	0.0004782	1.34e-05	4.29
	LSDSEAHAVYK		3	16	1	A0A1W7RB96; A0A1W7RBA3; A0A1W7RBB2	0	1219.6	High	0.0004782	0.002871	3.49
	SHDNAQLLTAIDFDGPTIGR		2	2	11	A0A1W7RBA3; A0A1W7RBB2	0	2141.06	High	0.0004782	1.43e-08	5.32
	TDIVSPPVCGNVLLEVGEECDCGTPR	3xCarbamidomethyl [C9; C20; C22]	2	2	1	A0A1W7RBA3; A0A1W7RBB2	0	2873.31	High	0.0004782	3.4e-10	6.73
	THIASMCDLK	1xCarbamidomethyl [C7]	2	2	2	A0A1W7RBA3; A0A1W7RBB2	0	1175.55	High	0.0004782	0.003229	2.44
	THIASMCDLK	1xCarbamidomethyl [C7]; 1xOxidation [M6]	2	2	3	A0A1W7RBA3; A0A1W7RBB2	0	1191.55	High	0.0004782	0.01349	2.25
	THIASMCDLKR	1xCarbamidomethyl [C7]	2	2	1	A0A1W7RBA3; A0A1W7RBB2	1	1331.66	High	0.0004782	0.001189	2.16
	VNGEPVVLHLEK		19	77	2	Q8JJ51; J3SBP7; J3SDW6; A0A1W7RB97; J3RY69; A0A1W7RB96; A0A1W7RBA3; J3RY72; A0A0K8S022; A0A1W7RBB2; A0A0K8RYU3; A0A0K8S030; J3S3W3; A0A0K8RYQ8; C9E1R9; A0A0K8RYU7; Q90391; A0A1W7RB89; A0A0K8RZ12	0	1333.75	High	0.0004782	0.01428	2.63
	YLNNFR		3	3	1	A0A1W7RBA3; A0A1W7RBB2; A0A0K8RZ12	0	826.421	High	0.003103	0.1371	1.81
	YINNYNPQCILNEPLR	1xCarbamidomethyl [C9]	2	2	2	A0A1W7RBA3; A0A1W7RBB2	0	2020.99	High	0.0004782	4.855e-06	4.17
	YVELVIVADYR		2	2	16	A0A1W7RBA3; A0A1W7RBB2	0	1339.73	High	0.0004782	0.0004208	3.27
	A0A1W7RB96	Cadam10_SVMPII-3 OS=Crotalus adamanteus OX=8729 PE=3 SV=1	43	15	59	5	488	54.8	5.48	203.47	15	1
	Sequence	Modifications	# Protein Groups	# Proteins	# PSMs	Master Protein Accessions	# Missed Cleavages	Theo. MH+ [Da]	Confidence (by Search Engine): Sequest HT	Percolator q-Value (by Search Engine): Sequest HT	Percolator PEP (by Search Engine): Sequest HT	XCorr (by Search Engine): Sequest HT
	CLHNEPSETDIVSPPFCGNYFK	2xCarbamidomethyl [C1; C17]	1	2	2	A0A1W7RB96	0	2611.16	High	0.0004782	6.4e-10	6.04
	EVGEDCDCGPPANCQNPCCDAATCK	6xCarbamidomethyl [C6; C8; C14; C18; C19; C24]	1	2	5	A0A1W7RB96	0	2885.04	High	0.0004782	7.321e-10	7.19
	GDWNDDTCTGQSADCPR	2xCarbamidomethyl [C8; C15]	2	11	3	A0A1W7RB96; A0A0K8RYQ8	0	1954.73	High	0.0004782	1.281e-05	4.45
	GLFSEDYSETHYSPDGR		11	47	1	J3SBP7; J3SDW6; A0A1W7RB97; J3RY69; A0A1W7RB96; A0A1W7RBB1; J3RY72; A0A0K8RYU3; C9E1R9; A0A0K8RYU7; A0A0K8RZ12	0	1959.84	High	0.0004782	0.0006832	2.07
	IQNDADSTASISACNGLK	1xCarbamidomethyl [C14]	10	37	1	J3SBP7; J3SDW6; A0A1W7RB97; J3S3W1; J3RY69; A0A1W7RB96; A0A1W7RBA3; A0A1W7RBB2; J3S3W3; A0A0K8RYU7	0	1864.87	High	0.0004782	1.34e-05	4.29
	LSDSEAHAVYK		3	16	1	A0A1W7RB96; A0A1W7RBA3; A0A1W7RBB2	0	1219.6	High	0.0004782	0.002871	3.49
	LTTGSQCAEGLCCDQCK	4xCarbamidomethyl [C7; C12; C13; C16]	3	16	2	J3SBP7; A0A1W7RB96; J3RY72	0	1987.8	High	0.0004782	1.343e-06	5.65
	MAHELGHNLGIDHDR		4	26	2	J3SBP7; J3RY69; A0A1W7RB96; J3RY72	0	1714.81	High	0.0004782	4.082e-07	5.17
	TVLMNRK	1xOxidation [M4]	1	1	1	A0A1W7RB96	1	877.492	High	0.0004782	0.0606	1.26
	VALIGLEIWSSGELSK		2	12	8	A0A1W7RB96; J3RY72	0	1701.94	High	0.0004782	4.761e-06	4.75
	VNGEPVVLHLEK		19	77	2	Q8JJ51; J3SBP7; J3SDW6; A0A1W7RB97; J3RY69; A0A1W7RB96; A0A1W7RBA3; J3RY72; A0A0K8S022; A0A1W7RBB2; A0A0K8RYU3; A0A0K8S030; J3S3W3; A0A0K8RYQ8; C9E1R9; A0A0K8RYU7; Q90391; A0A1W7RB89; A0A0K8RZ12	0	1333.75	High	0.0004782	0.01428	2.63
	VTLSADDTLEAFGEWR		2	13	8	A0A1W7RB96; J3RY72	0	1809.87	High	0.0004782	1.794e-06	4.91
	VTLSADDTLEAFGEWRK		1	1	6	A0A1W7RB96	1	1937.96	High	0.0004782	8.413e-07	5.52
	YIELVVVADHR		3	8	13	A0A1W7RB96; Q91401; Q90391	0	1313.72	High	0.0004782	5.607e-06	3.3
	YLNYIVR		1	2	4	A0A1W7RB96	0	940.525	High	0.0004782	0.01848	1.84
	A0A1W7RBA3	Cadam10_SVMPIII-1 OS=Crotalus adamanteus OX=8729 PE=3 SV=1	41	21	72	7	608	68.6	5.33	272.86	21	1
	Sequence	Modifications	# Protein Groups	# Proteins	# PSMs	Master Protein Accessions	# Missed Cleavages	Theo. MH+ [Da]	Confidence (by Search Engine): Sequest HT	Percolator q-Value (by Search Engine): Sequest HT	Percolator PEP (by Search Engine): Sequest HT	XCorr (by Search Engine): Sequest HT
	DYSETHYSPDGR		8	28	1	Q8JJ51; F8S112; A0A1W7RBA3; A0A0K8S022; A0A1W7RBB2; A0A0K8S030; A0A0K8RYQ8; Q90391	0	1426.59	High	0.0004782	0.0005448	3.11
	ETVLLNR		4	13	2	A0A1W7RBA3; A0A1W7RBB1; A0A1W7RBB2; C9E1R9	0	844.489	High	0.003103	0.1302	1.7
	ETVLLNRR		2	4	1	A0A1W7RBA3; A0A1W7RBB2	1	1000.59	High	0.000939	0.08366	1.56
	KYPCHYDYSEDPDYGMVDHGTK	1xCarbamidomethyl [C4]	1	6	4	A0A1W7RBA3	1	2677.1	High	0.0004782	6.783e-10	6.53
	KYPCHYDYSEDPDYGMVDHGTK	1xCarbamidomethyl [C4]; 1xOxidation [M16]	1	6	2	A0A1W7RBA3	1	2693.09	High	0.0004782	1.146e-08	6.24
	LHSWVECESGECCQQCR	4xCarbamidomethyl [C7; C12; C13; C16]	1	5	5	A0A1W7RBA3	0	2224.86	High	0.0004782	1.856e-08	4.98
	LQGETYFIEPLK		2	2	1	A0A1W7RBA3; A0A1W7RBB2	0	1437.76	High	0.0004782	0.003511	2.04
	IQNDADSTASISACNGLK	1xCarbamidomethyl [C14]	10	37	1	J3SBP7; J3SDW6; A0A1W7RB97; J3S3W1; J3RY69; A0A1W7RB96; A0A1W7RBA3; A0A1W7RBB2; J3S3W3; A0A0K8RYU7	0	1864.87	High	0.0004782	1.34e-05	4.29
	LSDSEAHAVYK		3	16	1	A0A1W7RB96; A0A1W7RBA3; A0A1W7RBB2	0	1219.6	High	0.0004782	0.002871	3.49
	NGQPCLHNFGYCYNGK	2xCarbamidomethyl [C5; C12]	1	1	3	A0A1W7RBA3	0	1928.82	High	0.0004782	9.503e-07	4.89
	SECDIAENCTGQSADCPK	3xCarbamidomethyl [C3; C9; C16]	1	3	2	A0A1W7RBA3	0	2041.79	High	0.0004782	4.465e-06	5.15
	SHDNAQLLTAIDFDGPTIGR		2	2	11	A0A1W7RBA3; A0A1W7RBB2	0	2141.06	High	0.0004782	1.43e-08	5.32
	TDIVSPPVCGNVLLEVGEECDCGTPR	3xCarbamidomethyl [C9; C20; C22]	2	2	1	A0A1W7RBA3; A0A1W7RBB2	0	2873.31	High	0.0004782	3.4e-10	6.73
	THIASMCDLK	1xCarbamidomethyl [C7]	2	2	2	A0A1W7RBA3; A0A1W7RBB2	0	1175.55	High	0.0004782	0.003229	2.44
	THIASMCDLK	1xCarbamidomethyl [C7]; 1xOxidation [M6]	2	2	3	A0A1W7RBA3; A0A1W7RBB2	0	1191.55	High	0.0004782	0.01349	2.25
	THIASMCDLKR	1xCarbamidomethyl [C7]	2	2	1	A0A1W7RBA3; A0A1W7RBB2	1	1331.66	High	0.0004782	0.001189	2.16
	VNGEPVVLHLEK		19	77	2	Q8JJ51; J3SBP7; J3SDW6; A0A1W7RB97; J3RY69; A0A1W7RB96; A0A1W7RBA3; J3RY72; A0A0K8S022; A0A1W7RBB2; A0A0K8RYU3; A0A0K8S030; J3S3W3; A0A0K8RYQ8; C9E1R9; A0A0K8RYU7; Q90391; A0A1W7RB89; A0A0K8RZ12	0	1333.75	High	0.0004782	0.01428	2.63
	YFYCRK	1xCarbamidomethyl [C4]	1	6	1	A0A1W7RBA3	1	936.44	High	0.0004782	0.06241	1.29
	YLNNFR		3	3	1	A0A1W7RBA3; A0A1W7RBB2; A0A0K8RZ12	0	826.421	High	0.003103	0.1371	1.81
	YINNYNPQCILNEPLR	1xCarbamidomethyl [C9]	2	2	2	A0A1W7RBA3; A0A1W7RBB2	0	2020.99	High	0.0004782	4.855e-06	4.17
	YIPCAPQDVK	1xCarbamidomethyl [C4]	1	5	4	A0A1W7RBA3	0	1190.59	High	0.0004782	0.01405	1.67
	YPCHYDYSEDPDYGMVDHGTK	1xCarbamidomethyl [C3]	1	6	4	A0A1W7RBA3	0	2549	High	0.0004782	5.468e-10	4.56
	YPCHYDYSEDPDYGMVDHGTK	1xCarbamidomethyl [C3]; 1xOxidation [M15]	1	6	1	A0A1W7RBA3	0	2565	High	0.0004782	1.061e-05	4.41
	YVELVIVADYR		2	2	16	A0A1W7RBA3; A0A1W7RBB2	0	1339.73	High	0.0004782	0.0004208	3.27
	J3S3W1	Cadam10_SVMPIII-3 OS=Crotalus adamanteus OX=8729 PE=2 SV=1	37	15	25	14	601	67.3	4.89	104.64	15	1
	Sequence	Modifications	# Protein Groups	# Proteins	# PSMs	Master Protein Accessions	# Missed Cleavages	Theo. MH+ [Da]	Confidence (by Search Engine): Sequest HT	Percolator q-Value (by Search Engine): Sequest HT	Percolator PEP (by Search Engine): Sequest HT	XCorr (by Search Engine): Sequest HT
	DSAGVIQDHSAINLLVAATMAHEMGHNLGMDHDGNQCR	1xCarbamidomethyl [C37]	1	3	1	J3S3W1	0	4085.84	High	0.0004782	1.775e-10	6.56
	ENGVNIPCAYEDVK	1xCarbamidomethyl [C8]	1	3	1	J3S3W1	0	1607.74	High	0.0004782	0.0001041	3.6
	ETDLLTRK		1	2	1	J3S3W1	1	975.547	High	0.003103	0.1209	1.74
	FALVGLEIWSNGDK		1	2	2	J3S3W1	0	1548.81	High	0.0004782	0.0002179	3.17
	FNNFPCQYK	1xCarbamidomethyl [C6]	1	3	2	J3S3W1	0	1217.54	High	0.0004782	0.006772	2.44
	LHSWVECESGECCEQCK	4xCarbamidomethyl [C7; C12; C13; C16]	1	3	2	J3S3W1	0	2197.84	High	0.0004782	3.26e-08	5.46
	IQNDADSTASISACNGLK	1xCarbamidomethyl [C14]	10	37	1	J3SBP7; J3SDW6; A0A1W7RB97; J3S3W1; J3RY69; A0A1W7RB96; A0A1W7RBA3; A0A1W7RBB2; J3S3W3; A0A0K8RYU7	0	1864.87	High	0.0004782	1.34e-05	4.29
	ITVQSSAYNTLDSFEEWR		1	2	1	J3S3W1	0	2146.01	High	0.0004782	4.825e-06	5.4
	ITVQSSAYNTLDSFEEWRETDLLTR		1	2	1	J3S3W1	1	2974.44	High	0.0004782	7.979e-06	4.74
	RHDNAQLLTAIDFDGR		1	2	3	J3S3W1	1	1841.93	High	0.0004782	3.487e-06	5.08
	RYVELVIVADHGMFMK		1	2	1	J3S3W1	1	1907.99	High	0.0004782	1.313e-07	6.46
	SECDIAESCTGQSADCPTDDLHR	3xCarbamidomethyl [C3; C9; C16]	1	3	2	J3S3W1	0	2624.03	High	0.0004782	1.243e-09	7.51
	TLGLASVSSMCNQK	1xCarbamidomethyl [C11]	1	2	1	J3S3W1	0	1495.72	High	0.0004782	0.002279	3.38
	TLGLASVSSMCNQK	1xCarbamidomethyl [C11]; 1xOxidation [M10]	1	2	1	J3S3W1	0	1511.72	High	0.0004782	0.001571	3.04
	YSEDLDYGMVDHGTK		1	3	3	J3S3W1	0	1729.74	High	0.0004782	9.686e-07	4.97
	YSEDLDYGMVDHGTK	1xOxidation [M9]	1	3	1	J3S3W1	0	1745.73	High	0.0004782	1.684e-05	3.34
	YVELVIVADHGMFMK	1xOxidation [M12]	1	2	1	J3S3W1	0	1767.88	High	0.0004782	0.00403	1.52
	A0A1W7RB89	Cadam10_SVMPIII-5 OS=Crotalus adamanteus OX=8729 PE=3 SV=1	41	17	75	13	602	67.7	5.29	297.39	17	1
	Sequence	Modifications	# Protein Groups	# Proteins	# PSMs	Master Protein Accessions	# Missed Cleavages	Theo. MH+ [Da]	Confidence (by Search Engine): Sequest HT	Percolator q-Value (by Search Engine): Sequest HT	Percolator PEP (by Search Engine): Sequest HT	XCorr (by Search Engine): Sequest HT
	EITTYPLVEDHCYYHGR	1xCarbamidomethyl [C12]	4	25	1	F8S112; A0A0K8S022; C9E1R9; A0A1W7RB89	0	2152.98	High	0.0004782	1.298e-05	5.16
	IACAPQDVK	1xCarbamidomethyl [C3]	1	1	6	A0A1W7RB89	0	1001.51	High	0.0004782	0.007555	2.21
	IENDADSTASISACNGLK	1xCarbamidomethyl [C14]	11	52	1	Q8JJ51; F8S112; A0A1W7RBB1; J3RY72; A0A0K8S022; A0A0K8RYU3; A0A0K8S030; A0A0K8RYQ8; C9E1R9; Q90391; A0A1W7RB89	0	1865.85	High	0.0004782	0.0004715	3.4
	IGNDYGYCTK	1xCarbamidomethyl [C8]	1	1	4	A0A1W7RB89	0	1190.51	High	0.0004782	0.001052	2.49
	LHSWVECESGECCGQCK	4xCarbamidomethyl [C7; C12; C13; C16]	1	2	9	A0A1W7RB89	0	2125.82	High	0.0004782	4.607e-10	5.77
	LYCSYNSNENLCVPSSGMVEPGTK	2xCarbamidomethyl [C3; C12]	1	1	6	A0A1W7RB89	0	2706.18	High	0.0004782	2.281e-08	5.86
	LYCSYNSNENLCVPSSGMVEPGTK	2xCarbamidomethyl [C3; C12]; 1xOxidation [M18]	1	1	4	A0A1W7RB89	0	2722.18	High	0.0004782	1.086e-09	5.79
	QCIDVTTAY	1xCarbamidomethyl [C2]	1	1	1	A0A1W7RB89	0	1070.48	High	0.003103	0.1578	1.71
	RSECDIAESCTGQSDDCPMDDFHR	3xCarbamidomethyl [C4; C10; C17]	1	1	5	A0A1W7RB89	1	2888.1	High	0.0004782	1.99e-13	4.38
	RSECDIAESCTGQSDDCPMDDFHR	3xCarbamidomethyl [C4; C10; C17]; 1xOxidation [M19]	1	1	4	A0A1W7RB89	1	2904.09	High	0.0004782	3.756e-10	7.32
	RSTGIVQDHSPINLLVAVTMAHEMGHNLGLHHDGK		1	1	2	A0A1W7RB89	1	3784.91	High	0.0004782	2.245e-07	5.29
	RSTGIVQDHSPINLLVAVTMAHEMGHNLGLHHDGK	1xOxidation [M24]	1	1	1	A0A1W7RB89	1	3800.91	High	0.0004782	0.001339	5.85
	SECDIAESCTGQSDDCPMDDFHR	3xCarbamidomethyl [C3; C9; C16]	1	1	2	A0A1W7RB89	0	2732	High	0.0004782	2.081e-10	6.46
	SECDIAESCTGQSDDCPMDDFHR	3xCarbamidomethyl [C3; C9; C16]; 1xOxidation [M18]	1	1	1	A0A1W7RB89	0	2747.99	High	0.0004782	1.408e-09	6.88
	STGIVQDHSPINLLVAVTMAHEMGHNLGLHHDGK		1	1	1	A0A1W7RB89	0	3628.81	High	0.0004782	7.369e-07	6.95
	STGIVQDHSPINLLVAVTMAHEMGHNLGLHHDGK	1xOxidation [M23]	1	1	1	A0A1W7RB89	0	3644.81	High	0.0004782	7.97e-08	6.75
	TCRDPCCDASTCK	4xCarbamidomethyl [C2; C6; C7; C12]	1	1	4	A0A1W7RB89	1	1630.61	High	0.0004782	0.001108	2.57
	TDIISPPVCGNELLEAGEDCDCGSPR	3xCarbamidomethyl [C9; C20; C22]	1	1	3	A0A1W7RB89	0	2861.24	High	0.0004782	9.934e-09	7.16
	TWVYEIVNTLNEIYR		2	6	3	F8S112; A0A1W7RB89	0	1912.98	High	0.0004782	3.161e-06	4.94
	VNGEPVVLHLEK		19	77	2	Q8JJ51; J3SBP7; J3SDW6; A0A1W7RB97; J3RY69; A0A1W7RB96; A0A1W7RBA3; J3RY72; A0A0K8S022; A0A1W7RBB2; A0A0K8RYU3; A0A0K8S030; J3S3W3; A0A0K8RYQ8; C9E1R9; A0A0K8RYU7; Q90391; A0A1W7RB89; A0A0K8RZ12	0	1333.75	High	0.0004782	0.01428	2.63
	YVELFIVADYR		1	1	13	A0A1W7RB89	0	1387.73	High	0.0004782	0.000205	3.22
	YVNDFR		1	1	1	A0A1W7RB89	0	813.389	High	0.003103	0.1421	1.48
	A0A1W7RB97	Cadam10_SVMPIII-6 OS=Crotalus adamanteus OX=8729 PE=3 SV=1	35	14	25	8	613	69	6.47	68.06	14	1
	Sequence	Modifications	# Protein Groups	# Proteins	# PSMs	Master Protein Accessions	# Missed Cleavages	Theo. MH+ [Da]	Confidence (by Search Engine): Sequest HT	Percolator q-Value (by Search Engine): Sequest HT	Percolator PEP (by Search Engine): Sequest HT	XCorr (by Search Engine): Sequest HT
	DDCDMAELCTGQSAECPMDR	3xCarbamidomethyl [C3; C9; C16]	1	1	2	A0A1W7RB97	0	2360.86	High	0.0004782	3.855e-06	4.9
	EDYQTYLINR		1	1	1	A0A1W7RB97	0	1314.63	High	0.00274	0.109	1.33
	GLFSEDYSETHYSPDGR		11	47	1	J3SBP7; J3SDW6; A0A1W7RB97; J3RY69; A0A1W7RB96; A0A1W7RBB1; J3RY72; A0A0K8RYU3; C9E1R9; A0A0K8RYU7; A0A0K8RZ12	0	1959.84	High	0.0004782	0.0006832	2.07
	LFCFPNKPGEK	1xCarbamidomethyl [C3]	1	1	2	A0A1W7RB97	0	1336.67	High	0.0004782	0.0291	1.27
	IPCPPQDVK	1xCarbamidomethyl [C3]	1	2	1	A0A1W7RB97	0	1053.54	High	0.0004782	0.003607	2.46
	IQNDADSTASISACNGLK	1xCarbamidomethyl [C14]	10	37	1	J3SBP7; J3SDW6; A0A1W7RB97; J3S3W1; J3RY69; A0A1W7RB96; A0A1W7RBA3; A0A1W7RBB2; J3S3W3; A0A0K8RYU7	0	1864.87	High	0.0004782	1.34e-05	4.29
	IYEIVNTMNEIYIPLNIR		1	1	2	A0A1W7RB97	0	2208.17	High	0.0004782	2.94e-06	4.62
	NQCISFFGPSATVAK	1xCarbamidomethyl [C3]	2	5	2	A0A1W7RB97; A0A1W7RBB1	0	1626.79	High	0.0004782	0.0003549	3.1
	RPQCILNEPLRTDIVSPPVCGNELLEVGEECDCGSPR	4xCarbamidomethyl [C4; C20; C31; C33]	1	1	1	A0A1W7RB97	1	4266	High	0.0004782	2.584e-06	7.29
	SHDNAQLLTTIDFDGDTVGLAYVR		1	2	5	A0A1W7RB97	0	2621.28	High	0.0004782	2.318e-05	5.01
	TDIVSPPVCGNELLEVGEECDCGSPR	3xCarbamidomethyl [C9; C20; C22]	1	3	2	A0A1W7RB97	0	2889.27	High	0.0004782	0.03263	2.64
	VNGEPVVLHLEK		19	77	2	Q8JJ51; J3SBP7; J3SDW6; A0A1W7RB97; J3RY69; A0A1W7RB96; A0A1W7RBA3; J3RY72; A0A0K8S022; A0A1W7RBB2; A0A0K8RYU3; A0A0K8S030; J3S3W3; A0A0K8RYQ8; C9E1R9; A0A0K8RYU7; Q90391; A0A1W7RB89; A0A0K8RZ12	0	1333.75	High	0.0004782	0.01428	2.63
	YEDTMQYEFK		5	19	1	J3SDW6; A0A1W7RB97; J3RY72; A0A0K8RYU3; A0A0K8RYU7	0	1353.57	High	0.0004782	0.003174	1.84
	YVEFVVVLDHGMYTK		2	5	2	A0A1W7RB97; A0A1W7RBB1	0	1799.9	High	0.0004782	7.829e-06	4.62
	A0A1W7RBB1	Cadam10_SVMPIII-7 OS=Crotalus adamanteus OX=8729 PE=3 SV=1	33	15	24	9	621	69.5	7.18	73.71	15	1
	A0A0K8RZ12	Metalloproteinase (Type II) 1 OS=Crotalus horridus OX=35024 PE=4 SV=1	19	6	8	3	485	54.6	6.13	15.94	6	1
	Sequence	Modifications	# Protein Groups	# Proteins	# PSMs	Master Protein Accessions	# Missed Cleavages	Theo. MH+ [Da]	Confidence (by Search Engine): Sequest HT	Percolator q-Value (by Search Engine): Sequest HT	Percolator PEP (by Search Engine): Sequest HT	XCorr (by Search Engine): Sequest HT
	GLFSEDYSETHYSPDGR		11	47	1	J3SBP7; J3SDW6; A0A1W7RB97; J3RY69; A0A1W7RB96; A0A1W7RBB1; J3RY72; A0A0K8RYU3; C9E1R9; A0A0K8RYU7; A0A0K8RZ12	0	1959.84	High	0.0004782	0.0006832	2.07
	IIVQSSADVTLDLFGTWR		1	1	1	A0A0K8RZ12	0	2021.07	High	0.003103	0.1658	2.12
	LSDSEAHAVFK		1	4	2	A0A0K8RZ12	0	1203.6	High	0.0004782	0.002341	2.12
	SHDNAQLLTSIDLDGPTIGLAYIGGICDPK	1xCarbamidomethyl [C27]	1	1	1	A0A0K8RZ12	0	3154.57	High	0.0004782	1.768e-06	5.19
	VNGEPVVLHLEK		19	77	2	Q8JJ51; J3SBP7; J3SDW6; A0A1W7RB97; J3RY69; A0A1W7RB96; A0A1W7RBA3; J3RY72; A0A0K8S022; A0A1W7RBB2; A0A0K8RYU3; A0A0K8S030; J3S3W3; A0A0K8RYQ8; C9E1R9; A0A0K8RYU7; Q90391; A0A1W7RB89; A0A0K8RZ12	0	1333.75	High	0.0004782	0.01428	2.63
	YLNNFR		3	3	1	A0A1W7RBA3; A0A1W7RBB2; A0A0K8RZ12	0	826.421	High	0.003103	0.1371	1.81
	J3SBP7	Metalloproteinase (Type II) 2a OS=Crotalus adamanteus OX=8729 PE=2 SV=1	47	15	78	0	478	53.6	5.85	280.9	15	1
	Sequence	Modifications	# Protein Groups	# Proteins	# PSMs	Master Protein Accessions	# Missed Cleavages	Theo. MH+ [Da]	Confidence (by Search Engine): Sequest HT	Percolator q-Value (by Search Engine): Sequest HT	Percolator PEP (by Search Engine): Sequest HT	XCorr (by Search Engine): Sequest HT
	ASHLNLNPEEQR		2	14	1	J3SBP7; J3RY69	0	1407.7	High	0.0004782	0.05032	1.09
	GLFSEDYSETHYSPDGR		11	47	1	J3SBP7; J3SDW6; A0A1W7RB97; J3RY69; A0A1W7RB96; A0A1W7RBB1; J3RY72; A0A0K8RYU3; C9E1R9; A0A0K8RYU7; A0A0K8RZ12	0	1959.84	High	0.0004782	0.0006832	2.07
	GRGDNPDDRCTGQSGDCPR	2xCarbamidomethyl [C10; C17]	2	14	2	J3SBP7; J3RY72	2	2119.86	High	0.000939	0.07553	0.51
	HDNAQLLTGMIFSGTIEGR		2	13	4	J3SBP7; J3RY69	0	2060.02	High	0.0004782	1.002e-05	4.68
	HDNAQLLTGMIFSGTIEGR	1xOxidation [M10]	2	13	1	J3SBP7; J3RY69	0	2076.02	High	0.0004782	4.472e-06	3.8
	IQNDADSTASISACNGLK	1xCarbamidomethyl [C14]	10	37	1	J3SBP7; J3SDW6; A0A1W7RB97; J3S3W1; J3RY69; A0A1W7RB96; A0A1W7RBA3; A0A1W7RBB2; J3S3W3; A0A0K8RYU7	0	1864.87	High	0.0004782	1.34e-05	4.29
	LTTGSQCAEGLCCDQCK	4xCarbamidomethyl [C7; C12; C13; C16]	3	16	2	J3SBP7; A0A1W7RB96; J3RY72	0	1987.8	High	0.0004782	1.343e-06	5.65
	IYETVNALNVIFQR		2	14	7	J3SBP7; J3RY69	0	1679.91	High	0.0004782	1.233e-05	4.82
	MAHELGHNLGIDHDR		4	26	2	J3SBP7; J3RY69; A0A1W7RB96; J3RY72	0	1714.81	High	0.0004782	4.082e-07	5.17
	NSVGIVQDHR		2	13	4	J3SBP7; J3RY69	0	1124.58	High	0.0004782	0.002915	2.94
	RHDNAQLLTGMIFSGTIEGR		2	13	28	J3SBP7; J3RY69	1	2216.12	High	0.0004782	3.726e-09	7.37
	RHDNAQLLTGMIFSGTIEGR	1xOxidation [M11]	2	13	2	J3SBP7; J3RY69	1	2232.12	High	0.0004782	7.77e-07	6.35
	SRYHFVANR		2	12	1	J3SBP7; J3RY69	1	1149.59	High	0.0004782	0.008585	1.93
	TDIVSPPFCGNYYPEVGEDCDCGPPANCQNPCCDAATCK	7xCarbamidomethyl [C9; C20; C22; C28; C32; C33; C38]	2	15	1	J3SBP7; J3RY72	0	4495.74	High	0.0004782	4.864e-07	6.15
	VNGEPVVLHLEK		19	77	2	Q8JJ51; J3SBP7; J3SDW6; A0A1W7RB97; J3RY69; A0A1W7RB96; A0A1W7RBA3; J3RY72; A0A0K8S022; A0A1W7RBB2; A0A0K8RYU3; A0A0K8S030; J3S3W3; A0A0K8RYQ8; C9E1R9; A0A0K8RYU7; Q90391; A0A1W7RB89; A0A0K8RZ12	0	1333.75	High	0.0004782	0.01428	2.63
	YEGDKTEICSR	1xCarbamidomethyl [C9]	2	14	1	J3SBP7; J3RY69	1	1357.61	High	0.0004782	0.01012	2.21
	YIELVIVADHR		3	16	18	J3SBP7; J3RY69; C9E1R9	0	1327.74	High	0.0004782	2.913e-06	3.96
	A0A0K8RYQ8	Metalloproteinase (Type II) 3a OS=Crotalus horridus OX=35024 PE=3 SV=1	19	6	13	1	478	53.1	5.44	44.39	6	1
	Sequence	Modifications	# Protein Groups	# Proteins	# PSMs	Master Protein Accessions	# Missed Cleavages	Theo. MH+ [Da]	Confidence (by Search Engine): Sequest HT	Percolator q-Value (by Search Engine): Sequest HT	Percolator PEP (by Search Engine): Sequest HT	XCorr (by Search Engine): Sequest HT
	DYSETHYSPDGR		8	28	1	Q8JJ51; F8S112; A0A1W7RBA3; A0A0K8S022; A0A1W7RBB2; A0A0K8S030; A0A0K8RYQ8; Q90391	0	1426.59	High	0.0004782	0.0005448	3.11
	DYSETHYSPDGRK		4	17	2	Q8JJ51; A0A0K8S030; A0A0K8RYQ8; Q90391	1	1554.68	High	0.0004782	0.01587	1.47
	GDWNDDTCTGQSADCPR	2xCarbamidomethyl [C8; C15]	2	11	3	A0A1W7RB96; A0A0K8RYQ8	0	1954.73	High	0.0004782	1.281e-05	4.45
	IENDADSTASISACNGLK	1xCarbamidomethyl [C14]	11	52	1	Q8JJ51; F8S112; A0A1W7RBB1; J3RY72; A0A0K8S022; A0A0K8RYU3; A0A0K8S030; A0A0K8RYQ8; C9E1R9; Q90391; A0A1W7RB89	0	1865.85	High	0.0004782	0.0004715	3.4
	STGVVQDHSETILSVAVIMAHELGHNLGIR		1	1	4	A0A0K8RYQ8	0	3183.66	High	0.0004782	1.083e-13	7.99
	VNGEPVVLHLEK		19	77	2	Q8JJ51; J3SBP7; J3SDW6; A0A1W7RB97; J3RY69; A0A1W7RB96; A0A1W7RBA3; J3RY72; A0A0K8S022; A0A1W7RBB2; A0A0K8RYU3; A0A0K8S030; J3S3W3; A0A0K8RYQ8; C9E1R9; A0A0K8RYU7; Q90391; A0A1W7RB89; A0A0K8RZ12	0	1333.75	High	0.0004782	0.01428	2.63
	A0A0K8S030	Metalloproteinase (Type II) 4a OS=Crotalus horridus OX=35024 PE=3 SV=1	12	5	7	1	478	53.6	6.1	12.8	5	1
	Sequence	Modifications	# Protein Groups	# Proteins	# PSMs	Master Protein Accessions	# Missed Cleavages	Theo. MH+ [Da]	Confidence (by Search Engine): Sequest HT	Percolator q-Value (by Search Engine): Sequest HT	Percolator PEP (by Search Engine): Sequest HT	XCorr (by Search Engine): Sequest HT
	DYSETHYSPDGR		8	28	1	Q8JJ51; F8S112; A0A1W7RBA3; A0A0K8S022; A0A1W7RBB2; A0A0K8S030; A0A0K8RYQ8; Q90391	0	1426.59	High	0.0004782	0.0005448	3.11
	DYSETHYSPDGRK		4	17	2	Q8JJ51; A0A0K8S030; A0A0K8RYQ8; Q90391	1	1554.68	High	0.0004782	0.01587	1.47
	IENDADSTASISACNGLK	1xCarbamidomethyl [C14]	11	52	1	Q8JJ51; F8S112; A0A1W7RBB1; J3RY72; A0A0K8S022; A0A0K8RYU3; A0A0K8S030; A0A0K8RYQ8; C9E1R9; Q90391; A0A1W7RB89	0	1865.85	High	0.0004782	0.0004715	3.4
	VNGEPVVLHLEK		19	77	2	Q8JJ51; J3SBP7; J3SDW6; A0A1W7RB97; J3RY69; A0A1W7RB96; A0A1W7RBA3; J3RY72; A0A0K8S022; A0A1W7RBB2; A0A0K8RYU3; A0A0K8S030; J3S3W3; A0A0K8RYQ8; C9E1R9; A0A0K8RYU7; Q90391; A0A1W7RB89; A0A0K8RZ12	0	1333.75	High	0.0004782	0.01428	2.63
	YVELFIVVDHGMFTK		1	5	1	A0A0K8S030	0	1797.92	High	0.0004782	9.189e-06	3.67
	A0A0K8RYU7	Metalloproteinase (Type III) 3a OS=Crotalus horridus OX=35024 PE=3 SV=1	13	6	16	1	612	67.8	5.87	44.5	6	1
	Sequence	Modifications	# Protein Groups	# Proteins	# PSMs	Master Protein Accessions	# Missed Cleavages	Theo. MH+ [Da]	Confidence (by Search Engine): Sequest HT	Percolator q-Value (by Search Engine): Sequest HT	Percolator PEP (by Search Engine): Sequest HT	XCorr (by Search Engine): Sequest HT
	GLFSEDYSETHYSPDGR		11	47	1	J3SBP7; J3SDW6; A0A1W7RB97; J3RY69; A0A1W7RB96; A0A1W7RBB1; J3RY72; A0A0K8RYU3; C9E1R9; A0A0K8RYU7; A0A0K8RZ12	0	1959.84	High	0.0004782	0.0006832	2.07
	IQNDADSTASISACNGLK	1xCarbamidomethyl [C14]	10	37	1	J3SBP7; J3SDW6; A0A1W7RB97; J3S3W1; J3RY69; A0A1W7RB96; A0A1W7RBA3; A0A1W7RBB2; J3S3W3; A0A0K8RYU7	0	1864.87	High	0.0004782	1.34e-05	4.29
	VNGEPVVLHLEK		19	77	2	Q8JJ51; J3SBP7; J3SDW6; A0A1W7RB97; J3RY69; A0A1W7RB96; A0A1W7RBA3; J3RY72; A0A0K8S022; A0A1W7RBB2; A0A0K8RYU3; A0A0K8S030; J3S3W3; A0A0K8RYQ8; C9E1R9; A0A0K8RYU7; Q90391; A0A1W7RB89; A0A0K8RZ12	0	1333.75	High	0.0004782	0.01428	2.63
	VNTLNLIYR		1	2	2	A0A0K8RYU7	0	1105.64	High	0.0004782	0.01092	2.69
	YEDTMQYEFK		5	19	1	J3SDW6; A0A1W7RB97; J3RY72; A0A0K8RYU3; A0A0K8RYU7	0	1353.57	High	0.0004782	0.003174	1.84
	YIELVIVADNVMVK		2	13	6	J3SDW6; A0A0K8RYU7	0	1605.89	High	0.0004782	0.0001236	3.95
	YIELVIVADNVMVK	1xOxidation [M12]	2	13	3	J3SDW6; A0A0K8RYU7	0	1621.89	High	0.0004782	0.0001719	3.92
	A0A0K8S022	Metalloproteinase (Type III) 4b OS=Crotalus horridus OX=35024 PE=3 SV=1	17	8	15	2	609	68.2	5.24	36.58	8	1
	Sequence	Modifications	# Protein Groups	# Proteins	# PSMs	Master Protein Accessions	# Missed Cleavages	Theo. MH+ [Da]	Confidence (by Search Engine): Sequest HT	Percolator q-Value (by Search Engine): Sequest HT	Percolator PEP (by Search Engine): Sequest HT	XCorr (by Search Engine): Sequest HT
	DYSETHYSPDGR		8	28	1	Q8JJ51; F8S112; A0A1W7RBA3; A0A0K8S022; A0A1W7RBB2; A0A0K8S030; A0A0K8RYQ8; Q90391	0	1426.59	High	0.0004782	0.0005448	3.11
	EITTYPLVEDHCYYHGR	1xCarbamidomethyl [C12]	4	25	1	F8S112; A0A0K8S022; C9E1R9; A0A1W7RB89	0	2152.98	High	0.0004782	1.298e-05	5.16
	FVELVLVVDK		1	6	3	A0A0K8S022	0	1160.69	High	0.0004782	0.002992	2.83
	GMVLPGTK		4	18	2	A0A0K8S022; A0A0K8RYU3; J3S3W3; C5H5D1	0	802.449	High	0.0004782	0.06256	1.94
	GMVLPGTK	1xOxidation [M2]	4	18	2	A0A0K8S022; A0A0K8RYU3; J3S3W3; C5H5D1	0	818.444	High	0.000939	0.08612	2.01
	IENDADSTASISACNGLK	1xCarbamidomethyl [C14]	11	52	1	Q8JJ51; F8S112; A0A1W7RBB1; J3RY72; A0A0K8S022; A0A0K8RYU3; A0A0K8S030; A0A0K8RYQ8; C9E1R9; Q90391; A0A1W7RB89	0	1865.85	High	0.0004782	0.0004715	3.4
	IPCAPEDVK	1xCarbamidomethyl [C3]	2	15	2	F8S112; A0A0K8S022	0	1028.51	High	0.0004782	0.002049	2.8
	ITVKPEAGYTLNAFGEWR		1	5	1	A0A0K8S022	0	2052.05	High	0.0004782	0.0006314	3.4
	VNGEPVVLHLEK		19	77	2	Q8JJ51; J3SBP7; J3SDW6; A0A1W7RB97; J3RY69; A0A1W7RB96; A0A1W7RBA3; J3RY72; A0A0K8S022; A0A1W7RBB2; A0A0K8RYU3; A0A0K8S030; J3S3W3; A0A0K8RYQ8; C9E1R9; A0A0K8RYU7; Q90391; A0A1W7RB89; A0A0K8RZ12	0	1333.75	High	0.0004782	0.01428	2.63
	A0A0K8RYU3	Metalloproteinase (Type III) 5b OS=Crotalus horridus OX=35024 PE=3 SV=1	52	20	78	2	610	67.9	6.43	271.05	20	1
	Sequence	Modifications	# Protein Groups	# Proteins	# PSMs	Master Protein Accessions	# Missed Cleavages	Theo. MH+ [Da]	Confidence (by Search Engine): Sequest HT	Percolator q-Value (by Search Engine): Sequest HT	Percolator PEP (by Search Engine): Sequest HT	XCorr (by Search Engine): Sequest HT
	ASQSNLTPEQQR		2	8	1	A0A0K8RYU3; J3S3W3	0	1358.67	High	0.0004782	0.04029	1.64
	CPIMADQCIALFGPSATVSEDACFQFNR	3xCarbamidomethyl [C1; C8; C23]	1	3	3	A0A0K8RYU3	0	3205.42	High	0.0004782	3.429e-06	4.11
	DHREFLIK		2	7	2	A0A0K8RYU3; J3S3W3	1	1057.58	High	0.0004782	0.0445	1.59
	GLFSEDYSETHYSPDGR		11	47	1	J3SBP7; J3SDW6; A0A1W7RB97; J3RY69; A0A1W7RB96; A0A1W7RBB1; J3RY72; A0A0K8RYU3; C9E1R9; A0A0K8RYU7; A0A0K8RZ12	0	1959.84	High	0.0004782	0.0006832	2.07
	GMVLPGTK		4	18	2	A0A0K8S022; A0A0K8RYU3; J3S3W3; C5H5D1	0	802.449	High	0.0004782	0.06256	1.94
	GMVLPGTK	1xOxidation [M2]	4	18	2	A0A0K8S022; A0A0K8RYU3; J3S3W3; C5H5D1	0	818.444	High	0.000939	0.08612	2.01
	IACEPQDVK	1xCarbamidomethyl [C3]	3	9	5	A0A0K8RYU3; J3S3W3; C5H5D1	0	1059.51	High	0.0004782	0.002945	2.08
	IENDADSTASISACNGLK	1xCarbamidomethyl [C14]	11	52	1	Q8JJ51; F8S112; A0A1W7RBB1; J3RY72; A0A0K8S022; A0A0K8RYU3; A0A0K8S030; A0A0K8RYQ8; C9E1R9; Q90391; A0A1W7RB89	0	1865.85	High	0.0004782	0.0004715	3.4
	LFLVADYIMYLK		3	9	5	A0A0K8RYU3; J3S3W3; C5H5D1	0	1488.82	High	0.0004782	0.0002751	2.47
	LFLVADYIMYLK	1xOxidation [M9]	3	9	3	A0A0K8RYU3; J3S3W3; C5H5D1	0	1504.81	High	0.0004782	0.001683	2.49
	IHHLVAIAMAHEMGHNLGMDHDK		2	6	9	A0A0K8RYU3; J3S3W3	0	2577.23	High	0.0004782	2.947e-08	6.34
	LYCFPNKPGK	1xCarbamidomethyl [C3]	2	7	2	A0A1W7RBB1; A0A0K8RYU3	0	1223.62	High	0.0004782	0.0003802	2.6
	MNIHVALVGLEIWSNTDK		3	9	7	A0A0K8RYU3; J3S3W3; C5H5D1	0	2040.06	High	0.0004782	7.077e-08	4.62
	MNIHVALVGLEIWSNTDK	1xOxidation [M1]	3	9	2	A0A0K8RYU3; J3S3W3; C5H5D1	0	2056.05	High	0.0004782	2.727e-05	4.01
	MYDIVNVITPIYHR		3	8	4	A0A0K8RYU3; J3S3W3; C5H5D1	0	1733.9	High	0.0004782	2.816e-06	3.36
	MYDIVNVITPIYHR	1xOxidation [M1]	3	8	4	A0A0K8RYU3; J3S3W3; C5H5D1	0	1749.9	High	0.0004782	8.579e-05	3.83
	NMPQCILK	1xCarbamidomethyl [C5]	3	9	3	A0A0K8RYU3; J3S3W3; C5H5D1	0	1003.51	High	0.0004782	0.07162	0.9
	NMPQCILK	1xCarbamidomethyl [C5]; 1xOxidation [M2]	3	9	2	A0A0K8RYU3; J3S3W3; C5H5D1	0	1019.5	High	0.003103	0.1203	1.4
	NPCNIYYSPNDEDK	1xCarbamidomethyl [C3]	3	9	2	A0A0K8RYU3; J3S3W3; C5H5D1	0	1728.72	High	0.0004782	0.0002061	3.9
	QGAQCAEGLCCDQCR	4xCarbamidomethyl [C5; C10; C11; C14]	3	9	3	A0A0K8RYU3; J3S3W3; C5H5D1	0	1812.69	High	0.0004782	1.913e-06	4.51
	SHDNAQLLTGINFNGPTAGLAYLGGICDTMYSAGIVQDHSK	1xCarbamidomethyl [C27]	1	3	4	A0A0K8RYU3	0	4307.05	High	0.0004782	6.928e-12	8.82
	TCRDPCCDATTCK	4xCarbamidomethyl [C2; C6; C7; C12]	2	7	1	A0A0K8RYU3; J3S3W3	1	1644.62	High	0.00186	0.09735	1.16
	TDVVSPAVCGNYFVEVGEECDCGSPR	3xCarbamidomethyl [C9; C20; C22]	3	8	7	A0A0K8RYU3; J3S3W3; C5H5D1	0	2903.23	High	0.0004782	6.062e-11	7.44
	VNGEPVVLHLEK		19	77	2	Q8JJ51; J3SBP7; J3SDW6; A0A1W7RB97; J3RY69; A0A1W7RB96; A0A1W7RBA3; J3RY72; A0A0K8S022; A0A1W7RBB2; A0A0K8RYU3; A0A0K8S030; J3S3W3; A0A0K8RYQ8; C9E1R9; A0A0K8RYU7; Q90391; A0A1W7RB89; A0A0K8RZ12	0	1333.75	High	0.0004782	0.01428	2.63
	YEDTMQYEFK		5	19	1	J3SDW6; A0A1W7RB97; J3RY72; A0A0K8RYU3; A0A0K8RYU7	0	1353.57	High	0.0004782	0.003174	1.84
	F8S112	Metalloproteinase 11 (Fragment) OS=Crotalus adamanteus OX=8729 PE=2 SV=1	53	21	45	16	540	61	5.43	142.23	21	1
	J3RY69	Snake venom metalloproteinase (Type II) 2b OS=Crotalus adamanteus OX=8729 PE=2 SV=1	46	15	77	3	482	54.1	5.58	289	15	1
	Sequence	Modifications	# Protein Groups	# Proteins	# PSMs	Master Protein Accessions	# Missed Cleavages	Theo. MH+ [Da]	Confidence (by Search Engine): Sequest HT	Percolator q-Value (by Search Engine): Sequest HT	Percolator PEP (by Search Engine): Sequest HT	XCorr (by Search Engine): Sequest HT
	ASHLNLNPEEQR		2	14	1	J3SBP7; J3RY69	0	1407.7	High	0.0004782	0.05032	1.09
	GDWNNDICTGQSAECPNK	2xCarbamidomethyl [C8; C15]	1	10	1	J3RY69	0	2065.83	High	0.0004782	0.0003453	3.9
	GLFSEDYSETHYSPDGR		11	47	1	J3SBP7; J3SDW6; A0A1W7RB97; J3RY69; A0A1W7RB96; A0A1W7RBB1; J3RY72; A0A0K8RYU3; C9E1R9; A0A0K8RYU7; A0A0K8RZ12	0	1959.84	High	0.0004782	0.0006832	2.07
	HDNAQLLTGMIFSGTIEGR		2	13	4	J3SBP7; J3RY69	0	2060.02	High	0.0004782	1.002e-05	4.68
	HDNAQLLTGMIFSGTIEGR	1xOxidation [M10]	2	13	1	J3SBP7; J3RY69	0	2076.02	High	0.0004782	4.472e-06	3.8
	IQNDADSTASISACNGLK	1xCarbamidomethyl [C14]	10	37	1	J3SBP7; J3SDW6; A0A1W7RB97; J3S3W1; J3RY69; A0A1W7RB96; A0A1W7RBA3; A0A1W7RBB2; J3S3W3; A0A0K8RYU7	0	1864.87	High	0.0004782	1.34e-05	4.29
	IYETVNALNVIFQR		2	14	7	J3SBP7; J3RY69	0	1679.91	High	0.0004782	1.233e-05	4.82
	MAHELGHNLGIDHDR		4	26	2	J3SBP7; J3RY69; A0A1W7RB96; J3RY72	0	1714.81	High	0.0004782	4.082e-07	5.17
	NSVGIVQDHR		2	13	4	J3SBP7; J3RY69	0	1124.58	High	0.0004782	0.002915	2.94
	RHDNAQLLTGMIFSGTIEGR		2	13	28	J3SBP7; J3RY69	1	2216.12	High	0.0004782	3.726e-09	7.37
	RHDNAQLLTGMIFSGTIEGR	1xOxidation [M11]	2	13	2	J3SBP7; J3RY69	1	2232.12	High	0.0004782	7.77e-07	6.35
	SRYHFVANR		2	12	1	J3SBP7; J3RY69	1	1149.59	High	0.0004782	0.008585	1.93
	TDIVSPPVCGNYYTEVGEDCDCGPPANCQNPCCDAATCK	7xCarbamidomethyl [C9; C20; C22; C28; C32; C33; C38]	1	9	1	J3RY69	0	4451.74	High	0.0004782	1.945e-08	6.81
	VNGEPVVLHLEK		19	77	2	Q8JJ51; J3SBP7; J3SDW6; A0A1W7RB97; J3RY69; A0A1W7RB96; A0A1W7RBA3; J3RY72; A0A0K8S022; A0A1W7RBB2; A0A0K8RYU3; A0A0K8S030; J3S3W3; A0A0K8RYQ8; C9E1R9; A0A0K8RYU7; Q90391; A0A1W7RB89; A0A0K8RZ12	0	1333.75	High	0.0004782	0.01428	2.63
	VTTGSQCAEGLCCDQCK	4xCarbamidomethyl [C7; C12; C13; C16]	1	10	2	J3RY69	0	1973.78	High	0.0004782	2.887e-07	5.6
	YEGDKTEICSR	1xCarbamidomethyl [C9]	2	14	1	J3SBP7; J3RY69	1	1357.61	High	0.0004782	0.01012	2.21
	YIELVIVADHR		3	16	18	J3SBP7; J3RY69; C9E1R9	0	1327.74	High	0.0004782	2.913e-06	3.96
	J3RY72	Snake venom metalloproteinase (Type II) 4 OS=Crotalus adamanteus OX=8729 PE=2 SV=1	46	14	36	4	483	54.2	5.74	119.6	14	1
	Sequence	Modifications	# Protein Groups	# Proteins	# PSMs	Master Protein Accessions	# Missed Cleavages	Theo. MH+ [Da]	Confidence (by Search Engine): Sequest HT	Percolator q-Value (by Search Engine): Sequest HT	Percolator PEP (by Search Engine): Sequest HT	XCorr (by Search Engine): Sequest HT
	ETVLMNR		1	12	1	J3RY72	0	862.445	High	0.002314	0.09792	1.92
	ETVLMNRK		1	12	1	J3RY72	1	990.54	High	0.0004782	0.05215	2.33
	FPQTYIELVVVADHR		1	10	3	J3RY72	0	1786.95	High	0.0004782	2.521e-06	4.51
	GLFSEDYSETHYSPDGR		11	47	1	J3SBP7; J3SDW6; A0A1W7RB97; J3RY69; A0A1W7RB96; A0A1W7RBB1; J3RY72; A0A0K8RYU3; C9E1R9; A0A0K8RYU7; A0A0K8RZ12	0	1959.84	High	0.0004782	0.0006832	2.07
	GRGDNPDDRCTGQSGDCPR	2xCarbamidomethyl [C10; C17]	2	14	2	J3SBP7; J3RY72	2	2119.86	High	0.000939	0.07553	0.51
	IENDADSTASISACNGLK	1xCarbamidomethyl [C14]	11	52	1	Q8JJ51; F8S112; A0A1W7RBB1; J3RY72; A0A0K8S022; A0A0K8RYU3; A0A0K8S030; A0A0K8RYQ8; C9E1R9; Q90391; A0A1W7RB89	0	1865.85	High	0.0004782	0.0004715	3.4
	LTTGSQCAEGLCCDQCK	4xCarbamidomethyl [C7; C12; C13; C16]	3	16	2	J3SBP7; A0A1W7RB96; J3RY72	0	1987.8	High	0.0004782	1.343e-06	5.65
	MAHELGHNLGIDHDR		4	26	2	J3SBP7; J3RY69; A0A1W7RB96; J3RY72	0	1714.81	High	0.0004782	4.082e-07	5.17
	RHDHAQLLTGMIFSGTIEGR		1	11	3	J3RY72	1	2239.14	High	0.0004782	3.864e-08	6.2
	TDIVSPPFCGNYYPEVGEDCDCGPPANCQNPCCDAATCK	7xCarbamidomethyl [C9; C20; C22; C28; C32; C33; C38]	2	15	1	J3SBP7; J3RY72	0	4495.74	High	0.0004782	4.864e-07	6.15
	VALIGLEIWSSGELSK		2	12	8	A0A1W7RB96; J3RY72	0	1701.94	High	0.0004782	4.761e-06	4.75
	VNGEPVVLHLEK		19	77	2	Q8JJ51; J3SBP7; J3SDW6; A0A1W7RB97; J3RY69; A0A1W7RB96; A0A1W7RBA3; J3RY72; A0A0K8S022; A0A1W7RBB2; A0A0K8RYU3; A0A0K8S030; J3S3W3; A0A0K8RYQ8; C9E1R9; A0A0K8RYU7; Q90391; A0A1W7RB89; A0A0K8RZ12	0	1333.75	High	0.0004782	0.01428	2.63
	VTLSADDTLEAFGEWR		2	13	8	A0A1W7RB96; J3RY72	0	1809.87	High	0.0004782	1.794e-06	4.91
	YEDTMQYEFK		5	19	1	J3SDW6; A0A1W7RB97; J3RY72; A0A0K8RYU3; A0A0K8RYU7	0	1353.57	High	0.0004782	0.003174	1.84
	J3S3W3	Snake venom metalloproteinase (Type III) 4b OS=Crotalus adamanteus OX=8729 PE=2 SV=1	53	22	84	3	610	67.9	6.23	294.74	22	1
	Sequence	Modifications	# Protein Groups	# Proteins	# PSMs	Master Protein Accessions	# Missed Cleavages	Theo. MH+ [Da]	Confidence (by Search Engine): Sequest HT	Percolator q-Value (by Search Engine): Sequest HT	Percolator PEP (by Search Engine): Sequest HT	XCorr (by Search Engine): Sequest HT
	AAKDECDMADVCTGR	2xCarbamidomethyl [C6; C12]	2	6	2	J3S3W3; C5H5D1	1	1698.69	High	0.0004782	5.23e-06	4.5
	ASQSNLTPEQQR		2	8	1	A0A0K8RYU3; J3S3W3	0	1358.67	High	0.0004782	0.04029	1.64
	CPIMADQCIALFGPSATVSQDACFQFNR	3xCarbamidomethyl [C1; C8; C23]	1	3	5	J3S3W3	0	3204.44	High	0.0004782	3.086e-09	8
	DECDMADVCTGR	2xCarbamidomethyl [C3; C9]	2	6	3	J3S3W3; C5H5D1	0	1428.52	High	0.0004782	2.539e-05	2.97
	DECDMADVCTGR	2xCarbamidomethyl [C3; C9]; 1xOxidation [M5]	2	6	1	J3S3W3; C5H5D1	0	1444.51	High	0.0004782	0.002934	2.05
	DHREFLIK		2	7	2	A0A0K8RYU3; J3S3W3	1	1057.58	High	0.0004782	0.0445	1.59
	DTCTCGTRPCVMAGALSCEASFLFSDCSQK	5xCarbamidomethyl [C3; C5; C10; C18; C27]	1	4	3	J3S3W3	0	3416.41	High	0.0004782	7.793e-11	7.75
	EGNHYGYCR	1xCarbamidomethyl [C8]	2	6	1	J3S3W3; C5H5D1	0	1155.46	High	0.00274	0.1105	0.76
	GMVLPGTK		4	18	2	A0A0K8S022; A0A0K8RYU3; J3S3W3; C5H5D1	0	802.449	High	0.0004782	0.06256	1.94
	GMVLPGTK	1xOxidation [M2]	4	18	2	A0A0K8S022; A0A0K8RYU3; J3S3W3; C5H5D1	0	818.444	High	0.000939	0.08612	2.01
	IACEPQDVK	1xCarbamidomethyl [C3]	3	9	5	A0A0K8RYU3; J3S3W3; C5H5D1	0	1059.51	High	0.0004782	0.002945	2.08
	LFLVADYIMYLK		3	9	5	A0A0K8RYU3; J3S3W3; C5H5D1	0	1488.82	High	0.0004782	0.0002751	2.47
	LFLVADYIMYLK	1xOxidation [M9]	3	9	3	A0A0K8RYU3; J3S3W3; C5H5D1	0	1504.81	High	0.0004782	0.001683	2.49
	IHHLVAIAMAHEMGHNLGMDHDK		2	6	9	A0A0K8RYU3; J3S3W3	0	2577.23	High	0.0004782	2.947e-08	6.34
	IIVQSSADVTLNLFGNWR		1	3	1	J3S3W3	0	2033.08	High	0.0004782	1.732e-05	4.16
	IQNDADSTASISACNGLK	1xCarbamidomethyl [C14]	10	37	1	J3SBP7; J3SDW6; A0A1W7RB97; J3S3W1; J3RY69; A0A1W7RB96; A0A1W7RBA3; A0A1W7RBB2; J3S3W3; A0A0K8RYU7	0	1864.87	High	0.0004782	1.34e-05	4.29
	LYCFPNSPENK	1xCarbamidomethyl [C3]	2	6	1	J3S3W3; C5H5D1	0	1368.63	High	0.0004782	0.00791	2.87
	MNIHVALVGLEIWSNTDK		3	9	7	A0A0K8RYU3; J3S3W3; C5H5D1	0	2040.06	High	0.0004782	7.077e-08	4.62
	MNIHVALVGLEIWSNTDK	1xOxidation [M1]	3	9	2	A0A0K8RYU3; J3S3W3; C5H5D1	0	2056.05	High	0.0004782	2.727e-05	4.01
	MYDIVNVITPIYHR		3	8	4	A0A0K8RYU3; J3S3W3; C5H5D1	0	1733.9	High	0.0004782	2.816e-06	3.36
	MYDIVNVITPIYHR	1xOxidation [M1]	3	8	4	A0A0K8RYU3; J3S3W3; C5H5D1	0	1749.9	High	0.0004782	8.579e-05	3.83
	NMPQCILK	1xCarbamidomethyl [C5]	3	9	3	A0A0K8RYU3; J3S3W3; C5H5D1	0	1003.51	High	0.0004782	0.07162	0.9
	NMPQCILK	1xCarbamidomethyl [C5]; 1xOxidation [M2]	3	9	2	A0A0K8RYU3; J3S3W3; C5H5D1	0	1019.5	High	0.003103	0.1203	1.4
	NPCNIYYSPNDEDK	1xCarbamidomethyl [C3]	3	9	2	A0A0K8RYU3; J3S3W3; C5H5D1	0	1728.72	High	0.0004782	0.0002061	3.9
	QGAQCAEGLCCDQCR	4xCarbamidomethyl [C5; C10; C11; C14]	3	9	3	A0A0K8RYU3; J3S3W3; C5H5D1	0	1812.69	High	0.0004782	1.913e-06	4.51
	TCRDPCCDATTCK	4xCarbamidomethyl [C2; C6; C7; C12]	2	7	1	A0A0K8RYU3; J3S3W3	1	1644.62	High	0.00186	0.09735	1.16
	TDVVSPAVCGNYFVEVGEECDCGSPR	3xCarbamidomethyl [C9; C20; C22]	3	8	7	A0A0K8RYU3; J3S3W3; C5H5D1	0	2903.23	High	0.0004782	6.062e-11	7.44
	VNGEPVVLHLEK		19	77	2	Q8JJ51; J3SBP7; J3SDW6; A0A1W7RB97; J3RY69; A0A1W7RB96; A0A1W7RBA3; J3RY72; A0A0K8S022; A0A1W7RBB2; A0A0K8RYU3; A0A0K8S030; J3S3W3; A0A0K8RYQ8; C9E1R9; A0A0K8RYU7; Q90391; A0A1W7RB89; A0A0K8RZ12	0	1333.75	High	0.0004782	0.01428	2.63
	Q90391	Snake venom metalloproteinase atrolysin-B OS=Crotalus atrox OX=8730 PE=1 SV=1	47	14	102	3	414	46.8	5.59	279.42	14	1
	Sequence	Modifications	# Protein Groups	# Proteins	# PSMs	Master Protein Accessions	# Missed Cleavages	Theo. MH+ [Da]	Confidence (by Search Engine): Sequest HT	Percolator q-Value (by Search Engine): Sequest HT	Percolator PEP (by Search Engine): Sequest HT	XCorr (by Search Engine): Sequest HT
	ASDLNLNPDQQNLPQR		1	4	1	Q90391	0	1822.9	High	0.0004782	0.0005885	4.62
	AYTSSMCNPR	1xCarbamidomethyl [C7]	3	3	5	Q91401; Q90391; Q7LZP2	0	1186.5	High	0.0004782	0.004764	2.15
	AYTSSMCNPR	1xCarbamidomethyl [C7]; 1xOxidation [M6]	3	3	9	Q91401; Q90391; Q7LZP2	0	1202.49	High	0.0004782	0.003765	1.59
	DHSPINLLVGVTMAHELGHNLGMNHDGDK		1	1	9	Q90391	0	3121.49	High	0.0004782	1.698e-06	6.39
	DHSPINLLVGVTMAHELGHNLGMNHDGDK	1xOxidation [M23]	1	1	14	Q90391	0	3137.49	High	0.0004782	1.216e-09	5.42
	DHSPINLLVGVTMAHELGHNLGMNHDGDK	2xOxidation [M13; M23]	1	1	1	Q90391	0	3153.48	High	0.0004782	0.0004497	2.95
	DYSETHYSPDGR		8	28	1	Q8JJ51; F8S112; A0A1W7RBA3; A0A0K8S022; A0A1W7RBB2; A0A0K8S030; A0A0K8RYQ8; Q90391	0	1426.59	High	0.0004782	0.0005448	3.11
	DYSETHYSPDGRK		4	17	2	Q8JJ51; A0A0K8S030; A0A0K8RYQ8; Q90391	1	1554.68	High	0.0004782	0.01587	1.47
	GASLCIMRPGLTPGR	1xCarbamidomethyl [C5]	3	6	22	Q91401; Q90391; Q7LZP2	0	1585.83	High	0.0004782	0.0007879	3.22
	GASLCIMRPGLTPGR	1xCarbamidomethyl [C5]; 1xOxidation [M7]	3	6	10	Q91401; Q90391; Q7LZP2	0	1601.83	High	0.0004782	0.001472	3.1
	IENDADSTASISACNGLK	1xCarbamidomethyl [C14]	11	52	1	Q8JJ51; F8S112; A0A1W7RBB1; J3RY72; A0A0K8S022; A0A0K8RYU3; A0A0K8S030; A0A0K8RYQ8; C9E1R9; Q90391; A0A1W7RB89	0	1865.85	High	0.0004782	0.0004715	3.4
	ITTNPSVEDHCYYR	1xCarbamidomethyl [C11]	2	6	2	Q8JJ51; Q90391	0	1754.78	High	0.0004782	1.488e-05	3.6
	SHDHAQLLTAINFEGK		2	2	1	Q91401; Q90391	0	1780.9	High	0.0004782	0.00239	4.14
	SHDHAQLLTAINFEGKIIGRAYTSSMCNPR	1xCarbamidomethyl [C27]; 1xOxidation [M26]	2	2	1	Q91401; Q90391	2	3403.66	High	0.0004782	7.276e-06	4.63
	SLNIDVSLTDLEIWSDQDFITVQSSAK		1	1	1	Q90391	0	3024.5	High	0.0004782	9.601e-06	4.66
	VNGEPVVLHLEK		19	77	2	Q8JJ51; J3SBP7; J3SDW6; A0A1W7RB97; J3RY69; A0A1W7RB96; A0A1W7RBA3; J3RY72; A0A0K8S022; A0A1W7RBB2; A0A0K8RYU3; A0A0K8S030; J3S3W3; A0A0K8RYQ8; C9E1R9; A0A0K8RYU7; Q90391; A0A1W7RB89; A0A0K8RZ12	0	1333.75	High	0.0004782	0.01428	2.63
	YIELVVVADHR		3	8	13	A0A1W7RB96; Q91401; Q90391	0	1313.72	High	0.0004782	5.607e-06	3.3
	YNSDLNIIR		3	5	7	Q91401; Q90391; Q7LZP2	0	1107.58	High	0.0004782	0.005049	2.13
	Q91401	Snake venom metalloproteinase atroxase OS=Crotalus atrox OX=8730 PE=1 SV=2	46	7	71	1	203	23.2	7.23	157.07	7	1
	Sequence	Modifications	# Protein Groups	# Proteins	# PSMs	Master Protein Accessions	# Missed Cleavages	Theo. MH+ [Da]	Confidence (by Search Engine): Sequest HT	Percolator q-Value (by Search Engine): Sequest HT	Percolator PEP (by Search Engine): Sequest HT	XCorr (by Search Engine): Sequest HT
	AYTSSMCNPR	1xCarbamidomethyl [C7]	3	3	5	Q91401; Q90391; Q7LZP2	0	1186.5	High	0.0004782	0.004764	2.15
	AYTSSMCNPR	1xCarbamidomethyl [C7]; 1xOxidation [M6]	3	3	9	Q91401; Q90391; Q7LZP2	0	1202.49	High	0.0004782	0.003765	1.59
	DHSPINLLVGVTMAHELGHNLGMNHDGEK		1	1	1	Q91401	0	3135.51	High	0.0004782	0.01781	2.06
	DHSPINLLVGVTMAHELGHNLGMNHDGEK	1xOxidation [M]	1	1	2	Q91401	0	3151.5	High	0.0004782	0.0336	3.2
	GASLCIMRPGLTPGR	1xCarbamidomethyl [C5]	3	6	22	Q91401; Q90391; Q7LZP2	0	1585.83	High	0.0004782	0.0007879	3.22
	GASLCIMRPGLTPGR	1xCarbamidomethyl [C5]; 1xOxidation [M7]	3	6	10	Q91401; Q90391; Q7LZP2	0	1601.83	High	0.0004782	0.001472	3.1
	SHDHAQLLTAINFEGK		2	2	1	Q91401; Q90391	0	1780.9	High	0.0004782	0.00239	4.14
	SHDHAQLLTAINFEGKIIGRAYTSSMCNPR	1xCarbamidomethyl [C27]; 1xOxidation [M26]	2	2	1	Q91401; Q90391	2	3403.66	High	0.0004782	7.276e-06	4.63
	YIELVVVADHR		3	8	13	A0A1W7RB96; Q91401; Q90391	0	1313.72	High	0.0004782	5.607e-06	3.3
	YNSDLNIIR		3	5	7	Q91401; Q90391; Q7LZP2	0	1107.58	High	0.0004782	0.005049	2.13
	Q8JJ51	Snake venom metalloproteinase OS=Crotalus molossus molossus OX=31151 PE=2 SV=1	16	6	28	1	414	46.9	5.35	69.87	6	1
	J3SDW6	Zinc metalloproteinase-disintegrin-like 2d OS=Crotalus adamanteus OX=8729 PE=1 SV=1	42	17	59	11	612	67.8	5.91	221.73	17	1
	Sequence	Modifications	# Protein Groups	# Proteins	# PSMs	Master Protein Accessions	# Missed Cleavages	Theo. MH+ [Da]	Confidence (by Search Engine): Sequest HT	Percolator q-Value (by Search Engine): Sequest HT	Percolator PEP (by Search Engine): Sequest HT	XCorr (by Search Engine): Sequest HT
	ASQLNLTPEQQR		2	12	2	J3SDW6; C9E1R9	0	1384.72	High	0.0004782	0.0005481	4.14
	CPTLDHQCISFFGSSATVAPDVCFNLNLK	3xCarbamidomethyl [C1; C8; C23]	1	9	4	J3SDW6	0	3298.53	High	0.0004782	6.24e-10	9.49
	FSDCSRDEHWR	1xCarbamidomethyl [C4]	1	10	5	J3SDW6	1	1494.62	High	0.0004782	0.005598	1.99
	GEGNFYCR	1xCarbamidomethyl [C7]	1	9	3	J3SDW6	0	1002.41	High	0.0004782	0.01487	2.43
	GLFSEDYSETHYSPDGR		11	47	1	J3SBP7; J3SDW6; A0A1W7RB97; J3RY69; A0A1W7RB96; A0A1W7RBB1; J3RY72; A0A0K8RYU3; C9E1R9; A0A0K8RYU7; A0A0K8RZ12	0	1959.84	High	0.0004782	0.0006832	2.07
	HDNAQLLTAIDLDGPTIGLAR		1	8	2	J3SDW6	0	2204.17	High	0.0004782	7.27e-08	6.01
	LFCVLGPTGNTISCQATSSQSNVDIGMVDLGTK	2xCarbamidomethyl [C3; C14]	1	5	3	J3SDW6	0	3470.66	High	0.0004782	1.529e-08	6.92
	LFCVLGPTGNTISCQATSSQSNVDIGMVDLGTK	2xCarbamidomethyl [C3; C14]; 1xOxidation [M27]	1	5	1	J3SDW6	0	3486.65	High	0.0004782	2.68e-06	6.35
	IFPCAPQDK	1xCarbamidomethyl [C4]	1	12	3	J3SDW6	0	1075.52	High	0.0004782	0.023	1.4
	IFPCAPQDKK	1xCarbamidomethyl [C4]	1	12	1	J3SDW6	1	1203.62	High	0.0004782	0.01382	2.63
	IQNDADSTASISACNGLK	1xCarbamidomethyl [C14]	10	37	1	J3SBP7; J3SDW6; A0A1W7RB97; J3S3W1; J3RY69; A0A1W7RB96; A0A1W7RBA3; A0A1W7RBB2; J3S3W3; A0A0K8RYU7	0	1864.87	High	0.0004782	1.34e-05	4.29
	LRPGTQCEDGECCEQCQFTSAGTECR	5xCarbamidomethyl [C7; C12; C13; C16; C25]	1	9	4	J3SDW6	0	3136.23	High	0.0004782	4.675e-11	2.67
	IYACVNTLNLIYR	1xCarbamidomethyl [C4]	1	11	2	J3SDW6	0	1612.85	High	0.0004782	0.0001244	4.16
	RHDNAQLLTAIDLDGPTIGLAR		1	8	10	J3SDW6	1	2360.27	High	0.0004782	2.227e-07	5.88
	SECDIAESCTGQSADCPTDNFQR	3xCarbamidomethyl [C3; C9; C16]	1	9	5	J3SDW6	0	2648.03	High	0.0004782	1.672e-09	6.95
	VNGEPVVLHLEK		19	77	2	Q8JJ51; J3SBP7; J3SDW6; A0A1W7RB97; J3RY69; A0A1W7RB96; A0A1W7RBA3; J3RY72; A0A0K8S022; A0A1W7RBB2; A0A0K8RYU3; A0A0K8S030; J3S3W3; A0A0K8RYQ8; C9E1R9; A0A0K8RYU7; Q90391; A0A1W7RB89; A0A0K8RZ12	0	1333.75	High	0.0004782	0.01428	2.63
	YEDTMQYEFK		5	19	1	J3SDW6; A0A1W7RB97; J3RY72; A0A0K8RYU3; A0A0K8RYU7	0	1353.57	High	0.0004782	0.003174	1.84
	YIELVIVADNVMVK		2	13	6	J3SDW6; A0A0K8RYU7	0	1605.89	High	0.0004782	0.0001236	3.95
	YIELVIVADNVMVK	1xOxidation [M12]	2	13	3	J3SDW6; A0A0K8RYU7	0	1621.89	High	0.0004782	0.0001719	3.92
	C5H5D1	Zinc metalloproteinase-disintegrin-like crotastatin (Fragment) OS=Crotalus durissus cascavella OX=184540 PE=2 SV=1	55	15	63	2	418	46.1	6.9	218.93	15	1
	Sequence	Modifications	# Protein Groups	# Proteins	# PSMs	Master Protein Accessions	# Missed Cleavages	Theo. MH+ [Da]	Confidence (by Search Engine): Sequest HT	Percolator q-Value (by Search Engine): Sequest HT	Percolator PEP (by Search Engine): Sequest HT	XCorr (by Search Engine): Sequest HT
	AAKDECDMADVCTGR	2xCarbamidomethyl [C6; C12]	2	6	2	J3S3W3; C5H5D1	1	1698.69	High	0.0004782	5.23e-06	4.5
	DECDMADVCTGR	2xCarbamidomethyl [C3; C9]	2	6	3	J3S3W3; C5H5D1	0	1428.52	High	0.0004782	2.539e-05	2.97
	DECDMADVCTGR	2xCarbamidomethyl [C3; C9]; 1xOxidation [M5]	2	6	1	J3S3W3; C5H5D1	0	1444.51	High	0.0004782	0.002934	2.05
	DTCTCGTRPCIMAGVLSCEASFLFSDCSQK	5xCarbamidomethyl [C3; C5; C10; C18; C27]; 1xOxidation [M12]	1	1	1	C5H5D1	0	3474.46	High	0.0004782	0.00065	4.85
	EGNHYGYCR	1xCarbamidomethyl [C8]	2	6	1	J3S3W3; C5H5D1	0	1155.46	High	0.00274	0.1105	0.76
	GMVLPGTK		4	18	2	A0A0K8S022; A0A0K8RYU3; J3S3W3; C5H5D1	0	802.449	High	0.0004782	0.06256	1.94
	GMVLPGTK	1xOxidation [M2]	4	18	2	A0A0K8S022; A0A0K8RYU3; J3S3W3; C5H5D1	0	818.444	High	0.000939	0.08612	2.01
	IACEPQDVK	1xCarbamidomethyl [C3]	3	9	5	A0A0K8RYU3; J3S3W3; C5H5D1	0	1059.51	High	0.0004782	0.002945	2.08
	LFLVADYIMYLK		3	9	5	A0A0K8RYU3; J3S3W3; C5H5D1	0	1488.82	High	0.0004782	0.0002751	2.47
	LFLVADYIMYLK	1xOxidation [M9]	3	9	3	A0A0K8RYU3; J3S3W3; C5H5D1	0	1504.81	High	0.0004782	0.001683	2.49
	LYCFPNSPENK	1xCarbamidomethyl [C3]	2	6	1	J3S3W3; C5H5D1	0	1368.63	High	0.0004782	0.00791	2.87
	MNIHVALVGLEIWSNTDK		3	9	7	A0A0K8RYU3; J3S3W3; C5H5D1	0	2040.06	High	0.0004782	7.077e-08	4.62
	MNIHVALVGLEIWSNTDK	1xOxidation [M1]	3	9	2	A0A0K8RYU3; J3S3W3; C5H5D1	0	2056.05	High	0.0004782	2.727e-05	4.01
	MYDIVNVITPIYHR		3	8	4	A0A0K8RYU3; J3S3W3; C5H5D1	0	1733.9	High	0.0004782	2.816e-06	3.36
	MYDIVNVITPIYHR	1xOxidation [M1]	3	8	4	A0A0K8RYU3; J3S3W3; C5H5D1	0	1749.9	High	0.0004782	8.579e-05	3.83
	NMPQCILK	1xCarbamidomethyl [C5]	3	9	3	A0A0K8RYU3; J3S3W3; C5H5D1	0	1003.51	High	0.0004782	0.07162	0.9
	NMPQCILK	1xCarbamidomethyl [C5]; 1xOxidation [M2]	3	9	2	A0A0K8RYU3; J3S3W3; C5H5D1	0	1019.5	High	0.003103	0.1203	1.4
	NPCNIYYSPNDEDK	1xCarbamidomethyl [C3]	3	9	2	A0A0K8RYU3; J3S3W3; C5H5D1	0	1728.72	High	0.0004782	0.0002061	3.9
	QGAQCAEGLCCDQCR	4xCarbamidomethyl [C5; C10; C11; C14]	3	9	3	A0A0K8RYU3; J3S3W3; C5H5D1	0	1812.69	High	0.0004782	1.913e-06	4.51
	SHDNAQLLTGINFNGPTAGLGYLGGICNTMYSAGIVQDHSK	1xCarbamidomethyl [C27]; 1xOxidation [M30]	1	3	3	C5H5D1	0	4308.04	High	0.0004782	7.717e-08	7.88
	TDVVSPAVCGNYFVEVGEECDCGSPR	3xCarbamidomethyl [C9; C20; C22]	3	8	7	A0A0K8RYU3; J3S3W3; C5H5D1	0	2903.23	High	0.0004782	6.062e-11	7.44
	C9E1R9	Zinc metalloproteinase/disintegrin VMP-II OS=Crotalus viridis viridis OX=8742 PE=2 SV=1	22	8	28	1	478	53.8	5.31	75.8	8	1
PLA2
	P00623	Acidic phospholipase A2 beta OS=Crotalus adamanteus OX=8729 PE=1 SV=2	73	9	100	7	138	15.4	5.1	355.98	9	1
	P86169	Basic phospholipase A2 A OS=Crotalus durissus ruruima OX=221570 PE=1 SV=1	30	3	14	2	122	14.2	8.35	41.37	3	1
	Sequence	Modifications	# Protein Groups	# Proteins	# PSMs	Master Protein Accessions	# Missed Cleavages	Theo. MH+ [Da]	Confidence (by Search Engine): Sequest HT	Percolator q-Value (by Search Engine): Sequest HT	Percolator PEP (by Search Engine): Sequest HT	XCorr (by Search Engine): Sequest HT
	CCFVHDCCYGK	4xCarbamidomethyl [C1; C2; C7; C8]	3	57	12	P00623; A0A193CHI9; P86169	0	1505.54	High	0.0004782	2.845e-06	4.77
	HLLQFNK		1	8	1	P86169	0	899.51	High	0.0004782	0.003065	2.09
	NAIPFYAFYGCYCGWGGR	2xCarbamidomethyl [C11; C13]	1	9	1	P86169	0	2158.93	High	0.0004782	0.009122	2.69
	Q71QE8	Basic phospholipase A2 Cvv-N6 OS=Crotalus viridis viridis OX=8742 PE=1 SV=1	36	4	5	4	138	16	8.46	14.81	4	1
	A0A411EZZ4	Phospholipase A2 (Fragment) OS=Crotalus atrox OX=8730 PE=2 SV=1	5	1	7	1	164	18.6	8.4	0	1	1
	Sequence	Modifications	# Protein Groups	# Proteins	# PSMs	Master Protein Accessions	# Missed Cleavages	Theo. MH+ [Da]	Confidence (by Search Engine): Sequest HT	Percolator q-Value (by Search Engine): Sequest HT	Percolator PEP (by Search Engine): Sequest HT	XCorr (by Search Engine): Sequest HT
	MILQETGK	1xOxidation [M1]	1	5	7	A0A411EZZ4	0	935.487	High	0.0004782	0.02269	1.5
	A0A0K8S034	Phospholipase A2 2 OS=Crotalus horridus OX=35024 PE=3 SV=1	36	3	4	3	138	15.5	8.13	17.64	3	1
	Sequence	Modifications	# Protein Groups	# Proteins	# PSMs	Master Protein Accessions	# Missed Cleavages	Theo. MH+ [Da]	Confidence (by Search Engine): Sequest HT	Percolator q-Value (by Search Engine): Sequest HT	Percolator PEP (by Search Engine): Sequest HT	XCorr (by Search Engine): Sequest HT
	CCLMHDCCYENLTGCK	5xCarbamidomethyl [C1; C2; C7; C8; C15]	1	6	2	A0A0K8S034	0	2120.78	High	0.0004782	1.137e-09	5.42
	EYQFYGDFHCK	1xCarbamidomethyl [C10]	1	5	1	A0A0K8S034	0	1493.62	High	0.0004782	0.0004648	3.09
	NPFPSYTFYGCYCGLGGQGRPR	2xCarbamidomethyl [C11; C13]	1	5	1	A0A0K8S034	0	2554.14	High	0.0004782	0.02473	2.73
	T1DH13	Phospholipase A2 8 OS=Crotalus horridus OX=35024 PE=2 SV=1	13	2	10	1	139	16	8.24	18.31	2	1
	Sequence	Modifications	# Protein Groups	# Proteins	# PSMs	Master Protein Accessions	# Missed Cleavages	Theo. MH+ [Da]	Confidence (by Search Engine): Sequest HT	Percolator q-Value (by Search Engine): Sequest HT	Percolator PEP (by Search Engine): Sequest HT	XCorr (by Search Engine): Sequest HT
	AAAICFR	1xCarbamidomethyl [C5]	2	41	10	P00623; T1DH13	0	808.413	High	0.0004782	0.02282	2.18
	CCFVHDCCYNK	4xCarbamidomethyl [C1; C2; C7; C8]	1	1	4	T1DH13	0	1562.56	High	0.0004782	0.0001335	3.46
	A0A193CHI9	Phospholipase A2 OS=Crotalus cerastes OX=8746 PE=2 SV=1	28	2	14	1	138	15.7	4.83	36.6	2	1
CTL
	F8S0Z1	C-type lectin 10 OS=Crotalus adamanteus OX=8729 PE=2 SV=1	45	6	26	6	148	17.1	6.25	69.34	6	1
	Sequence	Modifications	# Protein Groups	# Proteins	# PSMs	Master Protein Accessions	# Missed Cleavages	Theo. MH+ [Da]	Confidence (by Search Engine): Sequest HT	Percolator q-Value (by Search Engine): Sequest HT	Percolator PEP (by Search Engine): Sequest HT	XCorr (by Search Engine): Sequest HT
	ELECIVSK	1xCarbamidomethyl [C4]	1	1	2	F8S0Z1	0	977.497	High	0.003103	0.1353	1.24
	LEWTDGAK		1	1	3	F8S0Z1	0	919.452	High	0.0004782	0.04637	2.02
	MTWEDAEQFCAEQHK	1xCarbamidomethyl [C10]	1	1	6	F8S0Z1	0	1909.78	High	0.0004782	5.036e-07	3.73
	MTWEDAEQFCAEQHK	1xCarbamidomethyl [C10]; 1xOxidation [M1]	1	1	2	F8S0Z1	0	1925.78	High	0.0004782	8.649e-05	2.95
	THNLVCK	1xCarbamidomethyl [C6]	1	1	1	F8S0Z1	0	871.445	High	0.003103	0.1421	1.63
	TTDNQWLSMHCSK	1xCarbamidomethyl [C11]	1	1	6	F8S0Z1	0	1607.69	High	0.0004782	1.437e-05	4.75
	TTDNQWLSMHCSK	1xCarbamidomethyl [C11]; 1xOxidation [M9]	1	1	5	F8S0Z1	0	1623.69	High	0.0004782	2.928e-05	3.67
	YDFVWIGLSNIWNECR	1xCarbamidomethyl [C15]	1	4	1	F8S0Z1	0	2071.97	High	0.0004782	1.274e-05	4.89
	A0A0F7Z3H4	C-type lectin 10 OS=Crotalus adamanteus OX=8729 PE=2 SV=1	59	9	61	4	140	16.4	6.51	155.45	9	1
	Sequence	Modifications	# Protein Groups	# Proteins	# PSMs	Master Protein Accessions	# Missed Cleavages	Theo. MH+ [Da]	Confidence (by Search Engine): Sequest HT	Percolator q-Value (by Search Engine): Sequest HT	Percolator PEP (by Search Engine): Sequest HT	XCorr (by Search Engine): Sequest HT
	ATDNQWFSTSCSK	1xCarbamidomethyl [C11]	1	1	2	A0A0F7Z3H4	0	1531.65	High	0.0004782	5.499e-05	3.79
	AWSAEPECVVCR	2xCarbamidomethyl [C8; C11]	1	3	7	A0A0F7Z3H4	0	1463.64	High	0.0004782	0.0003911	2.91
	DIWNERR		2	6	1	A0A0F7Z3H4; P81509	1	988.496	High	0.003103	0.1504	1.82
	FDLFWMGWR		2	4	5	A0A0F7Z3H4; P81509	0	1257.59	High	0.0004782	0.001098	2.69
	FDLFWMGWR	1xOxidation [M6]	2	4	9	A0A0F7Z3H4; P81509	0	1273.58	High	0.0004782	0.001953	2.67
	LQWSDGTK		2	6	5	A0A0F7Z3H4; P81509	0	934.463	High	0.0004782	0.03604	1.55
	RLQWSDGTK		2	6	2	A0A0F7Z3H4; P81509	1	1090.56	High	0.0004782	0.03352	2.57
	SSEEVDFLVSILK		2	5	11	A0A0F7Z3H4; P81509	0	1465.78	High	0.0004782	2.706e-06	4.22
	THNVICK	1xCarbamidomethyl [C6]	1	2	3	A0A0F7Z3H4	0	871.445	High	0.0004782	0.02204	2.17
	VFQQEMTWEAAEK		1	3	8	A0A0F7Z3H4	0	1596.74	High	0.0004782	0.0002196	3.38
	VFQQEMTWEAAEK	1xOxidation [M6]	1	3	8	A0A0F7Z3H4	0	1612.73	High	0.0004782	0.0001436	2.95
	T1E3E0	C-type lectin 10 OS=Crotalus horridus OX=35024 PE=2 SV=1	16	1	1	1	149	17.4	6.52	4.79	1	1
	Sequence	Modifications	# Protein Groups	# Proteins	# PSMs	Master Protein Accessions	# Missed Cleavages	Theo. MH+ [Da]	Confidence (by Search Engine): Sequest HT	Percolator q-Value (by Search Engine): Sequest HT	Percolator PEP (by Search Engine): Sequest HT	XCorr (by Search Engine): Sequest HT
	GGHLLSVETALEASFVDNVLYANK		1	1	1	T1E3E0	0	2547.31	High	0.0004782	6.277e-05	4.79
	T1E3Z0	C-type lectin 11a OS=Crotalus horridus OX=35024 PE=2 SV=1	25	3	23	1	151	16.8	5.11	61.3	3	1
	Sequence	Modifications	# Protein Groups	# Proteins	# PSMs	Master Protein Accessions	# Missed Cleavages	Theo. MH+ [Da]	Confidence (by Search Engine): Sequest HT	Percolator q-Value (by Search Engine): Sequest HT	Percolator PEP (by Search Engine): Sequest HT	XCorr (by Search Engine): Sequest HT
	GISYIWIGLR		2	13	13	J3SBN4; T1E3Z0	0	1177.67	High	0.0004782	0.00168	2.62
	TCLGLEQDTNHK	1xCarbamidomethyl [C2]	2	12	9	J3SBN4; T1E3Z0	0	1415.66	High	0.0004782	8.627e-06	3
	WVNIYCGQRNPFVCK	2xCarbamidomethyl [C6; C14]	1	1	1	T1E3Z0	1	1940.93	High	0.0004782	0.0337	2.53
	F8S0Z0	C-type lectin 12b OS=Crotalus adamanteus OX=8729 PE=2 SV=1	46	7	22	7	150	17.4	8.29	48.94	7	1
	Sequence	Modifications	# Protein Groups	# Proteins	# PSMs	Master Protein Accessions	# Missed Cleavages	Theo. MH+ [Da]	Confidence (by Search Engine): Sequest HT	Percolator q-Value (by Search Engine): Sequest HT	Percolator PEP (by Search Engine): Sequest HT	XCorr (by Search Engine): Sequest HT
	FTSMWIGLK		1	4	2	F8S0Z0	0	1082.57	High	0.0004782	0.006854	2.31
	FTSMWIGLK	1xOxidation [M4]	1	4	4	F8S0Z0	0	1098.57	High	0.0004782	0.01614	1.54
	LASIHSSEEEAFVGK		1	4	4	F8S0Z0	0	1603.8	High	0.0004782	4.585e-06	4.14
	IFWFNR		1	4	3	F8S0Z0	0	882.462	High	0.0004782	0.06157	1.16
	RPYCTVMVVK	1xCarbamidomethyl [C4]	1	4	3	F8S0Z0	0	1252.65	High	0.0004782	0.01192	2.42
	RPYCTVMVVK	1xCarbamidomethyl [C4]; 1xOxidation [M7]	1	4	2	F8S0Z0	0	1268.65	High	0.0004782	0.002208	4
	TVSFVCK	1xCarbamidomethyl [C6]	1	4	1	F8S0Z0	0	840.428	High	0.001398	0.09428	1.72
	TWDDAESFCYTQHR	1xCarbamidomethyl [C9]	1	4	2	F8S0Z0	0	1815.74	High	0.0004782	5.846e-05	4.93
	WQWSDDTK		1	3	1	F8S0Z0	0	1065.46	High	0.0004782	0.01878	2.04
	J3S816	C-type lectin 13d OS=Crotalus adamanteus OX=8729 PE=2 SV=1	73	9	69	1	149	17.2	8.38	180.78	9	1
	Sequence	Modifications	# Protein Groups	# Proteins	# PSMs	Master Protein Accessions	# Missed Cleavages	Theo. MH+ [Da]	Confidence (by Search Engine): Sequest HT	Percolator q-Value (by Search Engine): Sequest HT	Percolator PEP (by Search Engine): Sequest HT	XCorr (by Search Engine): Sequest HT
	CPPTWSSTR	1xCarbamidomethyl [C1]	4	12	5	J3SBN7; G9DCI1; A0A0F7Z0Y7; J3S816	0	1091.49	High	0.0004782	0.009628	2.39
	DGHLVSVETYLEASFVHIVLSANAK		2	4	1	J3SBN7; J3S816	0	2699.4	High	0.0004782	0.008828	2.12
	GQPCSSISYENLVDPFQCFMASSR	2xCarbamidomethyl [C4; C18]	3	9	7	J3SBN7; A0A0F7Z0Y7; J3S816	0	2780.21	High	0.0004782	3.477e-09	6.86
	GQPCSSISYENLVDPFQCFMASSR	2xCarbamidomethyl [C4; C18]; 1xOxidation [M20]	3	9	4	J3SBN7; A0A0F7Z0Y7; J3S816	0	2796.21	High	0.0004782	2.177e-09	5.43
	QAMTWDDAER		4	12	5	J3SBN7; G9DCI1; A0A0F7Z0Y7; J3S816	0	1222.52	High	0.0004782	0.002169	2.76
	QAMTWDDAER	1xOxidation [M3]	4	12	7	J3SBN7; G9DCI1; A0A0F7Z0Y7; J3S816	0	1238.51	High	0.0004782	0.0022	3.13
	QAMTWDDAERFCTEQAK	1xCarbamidomethyl [C12]	4	12	1	J3SBN7; G9DCI1; A0A0F7Z0Y7; J3S816	1	2086.9	High	0.0004782	0.003223	3.12
	QHSFMCK	1xCarbamidomethyl [C6]	1	4	1	J3S816	0	937.402	High	0.00274	0.1136	0.92
	QYCYRPFK	1xCarbamidomethyl [C3]	4	12	2	J3SBN7; G9DCI1; A0A0F7Z0Y7; J3S816	0	1161.55	High	0.0004782	0.01132	2.34
	TSHREWLK		4	12	1	J3SBN7; G9DCI1; A0A0F7Z0Y7; J3S816	1	1056.56	High	0.00274	0.1041	2.03
	YLTHYVWIGLR		3	12	35	J3SBN7; A0A0F7Z0Y7; J3S816	0	1420.77	High	0.0004782	0.0001426	3.35
	J3SBN7	C-type lectin 13f OS=Crotalus adamanteus OX=8729 PE=2 SV=1	77	9	76	1	149	17.2	8.19	191.3	9	1
	Sequence	Modifications	# Protein Groups	# Proteins	# PSMs	Master Protein Accessions	# Missed Cleavages	Theo. MH+ [Da]	Confidence (by Search Engine): Sequest HT	Percolator q-Value (by Search Engine): Sequest HT	Percolator PEP (by Search Engine): Sequest HT	XCorr (by Search Engine): Sequest HT
	CPPTWSSTR	1xCarbamidomethyl [C1]	4	12	5	J3SBN7; G9DCI1; A0A0F7Z0Y7; J3S816	0	1091.49	High	0.0004782	0.009628	2.39
	DGHLVSVETYLEASFVHIVLSANAK		2	4	1	J3SBN7; J3S816	0	2699.4	High	0.0004782	0.008828	2.12
	GQPCSSISYENLVDPFQCFMASSR	2xCarbamidomethyl [C4; C18]	3	9	7	J3SBN7; A0A0F7Z0Y7; J3S816	0	2780.21	High	0.0004782	3.477e-09	6.86
	GQPCSSISYENLVDPFQCFMASSR	2xCarbamidomethyl [C4; C18]; 1xOxidation [M20]	3	9	4	J3SBN7; A0A0F7Z0Y7; J3S816	0	2796.21	High	0.0004782	2.177e-09	5.43
	QAMTWDDAER		4	12	5	J3SBN7; G9DCI1; A0A0F7Z0Y7; J3S816	0	1222.52	High	0.0004782	0.002169	2.76
	QAMTWDDAER	1xOxidation [M3]	4	12	7	J3SBN7; G9DCI1; A0A0F7Z0Y7; J3S816	0	1238.51	High	0.0004782	0.0022	3.13
	QAMTWDDAERFCTEQAK	1xCarbamidomethyl [C12]	4	12	1	J3SBN7; G9DCI1; A0A0F7Z0Y7; J3S816	1	2086.9	High	0.0004782	0.003223	3.12
	QYCYRPFK	1xCarbamidomethyl [C3]	4	12	2	J3SBN7; G9DCI1; A0A0F7Z0Y7; J3S816	0	1161.55	High	0.0004782	0.01132	2.34
[truncated: 437 more rows]

## Sheet: Table S4
Table S4. The relative composition of identified proteins from C. horridus venom
[truncated: 928 more rows]

[truncated: 4 more sheets: Table S5, Table S6, Table S7, Table S8]
